# Supplementary material for: Genome-wide detection of human variants that disrupt intronic branchpoints
Source: Proc Natl Acad Sci U S A. 2022 Oct 28;119(44):e2211194119. doi: 10.1073/pnas.2211194119 (PMC9636908; doi:10.1073/pnas.2211194119)
Supplement: Supplementary File [file pnas.2211194119.sd01.txt]

CHROM	BP_POS	STRAND	BP_NAME	SOURCE
chr1	12572	+	cBP_chr1_12572_+_A	cBP_Branchpointer
chr1	12593	+	cBP_chr1_12593_+_A	cBP_BPP
chr1	12951	+	cBP_chr1_12951_+_A	cBP_Branchpointer
chr1	13194	+	cBP_chr1_13194_+_A	cBP_Branchpointer
chr1	13202	+	cBP_chr1_13202_+_A	cBP_BPP,cBP_Branchpointer
chr1	13379	+	cBP_chr1_13379_+_A	cBP_Branchpointer
chr1	13424	+	cBP_chr1_13424_+_A	cBP_Branchpointer
chr1	13433	+	cBP_chr1_13433_+_A	cBP_Branchpointer
chr1	14543	-	eBP_chr1_14543_-_C	eBP_Pineda
chr1	14569	-	eBP_chr1_14569_-_A	eBP_Pineda
chr1	14636	-	eBP_chr1_14636_-_A	eBP_Pineda
chr1	14668	-	eBP_chr1_14668_-_A	eBP_Pineda
chr1	14680	-	eBP_chr1_14680_-_C	eBP_Pineda
chr1	14681	-	eBP_chr1_14681_-_C	eBP_Pineda
chr1	14691	-	eBP_chr1_14691_-_C	eBP_Pineda
chr1	14693	-	eBP_chr1_14693_-_G	eBP_Pineda
chr1	14711	-	eBP_chr1_14711_-_C	eBP_Pineda
chr1	14712	-	eBP_chr1_14712_-_A	eBP_Pineda
chr1	14715	-	eBP_chr1_14715_-_A	eBP_Pineda
chr1	14716	-	eBP_chr1_14716_-_G	eBP_Pineda
chr1	14718	-	eBP_chr1_14718_-_A	eBP_Pineda
chr1	14719	-	eBP_chr1_14719_-_G	eBP_Pineda
chr1	14720	-	eBP_chr1_14720_-_G	eBP_Pineda
chr1	14722	-	eBP_chr1_14722_-_G	eBP_Pineda
chr1	14849	-	cBP_chr1_14849_-_A	cBP_Branchpointer
chr1	15002	-	eBP_chr1_15002_-_A	eBP_Pineda
chr1	15015	-	eBP_chr1_15015_-_C	eBP_Pineda
chr1	15019	-	eBP_chr1_15019_-_T	eBP_Pineda
chr1	15061	-	cBP_chr1_15061_-_A	cBP_Branchpointer
chr1	15066	-	cBP_chr1_15066_-_A	cBP_Branchpointer
chr1	15920	-	cBP_chr1_15920_-_A	cBP_Branchpointer
chr1	15991	-	cBP_chr1_15991_-_A	cBP_Branchpointer
chr1	16767	-	cBP_chr1_16767_-_A	cBP_Branchpointer
chr1	16788	-	eBP_chr1_16788_-_A	eBP_Briese
chr1	16936	-	eBP_chr1_16936_-_C	eBP_Pineda
chr1	17079	-	mBP_chr1_17079_-_A	eBP_Briese,cBP_Branchpointer
chr1	17086	-	cBP_chr1_17086_-_A	cBP_Branchpointer
chr1	17364	-	eBP_chr1_17364_-_A	eBP_Pineda
chr1	17366	-	eBP_chr1_17366_-_A	eBP_Pineda
chr1	17389	-	cBP_chr1_17389_-_A	cBP_Branchpointer
chr1	17399	-	cBP_chr1_17399_-_A	cBP_Branchpointer
chr1	17401	-	eBP_chr1_17401_-_T	eBP_Pineda
chr1	17403	-	eBP_chr1_17403_-_T	eBP_Pineda
chr1	17417	-	eBP_chr1_17417_-_C	eBP_Pineda
chr1	17426	-	eBP_chr1_17426_-_G	eBP_Pineda
chr1	17430	-	eBP_chr1_17430_-_A	eBP_Pineda
chr1	17440	-	eBP_chr1_17440_-_A	eBP_Pineda
chr1	17466	-	eBP_chr1_17466_-_A	eBP_Pineda
chr1	17472	-	eBP_chr1_17472_-_C	eBP_Pineda
chr1	17772	-	cBP_chr1_17772_-_A	cBP_Branchpointer
chr1	17935	-	eBP_chr1_17935_-_C	eBP_Pineda
chr1	18083	-	mBP_chr1_18083_-_A	eBP_Briese,cBP_Branchpointer
chr1	18405	-	cBP_chr1_18405_-_A	cBP_Branchpointer
chr1	24913	-	cBP_chr1_24913_-_A	cBP_Branchpointer
chr1	30544	+	cBP_chr1_30544_+_A	cBP_Branchpointer
chr1	35193	-	cBP_chr1_35193_-_A	cBP_BPP
chr1	35194	-	cBP_chr1_35194_-_A	cBP_Branchpointer
chr1	35500	-	cBP_chr1_35500_-_A	cBP_BPP
chr1	35504	-	cBP_chr1_35504_-_A	cBP_Branchpointer
chr1	54803	+	cBP_chr1_54803_+_A	cBP_Branchpointer
chr1	90074	-	eBP_chr1_90074_-_C	eBP_Pineda
chr1	90075	-	eBP_chr1_90075_-_A	eBP_Pineda
chr1	90079	-	cBP_chr1_90079_-_A	cBP_BPP,cBP_Branchpointer
chr1	90133	-	eBP_chr1_90133_-_C	eBP_Pineda
chr1	90134	-	eBP_chr1_90134_-_A	eBP_Pineda
chr1	90192	-	eBP_chr1_90192_-_C	eBP_Pineda
chr1	90193	-	eBP_chr1_90193_-_A	eBP_Pineda
chr1	90251	-	eBP_chr1_90251_-_C	eBP_Pineda
chr1	90252	-	eBP_chr1_90252_-_A	eBP_Pineda
chr1	91651	-	cBP_chr1_91651_-_A	cBP_Branchpointer
chr1	91662	-	mBP_chr1_91662_-_A	eBP_Mercer,cBP_BPP,cBP_Branchpointer
chr1	92263	-	cBP_chr1_92263_-_A	cBP_BPP
chr1	112826	-	cBP_chr1_112826_-_A	cBP_Branchpointer
chr1	112831	-	cBP_chr1_112831_-_A	cBP_BPP,cBP_Branchpointer
chr1	120956	-	cBP_chr1_120956_-_A	cBP_Branchpointer
chr1	129246	-	cBP_chr1_129246_-_A	cBP_Branchpointer
chr1	135816	-	cBP_chr1_135816_-_A	cBP_BPP
chr1	139868	-	cBP_chr1_139868_-_A	cBP_Branchpointer
chr1	139875	-	cBP_chr1_139875_-_A	cBP_Branchpointer
chr1	139885	-	cBP_chr1_139885_-_A	cBP_BPP
chr1	143037	-	cBP_chr1_143037_-_A	cBP_BPP,cBP_Branchpointer
chr1	146534	-	cBP_chr1_146534_-_A	cBP_BPP,cBP_Branchpointer
chr1	155853	-	cBP_chr1_155853_-_A	cBP_Branchpointer
chr1	161292	+	cBP_chr1_161292_+_A	cBP_BPP,cBP_Branchpointer
chr1	164823	-	cBP_chr1_164823_-_A	cBP_Branchpointer
chr1	164824	-	cBP_chr1_164824_-_A	cBP_Branchpointer
chr1	165964	-	cBP_chr1_165964_-_A	cBP_Branchpointer
chr1	168191	-	cBP_chr1_168191_-_A	cBP_Branchpointer
chr1	168195	-	cBP_chr1_168195_-_A	cBP_Branchpointer
chr1	169292	-	cBP_chr1_169292_-_A	cBP_Branchpointer
chr1	169296	-	mBP_chr1_169296_-_A	eBP_Mercer,cBP_Branchpointer
chr1	172712	-	cBP_chr1_172712_-_A	cBP_Branchpointer
chr1	237978	-	cBP_chr1_237978_-_A	cBP_BPP,cBP_Branchpointer
chr1	237989	-	cBP_chr1_237989_-_A	cBP_Branchpointer
chr1	238590	-	cBP_chr1_238590_-_A	cBP_BPP
chr1	259143	-	cBP_chr1_259143_-_A	cBP_Branchpointer
chr1	259148	-	cBP_chr1_259148_-_A	cBP_BPP,cBP_Branchpointer
chr1	319936	+	cBP_chr1_319936_+_A	cBP_Branchpointer
chr1	320853	+	cBP_chr1_320853_+_A	cBP_Branchpointer
chr1	320860	+	mBP_chr1_320860_+_A	eBP_Mercer,cBP_Branchpointer
chr1	321006	+	cBP_chr1_321006_+_A	cBP_Branchpointer
chr1	322005	+	cBP_chr1_322005_+_A	cBP_Branchpointer
chr1	322014	+	cBP_chr1_322014_+_A	cBP_Branchpointer
chr1	324260	+	cBP_chr1_324260_+_A	cBP_Branchpointer
chr1	324267	+	cBP_chr1_324267_+_A	cBP_Branchpointer
chr1	324413	+	cBP_chr1_324413_+_A	cBP_Branchpointer
chr1	324723	+	cBP_chr1_324723_+_A	cBP_Branchpointer
chr1	327326	+	cBP_chr1_327326_+_A	cBP_Branchpointer
chr1	327538	+	cBP_chr1_327538_+_A	cBP_BPP
chr1	329643	-	cBP_chr1_329643_-_A	cBP_Branchpointer
chr1	334106	+	cBP_chr1_334106_+_A	cBP_Branchpointer
chr1	342368	+	cBP_chr1_342368_+_A	cBP_Branchpointer
chr1	439438	+	cBP_chr1_439438_+_A	cBP_Branchpointer
chr1	445989	+	cBP_chr1_445989_+_A	cBP_Branchpointer
chr1	450872	-	cBP_chr1_450872_-_A	cBP_Branchpointer
chr1	454194	-	cBP_chr1_454194_-_A	cBP_BPP,cBP_Branchpointer
chr1	461122	+	cBP_chr1_461122_+_A	cBP_BPP
chr1	461131	+	cBP_chr1_461131_+_A	cBP_Branchpointer
chr1	461717	+	cBP_chr1_461717_+_A	cBP_Branchpointer
chr1	461728	+	cBP_chr1_461728_+_A	cBP_BPP,cBP_Branchpointer
chr1	521761	-	cBP_chr1_521761_-_A	cBP_BPP,cBP_Branchpointer
chr1	521772	-	cBP_chr1_521772_-_A	cBP_Branchpointer
chr1	522358	-	cBP_chr1_522358_-_A	cBP_BPP,cBP_Branchpointer
chr1	522361	-	cBP_chr1_522361_-_A	cBP_Branchpointer
chr1	529587	+	cBP_chr1_529587_+_A	cBP_BPP,cBP_Branchpointer
chr1	530162	-	cBP_chr1_530162_-_A	cBP_BPP,cBP_Branchpointer
chr1	536982	-	cBP_chr1_536982_-_A	cBP_Branchpointer
chr1	543465	-	cBP_chr1_543465_-_A	cBP_Branchpointer
chr1	563223	-	cBP_chr1_563223_-_A	cBP_Branchpointer
chr1	563230	-	cBP_chr1_563230_-_A	cBP_BPP,cBP_Branchpointer
chr1	563631	-	cBP_chr1_563631_-_A	cBP_Branchpointer
chr1	563632	-	cBP_chr1_563632_-_A	cBP_Branchpointer
chr1	563638	-	cBP_chr1_563638_-_A	cBP_Branchpointer
chr1	563662	-	cBP_chr1_563662_-_A	cBP_BPP
chr1	639191	-	cBP_chr1_639191_-_A	cBP_Branchpointer
chr1	639196	-	cBP_chr1_639196_-_A	cBP_Branchpointer
chr1	647326	-	cBP_chr1_647326_-_A	cBP_Branchpointer
chr1	647338	-	cBP_chr1_647338_-_A	cBP_BPP
chr1	655603	-	cBP_chr1_655603_-_A	cBP_Branchpointer
chr1	662394	-	cBP_chr1_662394_-_A	cBP_Branchpointer
chr1	678756	-	cBP_chr1_678756_-_A	cBP_BPP,cBP_Branchpointer
chr1	694523	-	cBP_chr1_694523_-_A	cBP_BPP
chr1	694527	-	cBP_chr1_694527_-_A	cBP_Branchpointer
chr1	697136	+	cBP_chr1_697136_+_A	cBP_BPP,cBP_Branchpointer
chr1	700655	-	cBP_chr1_700655_-_A	cBP_BPP
chr1	700659	-	cBP_chr1_700659_-_A	cBP_Branchpointer
chr1	700660	-	cBP_chr1_700660_-_A	cBP_Branchpointer
chr1	701789	-	mBP_chr1_701789_-_A	eBP_Briese,cBP_Branchpointer
chr1	701796	-	cBP_chr1_701796_-_A	cBP_BPP
chr1	704019	-	cBP_chr1_704019_-_A	cBP_BPP,cBP_Branchpointer
chr1	704023	-	cBP_chr1_704023_-_A	cBP_Branchpointer
chr1	705120	-	cBP_chr1_705120_-_A	cBP_Branchpointer
chr1	705124	-	mBP_chr1_705124_-_A	eBP_Mercer,cBP_BPP,cBP_Branchpointer
chr1	708511	-	mBP_chr1_708511_-_A	eBP_Mercer,eBP_Briese,cBP_BPP,cBP_Branchpointer
chr1	709680	-	cBP_chr1_709680_-_A	cBP_BPP,cBP_Branchpointer
chr1	709683	-	mBP_chr1_709683_-_A	eBP_Briese,cBP_Branchpointer
chr1	709687	-	cBP_chr1_709687_-_A	cBP_Branchpointer
chr1	717290	+	mBP_chr1_717290_+_A	eBP_Mercer,cBP_Branchpointer
chr1	718460	+	cBP_chr1_718460_+_A	cBP_Branchpointer
chr1	718465	+	cBP_chr1_718465_+_A	cBP_Branchpointer
chr1	718469	+	cBP_chr1_718469_+_A	cBP_Branchpointer
chr1	719724	+	cBP_chr1_719724_+_A	cBP_Branchpointer
chr1	721741	+	cBP_chr1_721741_+_A	cBP_Branchpointer
chr1	721746	+	mBP_chr1_721746_+_A	eBP_Pineda,cBP_Branchpointer
chr1	728234	+	cBP_chr1_728234_+_A	cBP_Branchpointer
chr1	728241	+	cBP_chr1_728241_+_A	cBP_Branchpointer
chr1	736569	-	cBP_chr1_736569_-_A	cBP_BPP,cBP_Branchpointer
chr1	736959	+	cBP_chr1_736959_+_A	cBP_Branchpointer
chr1	736967	+	cBP_chr1_736967_+_A	cBP_Branchpointer
chr1	738649	-	cBP_chr1_738649_-_A	cBP_BPP
chr1	738667	-	cBP_chr1_738667_-_A	cBP_LaBranchoR
chr1	738835	-	cBP_chr1_738835_-_A	cBP_BPP,cBP_Branchpointer,cBP_LaBranchoR
chr1	738844	-	cBP_chr1_738844_-_A	cBP_Branchpointer
chr1	739269	+	cBP_chr1_739269_+_A	cBP_Branchpointer
chr1	739308	+	cBP_chr1_739308_+_A	cBP_Branchpointer
chr1	740126	+	cBP_chr1_740126_+_A	cBP_Branchpointer
chr1	741298	-	cBP_chr1_741298_-_A	cBP_Branchpointer
chr1	741302	-	cBP_chr1_741302_-_A	cBP_Branchpointer
chr1	741327	-	cBP_chr1_741327_-_A	cBP_BPP
chr1	741740	+	cBP_chr1_741740_+_A	cBP_Branchpointer
chr1	741746	+	cBP_chr1_741746_+_A	cBP_Branchpointer
chr1	741747	+	cBP_chr1_741747_+_A	cBP_Branchpointer
chr1	742569	+	cBP_chr1_742569_+_A	cBP_Branchpointer
chr1	744028	-	cBP_chr1_744028_-_A	cBP_BPP
chr1	744979	+	cBP_chr1_744979_+_A	cBP_Branchpointer
chr1	745011	+	cBP_chr1_745011_+_A	cBP_Branchpointer
chr1	745014	+	cBP_chr1_745014_+_A	cBP_Branchpointer
chr1	745572	-	cBP_chr1_745572_-_A	cBP_BPP,cBP_Branchpointer
chr1	754075	+	cBP_chr1_754075_+_A	cBP_Branchpointer
chr1	754076	+	cBP_chr1_754076_+_A	cBP_BPP
chr1	764357	+	cBP_chr1_764357_+_A	cBP_Branchpointer
chr1	764358	+	cBP_chr1_764358_+_A	cBP_BPP,cBP_Branchpointer
chr1	776561	+	cBP_chr1_776561_+_A	cBP_Branchpointer
chr1	783012	+	mBP_chr1_783012_+_A	eBP_Pineda,cBP_Branchpointer
chr1	784825	+	eBP_chr1_784825_+_A	eBP_Mercer,eBP_Pineda
chr1	785536	+	cBP_chr1_785536_+_A	cBP_Branchpointer
chr1	785537	+	cBP_chr1_785537_+_A	cBP_Branchpointer
chr1	787283	+	cBP_chr1_787283_+_A	cBP_BPP
chr1	788028	+	mBP_chr1_788028_+_A	eBP_Mercer,eBP_Pineda,cBP_BPP,cBP_Branchpointer
chr1	788740	+	cBP_chr1_788740_+_A	cBP_Branchpointer
chr1	788747	+	cBP_chr1_788747_+_A	cBP_BPP
chr1	788939	+	eBP_chr1_788939_+_G	eBP_Pineda
chr1	788940	+	eBP_chr1_788940_+_A	eBP_Pineda
chr1	803932	-	cBP_chr1_803932_-_A	cBP_Branchpointer
chr1	803942	-	cBP_chr1_803942_-_A	cBP_Branchpointer
chr1	804082	-	cBP_chr1_804082_-_A	cBP_BPP,cBP_Branchpointer
chr1	804977	-	cBP_chr1_804977_-_A	cBP_Branchpointer
chr1	810556	-	cBP_chr1_810556_-_A	cBP_BPP,cBP_Branchpointer
chr1	819472	+	cBP_chr1_819472_+_A	cBP_LaBranchoR
chr1	819480	+	cBP_chr1_819480_+_A	cBP_BPP
chr1	819918	+	cBP_chr1_819918_+_A	cBP_LaBranchoR
chr1	819938	+	cBP_chr1_819938_+_T	cBP_BPP
chr1	847300	+	cBP_chr1_847300_+_A	cBP_Branchpointer
chr1	847309	+	cBP_chr1_847309_+_A	cBP_BPP
chr1	850140	+	mBP_chr1_850140_+_A	eBP_Mercer,cBP_BPP
chr1	851094	+	cBP_chr1_851094_+_A	cBP_BPP,cBP_Branchpointer
chr1	851099	+	cBP_chr1_851099_+_A	cBP_Branchpointer
chr1	851109	+	cBP_chr1_851109_+_A	cBP_Branchpointer
chr1	852888	-	cBP_chr1_852888_-_A	cBP_Branchpointer
chr1	853120	-	cBP_chr1_853120_-_A	cBP_Branchpointer
chr1	853125	-	cBP_chr1_853125_-_A	cBP_BPP
chr1	853135	-	eBP_chr1_853135_-_A	eBP_Pineda
chr1	853292	-	eBP_chr1_853292_-_A	eBP_Pineda
chr1	853515	-	cBP_chr1_853515_-_A	cBP_BPP,cBP_Branchpointer
chr1	853521	-	eBP_chr1_853521_-_A	eBP_Pineda
chr1	854315	-	cBP_chr1_854315_-_A	cBP_Branchpointer
chr1	854318	-	cBP_chr1_854318_-_A	cBP_BPP,cBP_Branchpointer
chr1	861274	+	mBP_chr1_861274_+_A	eBP_Mercer,cBP_BPP,cBP_Branchpointer,cBP_LaBranchoR
chr1	861425	-	cBP_chr1_861425_-_A	cBP_BPP,cBP_Branchpointer,cBP_LaBranchoR
chr1	863278	-	cBP_chr1_863278_-_A	cBP_BPP
chr1	863295	-	cBP_chr1_863295_-_A	cBP_LaBranchoR
chr1	865467	+	cBP_chr1_865467_+_A	cBP_BPP
chr1	865509	+	mBP_chr1_865509_+_A	eBP_Pineda,cBP_Branchpointer,cBP_LaBranchoR
chr1	865530	+	eBP_chr1_865530_+_A	eBP_Pineda
chr1	865674	-	cBP_chr1_865674_-_A	cBP_LaBranchoR
chr1	865753	-	cBP_chr1_865753_-_A	cBP_BPP,cBP_Branchpointer,cBP_LaBranchoR
chr1	866004	-	cBP_chr1_866004_-_A	cBP_LaBranchoR
chr1	866023	-	cBP_chr1_866023_-_A	cBP_BPP
chr1	866389	+	mBP_chr1_866389_+_A	eBP_Mercer,cBP_Branchpointer,cBP_LaBranchoR
chr1	866390	+	cBP_chr1_866390_+_A	cBP_BPP
chr1	866392	+	mBP_chr1_866392_+_A	eBP_Mercer,cBP_Branchpointer
chr1	866396	+	cBP_chr1_866396_+_A	cBP_Branchpointer
chr1	871127	+	cBP_chr1_871127_+_A	cBP_BPP,cBP_Branchpointer,cBP_LaBranchoR
chr1	874393	+	mBP_chr1_874393_+_A	eBP_Pineda,eBP_Briese,cBP_Branchpointer,cBP_LaBranchoR
chr1	874405	+	cBP_chr1_874405_+_A	cBP_BPP
chr1	874634	+	cBP_chr1_874634_+_A	cBP_BPP,cBP_Branchpointer,cBP_LaBranchoR
chr1	876499	+	cBP_chr1_876499_+_A	cBP_Branchpointer
chr1	876502	+	mBP_chr1_876502_+_A	eBP_Mercer,cBP_BPP,cBP_Branchpointer,cBP_LaBranchoR
chr1	877467	+	cBP_chr1_877467_+_A	cBP_BPP
chr1	877497	+	cBP_chr1_877497_+_A	cBP_Branchpointer,cBP_LaBranchoR
chr1	877755	+	cBP_chr1_877755_+_A	cBP_LaBranchoR
chr1	877763	+	cBP_chr1_877763_+_A	cBP_BPP,cBP_Branchpointer
chr1	877815	+	eBP_chr1_877815_+_G	eBP_Pineda
chr1	877916	+	cBP_chr1_877916_+_A	cBP_BPP,cBP_Branchpointer,cBP_LaBranchoR
chr1	878599	+	eBP_chr1_878599_+_A	eBP_Mercer
chr1	878611	+	mBP_chr1_878611_+_A	eBP_Mercer,eBP_Pineda,cBP_Branchpointer
chr1	878615	+	mBP_chr1_878615_+_A	eBP_Mercer,eBP_Taggart,eBP_Pineda,cBP_BPP,cBP_Branchpointer,cBP_LaBranchoR
chr1	879054	+	mBP_chr1_879054_+_A	eBP_Mercer,eBP_Taggart,cBP_BPP,cBP_Branchpointer,cBP_LaBranchoR,cBP_BPHunter
chr1	879265	+	eBP_chr1_879265_+_C	eBP_Pineda
chr1	879268	+	cBP_chr1_879268_+_A	cBP_BPP,cBP_Branchpointer,cBP_LaBranchoR
chr1	880201	-	mBP_chr1_880201_-_A	eBP_Pineda,cBP_Branchpointer
chr1	880205	-	mBP_chr1_880205_-_A	eBP_Mercer,eBP_Pineda,eBP_Briese,cBP_BPP,cBP_Branchpointer,cBP_LaBranchoR
chr1	880547	-	eBP_chr1_880547_-_A	eBP_Mercer
chr1	880551	-	mBP_chr1_880551_-_A	eBP_Mercer,cBP_Branchpointer
chr1	880553	-	mBP_chr1_880553_-_A	eBP_Mercer,eBP_Pineda,cBP_BPP,cBP_Branchpointer,cBP_LaBranchoR
chr1	880555	-	eBP_chr1_880555_-_T	eBP_Pineda
chr1	881058	-	mBP_chr1_881058_-_A	eBP_Pineda,cBP_Branchpointer
chr1	881063	-	mBP_chr1_881063_-_A	eBP_Mercer,eBP_Pineda,eBP_Briese,cBP_BPP,cBP_Branchpointer,cBP_LaBranchoR,cBP_BPHunter
chr1	881691	-	cBP_chr1_881691_-_A	cBP_BPP,cBP_Branchpointer,cBP_LaBranchoR
chr1	881698	-	cBP_chr1_881698_-_A	cBP_Branchpointer
chr1	881942	-	mBP_chr1_881942_-_A	eBP_Mercer,eBP_Taggart,eBP_Pineda,cBP_BPP,cBP_BPHunter
chr1	881950	-	mBP_chr1_881950_-_A	eBP_Mercer,eBP_Pineda,eBP_BPHunter,cBP_Branchpointer,cBP_LaBranchoR
chr1	883638	-	cBP_chr1_883638_-_A	cBP_Branchpointer
chr1	883642	-	mBP_chr1_883642_-_A	eBP_Briese,cBP_BPP,cBP_Branchpointer,cBP_LaBranchoR
chr1	884001	-	mBP_chr1_884001_-_A	eBP_Taggart,cBP_BPP,cBP_Branchpointer,cBP_LaBranchoR
chr1	886639	-	cBP_chr1_886639_-_A	cBP_BPP,cBP_Branchpointer,cBP_LaBranchoR,cBP_BPHunter
chr1	887539	-	mBP_chr1_887539_-_A	eBP_Mercer,eBP_Taggart,eBP_Briese,cBP_BPP,cBP_Branchpointer,cBP_LaBranchoR
chr1	887544	-	cBP_chr1_887544_-_A	cBP_Branchpointer
chr1	887601	-	eBP_chr1_887601_-_A	eBP_Pineda
chr1	887998	-	mBP_chr1_887998_-_A	eBP_Mercer,eBP_Briese,cBP_BPP,cBP_Branchpointer,cBP_LaBranchoR
chr1	888014	-	eBP_chr1_888014_-_A	eBP_Mercer,eBP_Pineda
chr1	888679	-	cBP_chr1_888679_-_A	cBP_BPHunter
chr1	888686	-	cBP_chr1_888686_-_A	cBP_BPP,cBP_LaBranchoR
chr1	888693	-	cBP_chr1_888693_-_A	cBP_Branchpointer
chr1	889293	-	mBP_chr1_889293_-_A	eBP_Pineda,eBP_Briese,cBP_BPP,cBP_Branchpointer,cBP_LaBranchoR
chr1	889309	-	eBP_chr1_889309_-_A	eBP_Pineda
chr1	889321	-	eBP_chr1_889321_-_A	eBP_Pineda
chr1	889482	-	eBP_chr1_889482_-_G	eBP_Pineda
chr1	889485	-	mBP_chr1_889485_-_A	eBP_Pineda,cBP_BPP,cBP_LaBranchoR
chr1	889489	-	cBP_chr1_889489_-_A	cBP_Branchpointer
chr1	889641	-	eBP_chr1_889641_-_C	eBP_Pineda
chr1	889662	-	eBP_chr1_889662_-_A	eBP_Pineda
chr1	889689	-	eBP_chr1_889689_-_A	eBP_Pineda
chr1	889923	-	cBP_chr1_889923_-_A	cBP_BPP,cBP_Branchpointer
chr1	891410	-	cBP_chr1_891410_-_A	cBP_BPP
chr1	891414	-	mBP_chr1_891414_-_A	eBP_Pineda,cBP_Branchpointer,cBP_LaBranchoR
chr1	891622	-	mBP_chr1_891622_-_A	eBP_Mercer,eBP_Briese,cBP_BPP,cBP_Branchpointer,cBP_LaBranchoR
chr1	892420	-	cBP_chr1_892420_-_A	cBP_BPP
chr1	892425	-	mBP_chr1_892425_-_A	eBP_Briese,cBP_Branchpointer,cBP_LaBranchoR
chr1	892676	-	eBP_chr1_892676_-_G	eBP_Pineda
chr1	892677	-	eBP_chr1_892677_-_G	eBP_Pineda
chr1	892685	-	cBP_chr1_892685_-_C	cBP_LaBranchoR
chr1	892723	-	cBP_chr1_892723_-_A	cBP_BPP
chr1	894480	-	cBP_chr1_894480_-_A	cBP_BPP,cBP_LaBranchoR
chr1	894487	-	cBP_chr1_894487_-_A	cBP_Branchpointer
chr1	896647	+	cBP_chr1_896647_+_A	cBP_Branchpointer
chr1	896654	+	cBP_chr1_896654_+_A	cBP_BPP,cBP_Branchpointer,cBP_LaBranchoR
chr1	896982	+	cBP_chr1_896982_+_A	cBP_Branchpointer,cBP_LaBranchoR
chr1	896992	+	cBP_chr1_896992_+_A	cBP_BPP
chr1	896993	+	eBP_chr1_896993_+_C	eBP_Taggart
chr1	897113	+	eBP_chr1_897113_+_G	eBP_Pineda
chr1	897145	+	cBP_chr1_897145_+_A	cBP_BPP
chr1	897166	+	eBP_chr1_897166_+_G	eBP_Pineda
chr1	897167	+	eBP_chr1_897167_+_A	eBP_Pineda
chr1	897168	+	eBP_chr1_897168_+_C	eBP_Pineda
chr1	897183	+	cBP_chr1_897183_+_A	cBP_Branchpointer,cBP_LaBranchoR
chr1	897186	+	eBP_chr1_897186_+_T	eBP_Pineda
chr1	897187	+	eBP_chr1_897187_+_G	eBP_Pineda
chr1	897193	+	eBP_chr1_897193_+_C	eBP_Pineda
chr1	897631	+	eBP_chr1_897631_+_A	eBP_Pineda
chr1	897637	+	eBP_chr1_897637_+_A	eBP_Pineda
chr1	897711	+	mBP_chr1_897711_+_A	eBP_Pineda,cBP_Branchpointer
chr1	897718	+	cBP_chr1_897718_+_A	cBP_BPP,cBP_LaBranchoR
chr1	898000	+	eBP_chr1_898000_+_T	eBP_Pineda
chr1	898060	+	mBP_chr1_898060_+_A	eBP_Pineda,eBP_Briese,cBP_BPP,cBP_Branchpointer,cBP_LaBranchoR,cBP_BPHunter
chr1	898372	+	eBP_chr1_898372_+_C	eBP_Pineda
chr1	898386	+	cBP_chr1_898386_+_A	cBP_Branchpointer
chr1	898459	+	mBP_chr1_898459_+_A	eBP_Pineda,cBP_BPP,cBP_Branchpointer,cBP_LaBranchoR
chr1	898692	+	mBP_chr1_898692_+_A	eBP_Briese,cBP_BPP,cBP_Branchpointer,cBP_LaBranchoR
chr1	899173	+	eBP_chr1_899173_+_A	eBP_Mercer,eBP_Pineda
chr1	899214	+	eBP_chr1_899214_+_A	eBP_Pineda
chr1	899271	+	mBP_chr1_899271_+_A	eBP_Mercer,eBP_Pineda,cBP_BPP,cBP_Branchpointer,cBP_LaBranchoR
chr1	899277	+	eBP_chr1_899277_+_G	eBP_BPHunter
chr1	899464	+	cBP_chr1_899464_+_A	cBP_BPP,cBP_Branchpointer,cBP_LaBranchoR
chr1	899682	+	eBP_chr1_899682_+_G	eBP_Pineda
chr1	899708	+	cBP_chr1_899708_+_A	cBP_Branchpointer,cBP_LaBranchoR
chr1	899713	+	cBP_chr1_899713_+_A	cBP_BPP
chr1	900313	+	cBP_chr1_900313_+_A	cBP_Branchpointer
chr1	900317	+	cBP_chr1_900317_+_A	cBP_Branchpointer
chr1	900325	+	cBP_chr1_900325_+_A	cBP_BPP,cBP_Branchpointer,cBP_LaBranchoR
chr1	902059	+	cBP_chr1_902059_+_A	cBP_BPP,cBP_Branchpointer
chr1	902062	+	cBP_chr1_902062_+_A	cBP_LaBranchoR
chr1	905640	+	mBP_chr1_905640_+_A	eBP_Pineda,cBP_BPP,cBP_LaBranchoR
chr1	905646	+	eBP_chr1_905646_+_A	eBP_Pineda
chr1	905880	+	cBP_chr1_905880_+_A	cBP_BPP,cBP_Branchpointer,cBP_LaBranchoR
chr1	906039	+	cBP_chr1_906039_+_A	cBP_BPP,cBP_Branchpointer,cBP_LaBranchoR
chr1	906218	+	eBP_chr1_906218_+_C	eBP_Pineda
chr1	906229	+	mBP_chr1_906229_+_A	eBP_Pineda,cBP_LaBranchoR
chr1	906238	+	cBP_chr1_906238_+_C	cBP_BPP
chr1	906431	+	cBP_chr1_906431_+_A	cBP_Branchpointer,cBP_LaBranchoR
chr1	906442	+	cBP_chr1_906442_+_A	cBP_BPP,cBP_BPHunter
chr1	906470	+	cBP_chr1_906470_+_A	cBP_LaBranchoR
chr1	906473	+	cBP_chr1_906473_+_A	cBP_BPP
chr1	906675	+	cBP_chr1_906675_+_A	cBP_Branchpointer,cBP_LaBranchoR
chr1	906683	+	cBP_chr1_906683_+_A	cBP_BPP,cBP_Branchpointer,cBP_BPHunter
chr1	907424	+	cBP_chr1_907424_+_A	cBP_LaBranchoR
chr1	907432	+	eBP_chr1_907432_+_G	eBP_Pineda
chr1	907439	+	mBP_chr1_907439_+_A	eBP_Pineda,cBP_BPP
chr1	907650	+	cBP_chr1_907650_+_A	cBP_BPP,cBP_Branchpointer,cBP_LaBranchoR
chr1	908207	+	cBP_chr1_908207_+_A	cBP_Branchpointer
chr1	908214	+	cBP_chr1_908214_+_A	cBP_Branchpointer
chr1	908218	+	cBP_chr1_908218_+_A	cBP_BPP,cBP_Branchpointer,cBP_LaBranchoR,cBP_BPHunter
chr1	908228	+	cBP_chr1_908228_+_A	cBP_BPHunter
chr1	908541	+	cBP_chr1_908541_+_C	cBP_BPP
chr1	908546	+	cBP_chr1_908546_+_A	cBP_Branchpointer,cBP_LaBranchoR
chr1	908848	+	cBP_chr1_908848_+_A	cBP_BPP
chr1	908856	+	mBP_chr1_908856_+_A	eBP_Mercer,cBP_Branchpointer,cBP_LaBranchoR
chr1	909170	+	eBP_chr1_909170_+_C	eBP_Pineda
chr1	909186	+	cBP_chr1_909186_+_A	cBP_BPP
chr1	909193	+	cBP_chr1_909193_+_A	cBP_LaBranchoR
chr1	909673	+	cBP_chr1_909673_+_A	cBP_BPP,cBP_Branchpointer,cBP_LaBranchoR
chr1	909798	+	cBP_chr1_909798_+_A	cBP_BPP,cBP_Branchpointer,cBP_LaBranchoR
chr1	911056	+	cBP_chr1_911056_+_A	cBP_LaBranchoR
chr1	911669	-	eBP_chr1_911669_-_A	eBP_Pineda
chr1	911674	-	cBP_chr1_911674_-_A	cBP_BPP,cBP_Branchpointer,cBP_LaBranchoR
chr1	912024	-	cBP_chr1_912024_-_A	cBP_BPP,cBP_Branchpointer,cBP_LaBranchoR
chr1	916052	-	cBP_chr1_916052_-_A	cBP_BPP
chr1	916074	-	cBP_chr1_916074_-_A	cBP_LaBranchoR
chr1	916576	-	cBP_chr1_916576_-_A	cBP_BPP,cBP_LaBranchoR
chr1	934839	-	mBP_chr1_934839_-_A	eBP_Pineda,cBP_BPP,cBP_Branchpointer,cBP_LaBranchoR
chr1	934843	-	eBP_chr1_934843_-_A	eBP_Briese
chr1	935018	-	cBP_chr1_935018_-_A	cBP_Branchpointer
chr1	935024	-	cBP_chr1_935024_-_A	cBP_BPP,cBP_Branchpointer,cBP_LaBranchoR
chr1	935187	-	cBP_chr1_935187_-_A	cBP_BPP,cBP_Branchpointer,cBP_LaBranchoR
chr1	935191	-	cBP_chr1_935191_-_A	cBP_Branchpointer
chr1	947588	-	cBP_chr1_947588_-_A	cBP_Branchpointer
chr1	947615	-	cBP_chr1_947615_-_A	cBP_BPP
chr1	949161	+	eBP_chr1_949161_+_C	eBP_Pineda
chr1	949344	+	mBP_chr1_949344_+_A	eBP_Briese,cBP_BPP,cBP_Branchpointer,cBP_LaBranchoR
chr1	957553	+	cBP_chr1_957553_+_A	cBP_BPP,cBP_Branchpointer,cBP_LaBranchoR
chr1	957556	+	mBP_chr1_957556_+_A	eBP_Pineda,cBP_Branchpointer
chr1	970633	+	cBP_chr1_970633_+_A	cBP_BPP,cBP_Branchpointer,cBP_LaBranchoR
chr1	976021	+	mBP_chr1_976021_+_A	eBP_Pineda,cBP_BPP,cBP_Branchpointer,cBP_LaBranchoR
chr1	976531	+	cBP_chr1_976531_+_A	cBP_Branchpointer,cBP_LaBranchoR
chr1	976538	+	cBP_chr1_976538_+_A	cBP_BPP
chr1	976837	+	cBP_chr1_976837_+_A	cBP_BPP,cBP_Branchpointer,cBP_LaBranchoR
chr1	977176	+	eBP_chr1_977176_+_G	eBP_BPHunter
chr1	977223	+	eBP_chr1_977223_+_G	eBP_BPHunter
chr1	977313	+	mBP_chr1_977313_+_A	eBP_Mercer,eBP_Pineda,eBP_Briese,cBP_BPP,cBP_Branchpointer,cBP_LaBranchoR
chr1	978595	+	cBP_chr1_978595_+_A	cBP_Branchpointer
chr1	978599	+	cBP_chr1_978599_+_A	cBP_BPP,cBP_Branchpointer,cBP_LaBranchoR
chr1	978900	+	cBP_chr1_978900_+_A	cBP_BPP,cBP_Branchpointer,cBP_LaBranchoR
chr1	979176	+	mBP_chr1_979176_+_A	eBP_Briese,cBP_BPP,cBP_Branchpointer,cBP_LaBranchoR
chr1	979218	+	eBP_chr1_979218_+_C	eBP_Taggart
chr1	979467	+	mBP_chr1_979467_+_A	eBP_Pineda,eBP_Briese,cBP_BPP,cBP_Branchpointer,cBP_LaBranchoR
chr1	979694	+	mBP_chr1_979694_+_A	eBP_Briese,cBP_BPP,cBP_Branchpointer,cBP_LaBranchoR
chr1	979700	+	cBP_chr1_979700_+_A	cBP_BPHunter
chr1	980509	+	eBP_chr1_980509_+_A	eBP_Mercer
chr1	980512	+	cBP_chr1_980512_+_A	cBP_BPP
chr1	980519	+	mBP_chr1_980519_+_A	eBP_Mercer,cBP_Branchpointer,cBP_LaBranchoR
chr1	980714	+	mBP_chr1_980714_+_A	eBP_Briese,cBP_BPP,cBP_Branchpointer,cBP_LaBranchoR
chr1	981082	+	eBP_chr1_981082_+_A	eBP_Mercer,eBP_Taggart,eBP_Briese
chr1	981087	+	mBP_chr1_981087_+_A	eBP_Mercer,cBP_BPP,cBP_Branchpointer,cBP_LaBranchoR
chr1	981088	+	eBP_chr1_981088_+_C	eBP_Mercer,eBP_BPHunter
chr1	981092	+	eBP_chr1_981092_+_C	eBP_Mercer
chr1	981295	+	eBP_chr1_981295_+_T	eBP_Pineda
chr1	981312	+	eBP_chr1_981312_+_A	eBP_Briese
chr1	981316	+	cBP_chr1_981316_+_A	cBP_BPP
chr1	981318	+	cBP_chr1_981318_+_A	cBP_Branchpointer,cBP_LaBranchoR
chr1	981517	+	mBP_chr1_981517_+_A	eBP_Briese,cBP_BPP,cBP_Branchpointer,cBP_LaBranchoR
chr1	981694	+	eBP_chr1_981694_+_C	eBP_Pineda
chr1	981732	+	cBP_chr1_981732_+_A	cBP_BPP
chr1	981742	+	cBP_chr1_981742_+_A	cBP_LaBranchoR
chr1	981775	+	eBP_chr1_981775_+_A	eBP_Pineda
chr1	982099	+	eBP_chr1_982099_+_T	eBP_Pineda
chr1	982183	+	cBP_chr1_982183_+_A	cBP_BPP,cBP_LaBranchoR
chr1	982561	+	eBP_chr1_982561_+_A	eBP_Pineda
chr1	982679	+	eBP_chr1_982679_+_G	eBP_Pineda
chr1	982681	+	cBP_chr1_982681_+_A	cBP_Branchpointer
chr1	982689	+	mBP_chr1_982689_+_A	eBP_Mercer,eBP_Taggart,eBP_Pineda,cBP_BPP,cBP_Branchpointer,cBP_LaBranchoR
chr1	982927	+	cBP_chr1_982927_+_A	cBP_Branchpointer
chr1	982928	+	cBP_chr1_982928_+_A	cBP_BPP,cBP_LaBranchoR
chr1	982935	+	eBP_chr1_982935_+_G	eBP_Mercer
chr1	983137	+	cBP_chr1_983137_+_A	cBP_BPP,cBP_Branchpointer,cBP_LaBranchoR
chr1	983372	+	cBP_chr1_983372_+_A	cBP_BPP,cBP_Branchpointer,cBP_LaBranchoR
chr1	984219	+	cBP_chr1_984219_+_A	cBP_BPP,cBP_Branchpointer,cBP_LaBranchoR
chr1	984220	+	eBP_chr1_984220_+_G	eBP_Pineda
chr1	984595	+	mBP_chr1_984595_+_A	eBP_Briese,cBP_BPP,cBP_Branchpointer,cBP_LaBranchoR
chr1	984915	+	cBP_chr1_984915_+_A	cBP_Branchpointer
chr1	984922	+	mBP_chr1_984922_+_A	eBP_Briese,cBP_BPP,cBP_Branchpointer,cBP_LaBranchoR,cBP_BPHunter
chr1	985238	+	cBP_chr1_985238_+_A	cBP_BPP
chr1	985250	+	cBP_chr1_985250_+_A	cBP_LaBranchoR
chr1	985589	+	mBP_chr1_985589_+_A	eBP_Briese,cBP_BPP,cBP_Branchpointer,cBP_LaBranchoR
chr1	985779	+	cBP_chr1_985779_+_A	cBP_BPP
chr1	985782	+	mBP_chr1_985782_+_A	eBP_Briese,cBP_LaBranchoR
chr1	986082	+	cBP_chr1_986082_+_A	cBP_Branchpointer
chr1	986086	+	mBP_chr1_986086_+_A	eBP_Pineda,eBP_Briese,eBP_BPHunter,cBP_BPP,cBP_Branchpointer,cBP_LaBranchoR,cBP_BPHunter
chr1	986386	+	cBP_chr1_986386_+_A	cBP_Branchpointer,cBP_LaBranchoR
chr1	986488	+	eBP_chr1_986488_+_C	eBP_Pineda
chr1	986606	+	mBP_chr1_986606_+_A	eBP_Pineda,cBP_Branchpointer
chr1	986616	+	cBP_chr1_986616_+_A	cBP_BPP,cBP_LaBranchoR
chr1	986808	+	cBP_chr1_986808_+_A	cBP_Branchpointer,cBP_LaBranchoR
chr1	986810	+	mBP_chr1_986810_+_A	eBP_Briese,cBP_Branchpointer
chr1	986819	+	cBP_chr1_986819_+_A	cBP_BPP
chr1	987075	+	cBP_chr1_987075_+_A	cBP_BPP
chr1	987085	+	cBP_chr1_987085_+_A	cBP_Branchpointer
chr1	987091	+	cBP_chr1_987091_+_A	cBP_LaBranchoR,cBP_BPHunter
chr1	987349	+	mBP_chr1_987349_+_A	eBP_Pineda,cBP_Branchpointer,cBP_LaBranchoR
chr1	988812	+	cBP_chr1_988812_+_A	cBP_Branchpointer,cBP_LaBranchoR,cBP_BPHunter
chr1	989113	+	mBP_chr1_989113_+_A	eBP_Mercer,cBP_BPP,cBP_Branchpointer,cBP_LaBranchoR
chr1	989801	+	mBP_chr1_989801_+_A	eBP_Mercer,eBP_Taggart,eBP_Pineda,eBP_Briese,cBP_BPP,cBP_Branchpointer,cBP_LaBranchoR
chr1	990182	+	mBP_chr1_990182_+_A	eBP_Mercer,eBP_Briese,cBP_BPP,cBP_Branchpointer,cBP_LaBranchoR
chr1	991260	+	cBP_chr1_991260_+_A	cBP_BPP,cBP_Branchpointer
chr1	991271	+	eBP_chr1_991271_+_G	eBP_Pineda
chr1	995641	+	mBP_chr1_995641_+_A	eBP_Mercer,cBP_BPP,cBP_Branchpointer
chr1	998214	-	cBP_chr1_998214_-_A	cBP_Branchpointer
chr1	998217	-	cBP_chr1_998217_-_A	cBP_BPP,cBP_Branchpointer
chr1	998241	+	eBP_chr1_998241_+_A	eBP_Pineda
chr1	998439	+	cBP_chr1_998439_+_A	cBP_BPP,cBP_Branchpointer
chr1	999559	+	cBP_chr1_999559_+_A	cBP_Branchpointer
chr1	999846	+	cBP_chr1_999846_+_A	cBP_Branchpointer
chr1	1000704	+	cBP_chr1_1000704_+_A	cBP_Branchpointer
chr1	1000709	+	cBP_chr1_1000709_+_A	cBP_Branchpointer
chr1	1001183	+	cBP_chr1_1001183_+_A	cBP_BPP,cBP_Branchpointer
chr1	1001188	+	cBP_chr1_1001188_+_A	cBP_Branchpointer
chr1	1001291	+	cBP_chr1_1001291_+_A	cBP_Branchpointer
chr1	1001303	+	cBP_chr1_1001303_+_A	cBP_Branchpointer
chr1	1001944	+	cBP_chr1_1001944_+_A	cBP_Branchpointer
chr1	1003207	+	eBP_chr1_1003207_+_T	eBP_Pineda
chr1	1003930	+	eBP_chr1_1003930_+_G	eBP_Pineda
chr1	1003931	+	eBP_chr1_1003931_+_T	eBP_Pineda
chr1	1003933	+	cBP_chr1_1003933_+_A	cBP_Branchpointer
chr1	1003939	+	cBP_chr1_1003939_+_A	cBP_Branchpointer
chr1	1007976	-	cBP_chr1_1007976_-_A	cBP_BPP,cBP_Branchpointer,cBP_LaBranchoR
chr1	1018378	-	cBP_chr1_1018378_-_A	cBP_BPHunter
chr1	1018394	-	mBP_chr1_1018394_-_A	eBP_Mercer,eBP_Taggart,eBP_Pineda,eBP_Briese,cBP_BPP,cBP_Branchpointer,cBP_LaBranchoR,cBP_BPHunter
chr1	1018400	-	eBP_chr1_1018400_-_A	eBP_Pineda
chr1	1019416	-	cBP_chr1_1019416_-_A	cBP_LaBranchoR
chr1	1019487	-	eBP_chr1_1019487_-_A	eBP_Pineda
chr1	1019488	-	eBP_chr1_1019488_-_C	eBP_Pineda
chr1	1019489	-	mBP_chr1_1019489_-_C	eBP_Mercer,cBP_Branchpointer
chr1	1019490	-	eBP_chr1_1019490_-_T	eBP_Pineda
chr1	1019491	-	eBP_chr1_1019491_-_T	eBP_Mercer,eBP_Pineda
chr1	1019493	-	mBP_chr1_1019493_-_A	eBP_Pineda,cBP_BPP,cBP_Branchpointer
chr1	1019494	-	eBP_chr1_1019494_-_G	eBP_Pineda
chr1	1019497	-	eBP_chr1_1019497_-_C	eBP_Pineda
chr1	1019502	-	eBP_chr1_1019502_-_A	eBP_Mercer,eBP_Pineda
chr1	1019583	-	eBP_chr1_1019583_-_G	eBP_Pineda
chr1	1019590	-	eBP_chr1_1019590_-_A	eBP_Pineda
chr1	1019591	-	eBP_chr1_1019591_-_C	eBP_Pineda
chr1	1019592	-	eBP_chr1_1019592_-_A	eBP_Pineda
chr1	1019653	-	eBP_chr1_1019653_-_A	eBP_Pineda
chr1	1019788	-	cBP_chr1_1019788_-_A	cBP_BPP,cBP_Branchpointer,cBP_LaBranchoR,cBP_BPHunter
chr1	1019909	-	mBP_chr1_1019909_-_A	eBP_Mercer,eBP_Taggart,eBP_Pineda,cBP_BPP,cBP_Branchpointer,cBP_LaBranchoR
chr1	1019915	-	mBP_chr1_1019915_-_A	eBP_Mercer,cBP_Branchpointer
chr1	1020724	-	cBP_chr1_1020724_-_A	cBP_BPP,cBP_LaBranchoR
chr1	1021410	-	mBP_chr1_1021410_-_A	eBP_Mercer,cBP_BPP,cBP_Branchpointer,cBP_LaBranchoR
chr1	1022604	-	cBP_chr1_1022604_-_A	cBP_BPP,cBP_Branchpointer
chr1	1022607	-	mBP_chr1_1022607_-_C	eBP_Mercer,cBP_Branchpointer,cBP_LaBranchoR
chr1	1023003	-	cBP_chr1_1023003_-_A	cBP_BPP,cBP_Branchpointer,cBP_LaBranchoR
chr1	1025827	-	mBP_chr1_1025827_-_A	eBP_Mercer,eBP_Pineda,eBP_BPHunter,cBP_BPP,cBP_Branchpointer,cBP_LaBranchoR
chr1	1025987	-	cBP_chr1_1025987_-_A	cBP_Branchpointer
chr1	1026381	-	cBP_chr1_1026381_-_A	cBP_Branchpointer,cBP_LaBranchoR
chr1	1026389	-	cBP_chr1_1026389_-_A	cBP_Branchpointer
chr1	1026397	-	cBP_chr1_1026397_-_A	cBP_BPP,cBP_Branchpointer
chr1	1026770	-	cBP_chr1_1026770_-_A	cBP_LaBranchoR
chr1	1026780	-	cBP_chr1_1026780_-_A	cBP_Branchpointer
chr1	1026980	-	cBP_chr1_1026980_-_A	cBP_LaBranchoR
chr1	1026991	-	cBP_chr1_1026991_-_A	cBP_BPP
chr1	1027015	-	cBP_chr1_1027015_-_A	cBP_Branchpointer
chr1	1027026	-	cBP_chr1_1027026_-_A	cBP_LaBranchoR
chr1	1027504	-	cBP_chr1_1027504_-_A	cBP_Branchpointer,cBP_LaBranchoR,cBP_BPHunter
chr1	1027515	-	cBP_chr1_1027515_-_A	cBP_BPP,cBP_Branchpointer
chr1	1041458	-	cBP_chr1_1041458_-_A	cBP_Branchpointer
chr1	1041465	-	cBP_chr1_1041465_-_A	cBP_LaBranchoR,cBP_BPHunter
chr1	1042278	-	cBP_chr1_1042278_-_A	cBP_Branchpointer
chr1	1042286	-	cBP_chr1_1042286_-_A	cBP_LaBranchoR
chr1	1050493	-	cBP_chr1_1050493_-_A	cBP_BPP,cBP_LaBranchoR
chr1	1076181	+	cBP_chr1_1076181_+_A	cBP_BPP,cBP_Branchpointer
chr1	1078099	+	cBP_chr1_1078099_+_A	cBP_BPP,cBP_Branchpointer
chr1	1109614	+	cBP_chr1_1109614_+_A	cBP_BPP
chr1	1109637	+	cBP_chr1_1109637_+_A	cBP_BPP,cBP_Branchpointer,cBP_LaBranchoR
chr1	1109642	+	cBP_chr1_1109642_+_A	cBP_Branchpointer,cBP_LaBranchoR
chr1	1109772	+	cBP_chr1_1109772_+_A	cBP_BPP,cBP_Branchpointer,cBP_LaBranchoR
chr1	1109865	+	cBP_chr1_1109865_+_A	cBP_Branchpointer
chr1	1109873	+	cBP_chr1_1109873_+_A	cBP_BPP,cBP_Branchpointer
chr1	1109881	+	cBP_chr1_1109881_+_A	cBP_Branchpointer
chr1	1111798	-	cBP_chr1_1111798_-_A	cBP_BPP,cBP_Branchpointer
chr1	1114548	+	cBP_chr1_1114548_+_A	cBP_BPP,cBP_Branchpointer,cBP_LaBranchoR
chr1	1114977	+	cBP_chr1_1114977_+_A	cBP_BPP
chr1	1115010	+	cBP_chr1_1115010_+_A	cBP_Branchpointer
chr1	1115014	+	cBP_chr1_1115014_+_A	cBP_Branchpointer,cBP_LaBranchoR
chr1	1115381	+	cBP_chr1_1115381_+_A	cBP_LaBranchoR
chr1	1115385	+	cBP_chr1_1115385_+_A	cBP_BPP,cBP_Branchpointer
chr1	1115840	+	cBP_chr1_1115840_+_A	cBP_BPP,cBP_Branchpointer,cBP_LaBranchoR
chr1	1116084	+	cBP_chr1_1116084_+_A	cBP_BPP
chr1	1116086	+	cBP_chr1_1116086_+_A	cBP_LaBranchoR
chr1	1116089	+	cBP_chr1_1116089_+_A	cBP_Branchpointer
chr1	1116103	+	cBP_chr1_1116103_+_A	cBP_BPHunter
chr1	1117091	+	cBP_chr1_1117091_+_A	cBP_BPP,cBP_Branchpointer,cBP_LaBranchoR
chr1	1117096	+	cBP_chr1_1117096_+_A	cBP_Branchpointer
chr1	1117711	+	cBP_chr1_1117711_+_A	cBP_Branchpointer
chr1	1117716	+	cBP_chr1_1117716_+_A	cBP_BPP,cBP_Branchpointer,cBP_LaBranchoR
chr1	1118238	+	cBP_chr1_1118238_+_A	cBP_BPP,cBP_Branchpointer,cBP_LaBranchoR
chr1	1119270	+	cBP_chr1_1119270_+_A	cBP_Branchpointer
chr1	1119275	+	cBP_chr1_1119275_+_A	cBP_BPP,cBP_Branchpointer
chr1	1119278	+	cBP_chr1_1119278_+_A	cBP_Branchpointer,cBP_LaBranchoR
chr1	1120323	+	cBP_chr1_1120323_+_A	cBP_BPP
chr1	1120330	+	cBP_chr1_1120330_+_A	cBP_LaBranchoR
chr1	1131740	+	cBP_chr1_1131740_+_A	cBP_Branchpointer
chr1	1131951	+	cBP_chr1_1131951_+_A	cBP_Branchpointer,cBP_LaBranchoR
chr1	1131955	+	cBP_chr1_1131955_+_A	cBP_BPP
chr1	1132445	+	cBP_chr1_1132445_+_A	cBP_BPP,cBP_Branchpointer
chr1	1132456	+	cBP_chr1_1132456_+_A	cBP_LaBranchoR
chr1	1132793	+	cBP_chr1_1132793_+_A	cBP_BPP,cBP_Branchpointer,cBP_LaBranchoR,cBP_BPHunter
chr1	1139366	-	cBP_chr1_1139366_-_A	cBP_BPP,cBP_Branchpointer,cBP_LaBranchoR,cBP_BPHunter
chr1	1139643	-	cBP_chr1_1139643_-_A	cBP_BPP,cBP_Branchpointer,cBP_LaBranchoR
chr1	1139906	-	mBP_chr1_1139906_-_A	eBP_Pineda,cBP_BPP,cBP_LaBranchoR
chr1	1140904	-	eBP_chr1_1140904_-_G	eBP_Pineda
chr1	1140905	-	mBP_chr1_1140905_-_A	eBP_Pineda,cBP_LaBranchoR
chr1	1140910	-	cBP_chr1_1140910_-_A	cBP_BPP
chr1	1147028	-	cBP_chr1_1147028_-_A	cBP_BPP,cBP_LaBranchoR
chr1	1147032	-	cBP_chr1_1147032_-_A	cBP_Branchpointer
chr1	1147231	-	cBP_chr1_1147231_-_A	cBP_Branchpointer,cBP_LaBranchoR
chr1	1147235	-	cBP_chr1_1147235_-_A	cBP_BPP,cBP_Branchpointer
chr1	1147540	-	cBP_chr1_1147540_-_A	cBP_Branchpointer
chr1	1147543	-	cBP_chr1_1147543_-_A	cBP_BPP,cBP_Branchpointer,cBP_LaBranchoR
chr1	1148105	-	cBP_chr1_1148105_-_A	cBP_BPP,cBP_Branchpointer,cBP_LaBranchoR,cBP_BPHunter
chr1	1148113	-	cBP_chr1_1148113_-_A	cBP_Branchpointer
chr1	1148498	-	cBP_chr1_1148498_-_A	cBP_Branchpointer
chr1	1148501	-	cBP_chr1_1148501_-_A	cBP_BPP,cBP_Branchpointer,cBP_LaBranchoR,cBP_BPHunter
chr1	1149184	-	cBP_chr1_1149184_-_A	cBP_Branchpointer,cBP_LaBranchoR
chr1	1149195	-	cBP_chr1_1149195_-_A	cBP_BPP,cBP_Branchpointer
chr1	1153091	-	mBP_chr1_1153091_-_A	eBP_Mercer,eBP_Taggart,eBP_Briese,cBP_BPP,cBP_Branchpointer,cBP_LaBranchoR
chr1	1153216	-	mBP_chr1_1153216_-_A	eBP_Mercer,eBP_Taggart,cBP_BPP,cBP_Branchpointer,cBP_LaBranchoR
chr1	1154032	-	mBP_chr1_1154032_-_A	eBP_Pineda,cBP_BPP,cBP_Branchpointer,cBP_LaBranchoR,cBP_BPHunter
chr1	1154059	-	eBP_chr1_1154059_-_C	eBP_Pineda
chr1	1154327	-	mBP_chr1_1154327_-_A	eBP_Taggart,eBP_Pineda,eBP_Briese,cBP_BPP,cBP_LaBranchoR
chr1	1154328	-	eBP_chr1_1154328_-_C	eBP_Mercer
chr1	1154350	-	eBP_chr1_1154350_-_G	eBP_Pineda
chr1	1154361	-	eBP_chr1_1154361_-_A	eBP_Pineda
chr1	1154371	-	eBP_chr1_1154371_-_A	eBP_Pineda
chr1	1154380	-	eBP_chr1_1154380_-_A	eBP_Pineda
chr1	1154387	-	eBP_chr1_1154387_-_A	eBP_Pineda
chr1	1154411	-	eBP_chr1_1154411_-_C	eBP_BPHunter
chr1	1154412	-	cBP_chr1_1154412_-_G	cBP_LaBranchoR
chr1	1156136	-	cBP_chr1_1156136_-_A	cBP_LaBranchoR
chr1	1156161	-	cBP_chr1_1156161_-_A	cBP_BPP
chr1	1158760	-	mBP_chr1_1158760_-_A	eBP_Briese,cBP_BPP,cBP_Branchpointer,cBP_LaBranchoR
chr1	1159378	-	mBP_chr1_1159378_-_A	eBP_Briese,cBP_BPP,cBP_Branchpointer,cBP_LaBranchoR
chr1	1162719	-	cBP_chr1_1162719_-_A	cBP_BPP,cBP_Branchpointer
chr1	1164351	-	cBP_chr1_1164351_-_A	cBP_BPP,cBP_Branchpointer,cBP_LaBranchoR
chr1	1178047	-	cBP_chr1_1178047_-_A	cBP_BPP,cBP_Branchpointer,cBP_LaBranchoR
chr1	1178174	-	eBP_chr1_1178174_-_C	eBP_Pineda
chr1	1178327	-	cBP_chr1_1178327_-_A	cBP_BPP
chr1	1178328	-	cBP_chr1_1178328_-_A	cBP_LaBranchoR
chr1	1178372	-	eBP_chr1_1178372_-_G	eBP_Pineda
chr1	1178548	-	cBP_chr1_1178548_-_A	cBP_BPP
chr1	1178552	-	cBP_chr1_1178552_-_C	cBP_LaBranchoR
chr1	1178687	-	eBP_chr1_1178687_-_C	eBP_Pineda
chr1	1178950	-	mBP_chr1_1178950_-_A	eBP_Pineda,cBP_BPP,cBP_Branchpointer,cBP_LaBranchoR
chr1	1179519	-	cBP_chr1_1179519_-_A	cBP_BPP,cBP_Branchpointer,cBP_LaBranchoR,cBP_BPHunter
chr1	1179677	-	cBP_chr1_1179677_-_A	cBP_BPP,cBP_Branchpointer,cBP_LaBranchoR
chr1	1179898	-	cBP_chr1_1179898_-_A	cBP_BPP,cBP_Branchpointer,cBP_LaBranchoR
chr1	1179906	-	cBP_chr1_1179906_-_A	cBP_Branchpointer
chr1	1190888	-	eBP_chr1_1190888_-_T	eBP_Pineda
chr1	1190895	-	eBP_chr1_1190895_-_G	eBP_Pineda
chr1	1190896	-	mBP_chr1_1190896_-_A	eBP_Pineda,cBP_BPP,cBP_Branchpointer,cBP_LaBranchoR
chr1	1190899	-	eBP_chr1_1190899_-_A	eBP_Briese
chr1	1191527	-	mBP_chr1_1191527_-_A	eBP_Mercer,eBP_Pineda,eBP_Briese,cBP_BPP,cBP_Branchpointer,cBP_LaBranchoR
chr1	1191531	-	eBP_chr1_1191531_-_G	eBP_Pineda
chr1	1191532	-	eBP_chr1_1191532_-_G	eBP_Pineda
chr1	1191539	-	eBP_chr1_1191539_-_G	eBP_Pineda
chr1	1191540	-	eBP_chr1_1191540_-_A	eBP_Pineda
chr1	1192530	-	cBP_chr1_1192530_-_A	cBP_BPP,cBP_Branchpointer,cBP_LaBranchoR
chr1	1192534	-	cBP_chr1_1192534_-_A	cBP_Branchpointer
chr1	1192719	-	mBP_chr1_1192719_-_A	eBP_Briese,cBP_LaBranchoR
chr1	1192721	-	cBP_chr1_1192721_-_A	cBP_BPP
chr1	1197795	-	cBP_chr1_1197795_-_A	cBP_Branchpointer
chr1	1198785	-	mBP_chr1_1198785_-_A	eBP_Taggart,cBP_BPP
chr1	1198790	-	mBP_chr1_1198790_-_A	eBP_Pineda,cBP_Branchpointer,cBP_LaBranchoR
chr1	1200231	-	cBP_chr1_1200231_-_A	cBP_Branchpointer,cBP_LaBranchoR
chr1	1200241	-	cBP_chr1_1200241_-_A	cBP_BPP,cBP_Branchpointer
chr1	1203395	-	cBP_chr1_1203395_-_A	cBP_BPP,cBP_Branchpointer,cBP_LaBranchoR
chr1	1207064	-	cBP_chr1_1207064_-_A	cBP_LaBranchoR
chr1	1214412	+	cBP_chr1_1214412_+_A	cBP_BPP,cBP_Branchpointer
chr1	1214421	+	cBP_chr1_1214421_+_A	cBP_Branchpointer
chr1	1215657	+	cBP_chr1_1215657_+_A	cBP_Branchpointer
chr1	1215665	+	cBP_chr1_1215665_+_A	cBP_Branchpointer
chr1	1216587	+	cBP_chr1_1216587_+_A	cBP_BPP,cBP_LaBranchoR
chr1	1216759	+	cBP_chr1_1216759_+_A	cBP_BPP
chr1	1216764	+	eBP_chr1_1216764_+_T	eBP_Pineda
chr1	1216768	+	eBP_chr1_1216768_+_T	eBP_Pineda
chr1	1216770	+	cBP_chr1_1216770_+_C	cBP_LaBranchoR
chr1	1217472	+	cBP_chr1_1217472_+_A	cBP_Branchpointer,cBP_LaBranchoR
chr1	1217601	+	cBP_chr1_1217601_+_A	cBP_BPP,cBP_Branchpointer,cBP_LaBranchoR
chr1	1217631	+	cBP_chr1_1217631_+_A	cBP_BPP,cBP_Branchpointer
chr1	1219338	+	cBP_chr1_1219338_+_A	cBP_BPP,cBP_Branchpointer,cBP_LaBranchoR
chr1	1220895	+	cBP_chr1_1220895_+_A	cBP_BPP
chr1	1220930	+	cBP_chr1_1220930_+_A	cBP_Branchpointer,cBP_LaBranchoR
chr1	1221288	+	cBP_chr1_1221288_+_A	cBP_BPP,cBP_Branchpointer,cBP_LaBranchoR
chr1	1222126	+	mBP_chr1_1222126_+_A	eBP_Mercer,cBP_BPP,cBP_Branchpointer,cBP_LaBranchoR
chr1	1222468	+	cBP_chr1_1222468_+_A	cBP_BPP,cBP_Branchpointer,cBP_LaBranchoR
chr1	1222868	+	cBP_chr1_1222868_+_A	cBP_BPP,cBP_Branchpointer,cBP_LaBranchoR
chr1	1223031	+	cBP_chr1_1223031_+_A	cBP_BPP,cBP_Branchpointer,cBP_LaBranchoR
chr1	1223298	+	cBP_chr1_1223298_+_A	cBP_Branchpointer,cBP_LaBranchoR
chr1	1223303	+	cBP_chr1_1223303_+_A	cBP_BPP
chr1	1225622	+	cBP_chr1_1225622_+_A	cBP_LaBranchoR
chr1	1225634	+	cBP_chr1_1225634_+_A	cBP_BPP
chr1	1225831	+	cBP_chr1_1225831_+_A	cBP_BPP,cBP_Branchpointer,cBP_LaBranchoR
chr1	1225991	+	cBP_chr1_1225991_+_A	cBP_Branchpointer
chr1	1225996	+	cBP_chr1_1225996_+_A	cBP_BPP,cBP_Branchpointer,cBP_LaBranchoR
chr1	1226253	+	cBP_chr1_1226253_+_A	cBP_Branchpointer
chr1	1226255	+	cBP_chr1_1226255_+_A	cBP_LaBranchoR
chr1	1226259	+	cBP_chr1_1226259_+_A	cBP_BPP
chr1	1226416	+	cBP_chr1_1226416_+_A	cBP_Branchpointer
chr1	1226425	+	cBP_chr1_1226425_+_A	cBP_BPP,cBP_Branchpointer,cBP_LaBranchoR
chr1	1226613	+	cBP_chr1_1226613_+_A	cBP_BPP,cBP_Branchpointer,cBP_LaBranchoR
chr1	1229107	-	cBP_chr1_1229107_-_A	cBP_BPP,cBP_Branchpointer,cBP_LaBranchoR
chr1	1229340	-	cBP_chr1_1229340_-_A	cBP_Branchpointer,cBP_LaBranchoR
chr1	1229453	-	cBP_chr1_1229453_-_A	cBP_BPP
chr1	1229598	-	mBP_chr1_1229598_-_A	eBP_BPHunter,cBP_BPP,cBP_Branchpointer,cBP_LaBranchoR
chr1	1230026	-	mBP_chr1_1230026_-_A	eBP_Mercer,eBP_Pineda,cBP_BPP,cBP_Branchpointer,cBP_LaBranchoR,cBP_BPHunter
chr1	1230220	-	cBP_chr1_1230220_-_A	cBP_Branchpointer
chr1	1230223	-	cBP_chr1_1230223_-_A	cBP_BPP,cBP_Branchpointer,cBP_LaBranchoR
chr1	1230954	-	cBP_chr1_1230954_-_A	cBP_Branchpointer,cBP_LaBranchoR
chr1	1230962	-	cBP_chr1_1230962_-_A	cBP_Branchpointer
chr1	1230997	-	cBP_chr1_1230997_-_A	cBP_BPP
chr1	1231337	-	cBP_chr1_1231337_-_A	cBP_BPP,cBP_Branchpointer,cBP_LaBranchoR
chr1	1231343	-	cBP_chr1_1231343_-_A	cBP_Branchpointer
chr1	1231345	-	cBP_chr1_1231345_-_A	cBP_Branchpointer
chr1	1231516	-	cBP_chr1_1231516_-_A	cBP_BPP,cBP_Branchpointer,cBP_LaBranchoR
chr1	1231681	-	mBP_chr1_1231681_-_A	eBP_Briese,cBP_BPP,cBP_Branchpointer,cBP_LaBranchoR,cBP_BPHunter
chr1	1232033	-	eBP_chr1_1232033_-_A	eBP_Mercer,eBP_Pineda
chr1	1232036	-	cBP_chr1_1232036_-_A	cBP_BPP,cBP_Branchpointer,cBP_LaBranchoR
chr1	1232040	-	cBP_chr1_1232040_-_A	cBP_Branchpointer
chr1	1233338	-	cBP_chr1_1233338_-_A	cBP_BPP,cBP_Branchpointer,cBP_LaBranchoR
chr1	1233510	-	mBP_chr1_1233510_-_A	eBP_Mercer,eBP_Pineda,cBP_LaBranchoR
chr1	1233512	-	cBP_chr1_1233512_-_A	cBP_BPP,cBP_Branchpointer
chr1	1233632	-	eBP_chr1_1233632_-_A	eBP_Pineda
chr1	1233655	-	eBP_chr1_1233655_-_G	eBP_Pineda
chr1	1233824	-	cBP_chr1_1233824_-_C	cBP_Branchpointer
chr1	1233828	-	cBP_chr1_1233828_-_A	cBP_BPP,cBP_Branchpointer,cBP_LaBranchoR,cBP_BPHunter
chr1	1234083	-	cBP_chr1_1234083_-_A	cBP_BPP,cBP_Branchpointer,cBP_LaBranchoR
chr1	1234761	-	cBP_chr1_1234761_-_A	cBP_Branchpointer
chr1	1234778	-	mBP_chr1_1234778_-_A	eBP_Pineda,cBP_BPP,cBP_Branchpointer,cBP_LaBranchoR
chr1	1235301	-	cBP_chr1_1235301_-_A	cBP_BPHunter
chr1	1235311	-	cBP_chr1_1235311_-_A	cBP_BPP,cBP_Branchpointer,cBP_LaBranchoR
chr1	1235426	-	eBP_chr1_1235426_-_A	eBP_Pineda
chr1	1235467	-	cBP_chr1_1235467_-_A	cBP_BPP,cBP_Branchpointer,cBP_LaBranchoR,cBP_BPHunter
chr1	1235586	-	eBP_chr1_1235586_-_G	eBP_Pineda
chr1	1235606	-	mBP_chr1_1235606_-_A	eBP_Pineda,cBP_BPP,cBP_Branchpointer,cBP_LaBranchoR,cBP_BPHunter
chr1	1236097	-	mBP_chr1_1236097_-_A	eBP_Pineda,cBP_Branchpointer,cBP_LaBranchoR
chr1	1236104	-	mBP_chr1_1236104_-_A	eBP_Mercer,eBP_Taggart,eBP_Pineda,cBP_BPP,cBP_Branchpointer
chr1	1237450	-	eBP_chr1_1237450_-_A	eBP_Mercer,eBP_Pineda
chr1	1237453	-	cBP_chr1_1237453_-_A	cBP_BPP
chr1	1237454	-	cBP_chr1_1237454_-_A	cBP_Branchpointer,cBP_LaBranchoR
chr1	1238379	-	mBP_chr1_1238379_-_A	eBP_BPHunter,cBP_Branchpointer
chr1	1238382	-	cBP_chr1_1238382_-_A	cBP_BPP,cBP_Branchpointer,cBP_LaBranchoR
chr1	1238683	-	mBP_chr1_1238683_-_A	eBP_Mercer,eBP_Taggart,eBP_Pineda,cBP_BPP,cBP_Branchpointer,cBP_LaBranchoR
chr1	1239546	-	mBP_chr1_1239546_-_A	eBP_Pineda,cBP_BPP,cBP_Branchpointer,cBP_LaBranchoR
chr1	1239551	-	cBP_chr1_1239551_-_A	cBP_Branchpointer
chr1	1239554	-	eBP_chr1_1239554_-_G	eBP_Taggart
chr1	1242561	-	cBP_chr1_1242561_-_A	cBP_Branchpointer
chr1	1242781	-	mBP_chr1_1242781_-_A	eBP_Pineda,cBP_Branchpointer
chr1	1244270	+	cBP_chr1_1244270_+_A	cBP_Branchpointer
chr1	1244271	+	cBP_chr1_1244271_+_A	cBP_BPP,cBP_Branchpointer,cBP_LaBranchoR
chr1	1244436	+	cBP_chr1_1244436_+_A	cBP_BPP,cBP_Branchpointer,cBP_LaBranchoR
chr1	1244467	+	eBP_chr1_1244467_+_A	eBP_Pineda
chr1	1244814	+	mBP_chr1_1244814_+_A	eBP_Mercer,eBP_Taggart,cBP_BPP,cBP_Branchpointer,cBP_LaBranchoR
chr1	1244820	+	eBP_chr1_1244820_+_A	eBP_Mercer,eBP_Taggart,eBP_BPHunter
chr1	1245021	+	eBP_chr1_1245021_+_G	eBP_Pineda
chr1	1245039	+	cBP_chr1_1245039_+_A	cBP_BPP,cBP_Branchpointer,cBP_LaBranchoR
chr1	1245058	+	cBP_chr1_1245058_+_A	cBP_BPP,cBP_Branchpointer
chr1	1245233	+	eBP_chr1_1245233_+_T	eBP_Pineda
chr1	1245994	+	cBP_chr1_1245994_+_A	cBP_BPP,cBP_Branchpointer,cBP_LaBranchoR
chr1	1245996	+	eBP_chr1_1245996_+_A	eBP_Pineda
chr1	1246268	+	cBP_chr1_1246268_+_A	cBP_BPP,cBP_Branchpointer,cBP_LaBranchoR
chr1	1246686	+	mBP_chr1_1246686_+_A	eBP_Mercer,cBP_BPP,cBP_Branchpointer,cBP_LaBranchoR
chr1	1247328	-	cBP_chr1_1247328_-_A	cBP_Branchpointer,cBP_LaBranchoR
chr1	1247332	-	cBP_chr1_1247332_-_A	cBP_Branchpointer
chr1	1247367	-	cBP_chr1_1247367_-_A	cBP_BPP
chr1	1247544	-	cBP_chr1_1247544_-_A	cBP_BPP,cBP_LaBranchoR
chr1	1247617	-	eBP_chr1_1247617_-_C	eBP_Taggart
chr1	1247645	-	eBP_chr1_1247645_-_A	eBP_Pineda
chr1	1247659	-	eBP_chr1_1247659_-_T	eBP_Pineda
chr1	1247767	-	cBP_chr1_1247767_-_A	cBP_BPP,cBP_Branchpointer,cBP_BPHunter
chr1	1247771	-	mBP_chr1_1247771_-_A	eBP_Mercer,eBP_Briese,cBP_Branchpointer,cBP_LaBranchoR
chr1	1247906	-	mBP_chr1_1247906_-_A	eBP_Pineda,cBP_BPP,cBP_Branchpointer,cBP_LaBranchoR
chr1	1247912	-	mBP_chr1_1247912_-_A	eBP_Pineda,cBP_Branchpointer
chr1	1247917	-	eBP_chr1_1247917_-_C	eBP_Pineda
chr1	1248004	-	eBP_chr1_1248004_-_G	eBP_Pineda
chr1	1248100	-	eBP_chr1_1248100_-_T	eBP_Pineda
chr1	1248106	-	cBP_chr1_1248106_-_A	cBP_BPP,cBP_Branchpointer,cBP_LaBranchoR
chr1	1248191	-	eBP_chr1_1248191_-_A	eBP_Pineda
chr1	1248343	-	eBP_chr1_1248343_-_C	eBP_Pineda
chr1	1248354	-	eBP_chr1_1248354_-_T	eBP_Pineda
chr1	1248356	-	cBP_chr1_1248356_-_A	cBP_Branchpointer
chr1	1248359	-	mBP_chr1_1248359_-_A	eBP_Pineda,cBP_BPP,cBP_Branchpointer,cBP_LaBranchoR
chr1	1248360	-	cBP_chr1_1248360_-_A	cBP_Branchpointer
chr1	1248523	-	eBP_chr1_1248523_-_G	eBP_Mercer,eBP_Taggart
chr1	1248524	-	mBP_chr1_1248524_-_A	eBP_Mercer,eBP_Pineda,eBP_Briese,eBP_BPHunter,cBP_BPP,cBP_Branchpointer,cBP_LaBranchoR
chr1	1248525	-	eBP_chr1_1248525_-_G	eBP_Mercer,eBP_BPHunter
chr1	1248995	-	cBP_chr1_1248995_-_A	cBP_Branchpointer
chr1	1249002	-	cBP_chr1_1249002_-_A	cBP_BPP,cBP_Branchpointer,cBP_LaBranchoR,cBP_BPHunter
chr1	1249321	-	mBP_chr1_1249321_-_A	eBP_Mercer,eBP_Taggart,eBP_BPHunter,cBP_BPP,cBP_Branchpointer,cBP_LaBranchoR,cBP_BPHunter
chr1	1249330	-	cBP_chr1_1249330_-_A	cBP_Branchpointer
chr1	1249501	-	eBP_chr1_1249501_-_T	eBP_Pineda
chr1	1249505	-	cBP_chr1_1249505_-_A	cBP_Branchpointer
chr1	1249511	-	cBP_chr1_1249511_-_A	cBP_BPP,cBP_Branchpointer,cBP_LaBranchoR
chr1	1249765	-	eBP_chr1_1249765_-_C	eBP_Mercer,eBP_Pineda
chr1	1249767	-	eBP_chr1_1249767_-_T	eBP_Taggart
chr1	1249768	-	eBP_chr1_1249768_-_C	eBP_Mercer
chr1	1249770	-	eBP_chr1_1249770_-_G	eBP_Pineda
chr1	1249772	-	mBP_chr1_1249772_-_A	eBP_Pineda,eBP_Briese,cBP_BPP,cBP_Branchpointer,cBP_LaBranchoR
chr1	1249951	-	eBP_chr1_1249951_-_C	eBP_Pineda
chr1	1250365	-	mBP_chr1_1250365_-_A	eBP_Mercer,eBP_Taggart,eBP_Pineda,cBP_BPP,cBP_Branchpointer,cBP_LaBranchoR
chr1	1250503	-	eBP_chr1_1250503_-_T	eBP_Pineda
chr1	1250819	-	eBP_chr1_1250819_-_G	eBP_Pineda
chr1	1250842	-	mBP_chr1_1250842_-_A	eBP_Pineda,eBP_Briese,cBP_BPP,cBP_Branchpointer,cBP_LaBranchoR
chr1	1250967	-	cBP_chr1_1250967_-_A	cBP_LaBranchoR
chr1	1250970	-	cBP_chr1_1250970_-_A	cBP_BPP
chr1	1251020	-	mBP_chr1_1251020_-_A	eBP_Pineda,cBP_BPP,cBP_Branchpointer,cBP_LaBranchoR
chr1	1253298	-	cBP_chr1_1253298_-_A	cBP_Branchpointer
chr1	1253299	-	cBP_chr1_1253299_-_C	cBP_BPP
chr1	1254831	-	eBP_chr1_1254831_-_A	eBP_Mercer
chr1	1254837	-	cBP_chr1_1254837_-_A	cBP_Branchpointer
chr1	1254925	-	mBP_chr1_1254925_-_A	eBP_Taggart,cBP_BPP,cBP_Branchpointer,cBP_LaBranchoR,cBP_BPHunter
chr1	1255114	-	cBP_chr1_1255114_-_A	cBP_Branchpointer
chr1	1255248	-	cBP_chr1_1255248_-_A	cBP_Branchpointer
chr1	1255288	-	cBP_chr1_1255288_-_A	cBP_Branchpointer
chr1	1255930	-	mBP_chr1_1255930_-_A	eBP_Mercer,eBP_Pineda,cBP_BPP,cBP_Branchpointer
chr1	1255934	-	eBP_chr1_1255934_-_C	eBP_Taggart
chr1	1255935	-	eBP_chr1_1255935_-_A	eBP_Mercer,eBP_Pineda
chr1	1255936	-	mBP_chr1_1255936_-_A	eBP_Mercer,eBP_Pineda,cBP_Branchpointer,cBP_LaBranchoR
chr1	1256091	-	cBP_chr1_1256091_-_A	cBP_Branchpointer
chr1	1256092	-	cBP_chr1_1256092_-_A	cBP_Branchpointer
chr1	1256219	-	eBP_chr1_1256219_-_G	eBP_Pineda
chr1	1256493	-	cBP_chr1_1256493_-_A	cBP_Branchpointer,cBP_BPHunter
chr1	1256497	-	cBP_chr1_1256497_-_A	cBP_BPP,cBP_Branchpointer,cBP_LaBranchoR
chr1	1256504	-	cBP_chr1_1256504_-_A	cBP_Branchpointer
chr1	1257384	-	cBP_chr1_1257384_-_A	cBP_BPP,cBP_Branchpointer,cBP_LaBranchoR
chr1	1258681	-	cBP_chr1_1258681_-_A	cBP_BPP
chr1	1258689	-	cBP_chr1_1258689_-_A	cBP_Branchpointer,cBP_LaBranchoR
chr1	1262183	+	eBP_chr1_1262183_+_G	eBP_Pineda
chr1	1262184	+	eBP_chr1_1262184_+_A	eBP_Pineda
chr1	1262189	+	mBP_chr1_1262189_+_A	eBP_Briese,cBP_Branchpointer,cBP_LaBranchoR
chr1	1262193	+	mBP_chr1_1262193_+_A	eBP_Pineda,cBP_BPP
chr1	1262590	+	eBP_chr1_1262590_+_G	eBP_Pineda
chr1	1262600	+	eBP_chr1_1262600_+_G	eBP_BPHunter
chr1	1262601	+	mBP_chr1_1262601_+_A	eBP_Pineda,eBP_Briese,eBP_BPHunter,cBP_BPP,cBP_LaBranchoR
chr1	1266986	+	cBP_chr1_1266986_+_A	cBP_BPP
chr1	1266994	+	cBP_chr1_1266994_+_A	cBP_Branchpointer,cBP_LaBranchoR
chr1	1267379	+	cBP_chr1_1267379_+_A	cBP_BPP,cBP_Branchpointer,cBP_LaBranchoR
chr1	1268280	+	mBP_chr1_1268280_+_A	eBP_Briese,cBP_BPP,cBP_Branchpointer,cBP_LaBranchoR
chr1	1268618	+	cBP_chr1_1268618_+_A	cBP_BPP
chr1	1268620	+	cBP_chr1_1268620_+_A	cBP_Branchpointer,cBP_LaBranchoR
chr1	1268856	+	cBP_chr1_1268856_+_A	cBP_BPP
chr1	1268863	+	cBP_chr1_1268863_+_A	cBP_Branchpointer,cBP_LaBranchoR
chr1	1271903	-	cBP_chr1_1271903_-_A	cBP_BPHunter
chr1	1271929	-	mBP_chr1_1271929_-_A	eBP_Mercer,eBP_Pineda,cBP_BPP,cBP_Branchpointer,cBP_LaBranchoR,cBP_BPHunter
chr1	1273582	-	mBP_chr1_1273582_-_A	eBP_Briese,cBP_BPP,cBP_Branchpointer,cBP_LaBranchoR
chr1	1273673	-	eBP_chr1_1273673_-_T	eBP_Pineda
chr1	1273730	-	eBP_chr1_1273730_-_A	eBP_Pineda
chr1	1273790	-	eBP_chr1_1273790_-_A	eBP_Pineda
chr1	1273834	-	cBP_chr1_1273834_-_A	cBP_BPP,cBP_Branchpointer,cBP_LaBranchoR,cBP_BPHunter
chr1	1273900	-	eBP_chr1_1273900_-_T	eBP_Pineda
chr1	1273919	-	eBP_chr1_1273919_-_T	eBP_Pineda
chr1	1274058	-	mBP_chr1_1274058_-_A	eBP_Mercer,eBP_Pineda,cBP_BPP,cBP_Branchpointer,cBP_LaBranchoR
chr1	1274816	-	eBP_chr1_1274816_-_A	eBP_Taggart
chr1	1274822	-	eBP_chr1_1274822_-_C	eBP_Pineda
chr1	1274842	-	cBP_chr1_1274842_-_A	cBP_Branchpointer,cBP_LaBranchoR
chr1	1274904	-	mBP_chr1_1274904_-_A	eBP_Pineda,cBP_BPP
chr1	1275045	-	cBP_chr1_1275045_-_A	cBP_BPP,cBP_LaBranchoR
chr1	1275208	-	cBP_chr1_1275208_-_A	cBP_BPP
chr1	1275214	-	cBP_chr1_1275214_-_A	cBP_Branchpointer
chr1	1275217	-	cBP_chr1_1275217_-_A	cBP_Branchpointer,cBP_LaBranchoR
chr1	1275573	-	cBP_chr1_1275573_-_A	cBP_BPP,cBP_LaBranchoR
chr1	1275720	-	mBP_chr1_1275720_-_A	eBP_Briese,cBP_BPP,cBP_Branchpointer,cBP_LaBranchoR
chr1	1275898	-	mBP_chr1_1275898_-_A	eBP_Mercer,eBP_Taggart,eBP_Pineda,cBP_BPP
chr1	1275905	-	mBP_chr1_1275905_-_A	eBP_Mercer,eBP_Taggart,eBP_Pineda,eBP_Briese,cBP_Branchpointer,cBP_LaBranchoR
chr1	1277210	-	mBP_chr1_1277210_-_A	eBP_Pineda,cBP_BPP,cBP_Branchpointer,cBP_LaBranchoR
chr1	1277212	-	eBP_chr1_1277212_-_T	eBP_Taggart
chr1	1277214	-	eBP_chr1_1277214_-_A	eBP_Mercer,eBP_Pineda
chr1	1277556	-	mBP_chr1_1277556_-_A	eBP_Mercer,cBP_LaBranchoR
chr1	1277560	-	cBP_chr1_1277560_-_A	cBP_Branchpointer
chr1	1277584	-	cBP_chr1_1277584_-_A	cBP_BPP
chr1	1277883	-	eBP_chr1_1277883_-_A	eBP_Mercer,eBP_Pineda
chr1	1277886	-	cBP_chr1_1277886_-_A	cBP_BPP,cBP_Branchpointer,cBP_LaBranchoR
chr1	1278158	-	cBP_chr1_1278158_-_A	cBP_BPP,cBP_Branchpointer,cBP_LaBranchoR
chr1	1288388	-	eBP_chr1_1288388_-_C	eBP_Pineda
chr1	1288389	-	eBP_chr1_1288389_-_C	eBP_Pineda
chr1	1288731	-	mBP_chr1_1288731_-_A	eBP_Pineda,cBP_Branchpointer,cBP_LaBranchoR
chr1	1288735	-	mBP_chr1_1288735_-_A	eBP_Pineda,cBP_Branchpointer
chr1	1288743	-	eBP_chr1_1288743_-_A	eBP_Pineda
chr1	1288749	-	eBP_chr1_1288749_-_A	eBP_Pineda
chr1	1288774	-	cBP_chr1_1288774_-_A	cBP_BPP
chr1	1289034	-	mBP_chr1_1289034_-_A	eBP_Pineda,eBP_BPHunter,cBP_BPP,cBP_Branchpointer,cBP_LaBranchoR
chr1	1289035	-	mBP_chr1_1289035_-_A	eBP_BPHunter,cBP_Branchpointer
chr1	1289036	-	eBP_chr1_1289036_-_C	eBP_BPHunter
chr1	1289115	-	eBP_chr1_1289115_-_A	eBP_Pineda
chr1	1289145	-	eBP_chr1_1289145_-_A	eBP_Pineda
chr1	1289328	-	cBP_chr1_1289328_-_A	cBP_BPP,cBP_Branchpointer,cBP_LaBranchoR
chr1	1289333	-	cBP_chr1_1289333_-_A	cBP_Branchpointer
chr1	1289340	-	cBP_chr1_1289340_-_A	cBP_LaBranchoR
chr1	1289345	-	cBP_chr1_1289345_-_C	cBP_BPP
chr1	1289428	-	eBP_chr1_1289428_-_A	eBP_Pineda
chr1	1289491	-	eBP_chr1_1289491_-_T	eBP_Pineda
chr1	1289511	-	cBP_chr1_1289511_-_A	cBP_BPP,cBP_Branchpointer
chr1	1289512	-	cBP_chr1_1289512_-_A	cBP_Branchpointer,cBP_LaBranchoR
chr1	1289626	-	cBP_chr1_1289626_-_A	cBP_BPP
chr1	1289632	-	mBP_chr1_1289632_-_A	eBP_Pineda,cBP_Branchpointer,cBP_LaBranchoR
chr1	1289650	-	eBP_chr1_1289650_-_A	eBP_Pineda
chr1	1289918	-	mBP_chr1_1289918_-_A	eBP_Pineda,cBP_BPP,cBP_Branchpointer,cBP_LaBranchoR
chr1	1289998	-	eBP_chr1_1289998_-_C	eBP_Pineda
chr1	1290020	-	eBP_chr1_1290020_-_C	eBP_Pineda
chr1	1290550	-	cBP_chr1_1290550_-_A	cBP_BPP,cBP_Branchpointer,cBP_LaBranchoR
chr1	1290752	-	mBP_chr1_1290752_-_A	eBP_Briese,cBP_BPP,cBP_Branchpointer,cBP_LaBranchoR
chr1	1291150	-	cBP_chr1_1291150_-_A	cBP_BPP
chr1	1291154	-	cBP_chr1_1291154_-_A	cBP_Branchpointer
chr1	1291159	-	cBP_chr1_1291159_-_C	cBP_LaBranchoR
chr1	1292100	-	cBP_chr1_1292100_-_A	cBP_BPP
chr1	1292105	-	cBP_chr1_1292105_-_A	cBP_LaBranchoR
chr1	1309313	-	mBP_chr1_1309313_-_A	eBP_Pineda,eBP_Briese,cBP_BPP,cBP_Branchpointer,cBP_LaBranchoR
chr1	1309317	-	eBP_chr1_1309317_-_A	eBP_Pineda
chr1	1309844	-	eBP_chr1_1309844_-_G	eBP_Pineda
chr1	1309849	-	mBP_chr1_1309849_-_A	eBP_Mercer,eBP_Taggart,eBP_Pineda,eBP_Briese,cBP_BPP,cBP_Branchpointer,cBP_LaBranchoR
chr1	1309856	-	eBP_chr1_1309856_-_A	eBP_Pineda
chr1	1310083	-	eBP_chr1_1310083_-_T	eBP_Pineda
chr1	1310190	-	cBP_chr1_1310190_-_A	cBP_Branchpointer
chr1	1310195	-	mBP_chr1_1310195_-_A	eBP_Mercer,eBP_Pineda,eBP_Briese,cBP_BPP,cBP_Branchpointer,cBP_LaBranchoR,cBP_BPHunter
chr1	1310376	-	eBP_chr1_1310376_-_G	eBP_Pineda
chr1	1310380	-	eBP_chr1_1310380_-_T	eBP_Pineda
chr1	1310383	-	eBP_chr1_1310383_-_C	eBP_Pineda
chr1	1322993	-	mBP_chr1_1322993_-_A	eBP_Mercer,eBP_Taggart,eBP_Briese,cBP_BPP,cBP_Branchpointer,cBP_LaBranchoR
chr1	1323272	-	cBP_chr1_1323272_-_A	cBP_BPP,cBP_Branchpointer
chr1	1323273	-	cBP_chr1_1323273_-_A	cBP_Branchpointer,cBP_LaBranchoR
chr1	1323465	-	mBP_chr1_1323465_-_A	eBP_Pineda,cBP_BPP,cBP_Branchpointer,cBP_LaBranchoR
chr1	1323936	-	cBP_chr1_1323936_-_A	cBP_BPP
chr1	1324149	-	cBP_chr1_1324149_-_A	cBP_BPP,cBP_Branchpointer
chr1	1324212	-	eBP_chr1_1324212_-_A	eBP_Pineda
chr1	1324450	-	cBP_chr1_1324450_-_A	cBP_Branchpointer
chr1	1324454	-	cBP_chr1_1324454_-_A	cBP_Branchpointer
chr1	1324885	-	cBP_chr1_1324885_-_A	cBP_Branchpointer
chr1	1325776	-	mBP_chr1_1325776_-_A	eBP_Briese,cBP_BPP,cBP_Branchpointer,cBP_LaBranchoR
chr1	1325962	-	cBP_chr1_1325962_-_A	cBP_Branchpointer
chr1	1325965	-	mBP_chr1_1325965_-_A	eBP_Pineda,eBP_Briese,cBP_BPP,cBP_Branchpointer,cBP_LaBranchoR
chr1	1325968	-	mBP_chr1_1325968_-_A	eBP_Pineda,cBP_Branchpointer
chr1	1326269	-	eBP_chr1_1326269_-_G	eBP_Pineda
chr1	1326270	-	mBP_chr1_1326270_-_A	eBP_Mercer,eBP_Taggart,eBP_Pineda,eBP_Briese,cBP_Branchpointer,cBP_LaBranchoR
chr1	1326271	-	cBP_chr1_1326271_-_C	cBP_BPP
chr1	1326275	-	eBP_chr1_1326275_-_A	eBP_Pineda
chr1	1326276	-	eBP_chr1_1326276_-_C	eBP_Pineda
chr1	1326277	-	eBP_chr1_1326277_-_G	eBP_Pineda
chr1	1326278	-	eBP_chr1_1326278_-_G	eBP_Pineda
chr1	1326279	-	eBP_chr1_1326279_-_G	eBP_Pineda
chr1	1326957	-	cBP_chr1_1326957_-_A	cBP_Branchpointer
chr1	1326958	-	cBP_chr1_1326958_-_A	cBP_Branchpointer
chr1	1326963	-	cBP_chr1_1326963_-_A	cBP_Branchpointer
chr1	1326973	-	eBP_chr1_1326973_-_A	eBP_Mercer,eBP_Pineda
chr1	1326978	-	mBP_chr1_1326978_-_A	eBP_Taggart,eBP_Pineda,cBP_Branchpointer
chr1	1326987	-	eBP_chr1_1326987_-_T	eBP_Pineda
chr1	1326990	-	eBP_chr1_1326990_-_G	eBP_Pineda
chr1	1326993	-	eBP_chr1_1326993_-_A	eBP_Pineda
chr1	1327976	-	eBP_chr1_1327976_-_G	eBP_Taggart
chr1	1328214	-	mBP_chr1_1328214_-_A	eBP_Mercer,eBP_Taggart,eBP_Pineda,cBP_BPP,cBP_Branchpointer,cBP_LaBranchoR
chr1	1328220	-	eBP_chr1_1328220_-_A	eBP_Pineda
chr1	1328863	-	mBP_chr1_1328863_-_A	eBP_Mercer,eBP_Briese,eBP_BPHunter,cBP_BPP,cBP_Branchpointer,cBP_LaBranchoR
chr1	1328864	-	mBP_chr1_1328864_-_A	eBP_Pineda,cBP_Branchpointer
chr1	1328866	-	cBP_chr1_1328866_-_A	cBP_Branchpointer
chr1	1330919	-	cBP_chr1_1330919_-_A	cBP_Branchpointer,cBP_LaBranchoR
chr1	1330920	-	cBP_chr1_1330920_-_C	cBP_BPP
chr1	1330948	-	cBP_chr1_1330948_-_A	cBP_BPP,cBP_Branchpointer,cBP_LaBranchoR
chr1	1333746	-	eBP_chr1_1333746_-_C	eBP_Pineda
chr1	1333753	-	mBP_chr1_1333753_-_A	eBP_Mercer,eBP_Pineda,eBP_Briese,cBP_LaBranchoR
chr1	1333772	-	eBP_chr1_1333772_-_A	eBP_Pineda
chr1	1333775	-	cBP_chr1_1333775_-_A	cBP_BPP
chr1	1334074	-	mBP_chr1_1334074_-_A	eBP_Briese,cBP_LaBranchoR
chr1	1334079	-	cBP_chr1_1334079_-_A	cBP_BPP,cBP_Branchpointer
chr1	1335329	+	mBP_chr1_1335329_+_A	eBP_Mercer,cBP_Branchpointer
chr1	1335508	+	cBP_chr1_1335508_+_A	cBP_Branchpointer
chr1	1335509	+	mBP_chr1_1335509_+_A	eBP_Briese,cBP_BPP,cBP_Branchpointer
chr1	1335517	+	cBP_chr1_1335517_+_A	cBP_Branchpointer,cBP_LaBranchoR
chr1	1335955	+	eBP_chr1_1335955_+_T	eBP_Mercer
chr1	1335956	+	mBP_chr1_1335956_+_A	eBP_Taggart,eBP_Pineda,cBP_Branchpointer
chr1	1335958	+	mBP_chr1_1335958_+_A	eBP_Mercer,eBP_Pineda,cBP_Branchpointer,cBP_LaBranchoR
chr1	1335960	+	eBP_chr1_1335960_+_C	eBP_Taggart
chr1	1335964	+	mBP_chr1_1335964_+_A	eBP_Pineda,cBP_Branchpointer
chr1	1335968	+	mBP_chr1_1335968_+_A	eBP_Taggart,cBP_BPP
chr1	1335981	+	eBP_chr1_1335981_+_C	eBP_Pineda
chr1	1336599	+	cBP_chr1_1336599_+_A	cBP_BPP,cBP_Branchpointer
chr1	1337653	-	eBP_chr1_1337653_-_A	eBP_Pineda
chr1	1337666	-	mBP_chr1_1337666_-_A	eBP_Pineda,eBP_Briese,cBP_BPP,cBP_Branchpointer,cBP_LaBranchoR,cBP_BPHunter
chr1	1338003	-	mBP_chr1_1338003_-_A	eBP_Pineda,cBP_Branchpointer
chr1	1338011	-	mBP_chr1_1338011_-_A	eBP_Pineda,cBP_LaBranchoR
chr1	1338014	-	cBP_chr1_1338014_-_A	cBP_Branchpointer
chr1	1341292	-	mBP_chr1_1341292_-_A	eBP_Mercer,eBP_Pineda,eBP_Briese,cBP_Branchpointer,cBP_LaBranchoR
chr1	1341293	-	cBP_chr1_1341293_-_A	cBP_Branchpointer
chr1	1341299	-	mBP_chr1_1341299_-_A	eBP_Pineda,cBP_BPP
chr1	1341753	-	cBP_chr1_1341753_-_A	cBP_Branchpointer
chr1	1341757	-	cBP_chr1_1341757_-_A	cBP_Branchpointer
chr1	1342429	-	mBP_chr1_1342429_-_A	eBP_Briese,cBP_BPP,cBP_Branchpointer,cBP_LaBranchoR
chr1	1354961	-	cBP_chr1_1354961_-_A	cBP_BPP,cBP_Branchpointer,cBP_LaBranchoR
chr1	1355993	-	cBP_chr1_1355993_-_A	cBP_BPP,cBP_Branchpointer,cBP_LaBranchoR
chr1	1356400	-	cBP_chr1_1356400_-_C	cBP_BPP
chr1	1356406	-	cBP_chr1_1356406_-_A	cBP_Branchpointer,cBP_LaBranchoR
chr1	1356410	-	cBP_chr1_1356410_-_A	cBP_Branchpointer
chr1	1357822	+	cBP_chr1_1357822_+_A	cBP_Branchpointer
chr1	1357826	+	cBP_chr1_1357826_+_A	cBP_Branchpointer
chr1	1357827	+	cBP_chr1_1357827_+_A	cBP_BPP,cBP_Branchpointer
chr1	1362914	+	cBP_chr1_1362914_+_A	cBP_BPP,cBP_Branchpointer,cBP_LaBranchoR,cBP_BPHunter
chr1	1366062	-	cBP_chr1_1366062_-_A	cBP_Branchpointer
chr1	1366369	-	mBP_chr1_1366369_-_A	eBP_Pineda,cBP_BPP,cBP_Branchpointer
chr1	1372162	+	cBP_chr1_1372162_+_A	cBP_Branchpointer,cBP_LaBranchoR
chr1	1372280	+	cBP_chr1_1372280_+_A	cBP_Branchpointer
chr1	1372286	+	mBP_chr1_1372286_+_A	eBP_Pineda,cBP_BPP,cBP_Branchpointer,cBP_LaBranchoR
chr1	1372675	+	cBP_chr1_1372675_+_A	cBP_Branchpointer,cBP_LaBranchoR
chr1	1372679	+	mBP_chr1_1372679_+_A	eBP_Pineda,cBP_BPP,cBP_Branchpointer
chr1	1374427	+	mBP_chr1_1374427_+_A	eBP_Pineda,cBP_BPP,cBP_Branchpointer,cBP_LaBranchoR
chr1	1374441	+	mBP_chr1_1374441_+_A	eBP_Pineda,cBP_Branchpointer,cBP_BPHunter
chr1	1386030	+	cBP_chr1_1386030_+_A	cBP_Branchpointer,cBP_LaBranchoR,cBP_BPHunter
chr1	1387391	+	cBP_chr1_1387391_+_A	cBP_Branchpointer
chr1	1387392	+	cBP_chr1_1387392_+_A	cBP_BPP,cBP_Branchpointer,cBP_LaBranchoR
chr1	1387672	+	cBP_chr1_1387672_+_A	cBP_BPP
chr1	1387724	+	cBP_chr1_1387724_+_A	cBP_Branchpointer,cBP_LaBranchoR
chr1	1389704	+	cBP_chr1_1389704_+_A	cBP_BPP,cBP_Branchpointer,cBP_LaBranchoR
chr1	1390811	+	cBP_chr1_1390811_+_A	cBP_BPP,cBP_Branchpointer
chr1	1390815	+	cBP_chr1_1390815_+_A	cBP_Branchpointer,cBP_LaBranchoR
chr1	1391149	+	cBP_chr1_1391149_+_A	cBP_Branchpointer,cBP_LaBranchoR
chr1	1391150	+	cBP_chr1_1391150_+_A	cBP_BPP
chr1	1391571	+	cBP_chr1_1391571_+_A	cBP_LaBranchoR
chr1	1391590	+	cBP_chr1_1391590_+_A	cBP_BPP
chr1	1392480	+	cBP_chr1_1392480_+_A	cBP_BPP,cBP_Branchpointer,cBP_LaBranchoR
chr1	1392484	+	cBP_chr1_1392484_+_A	cBP_Branchpointer
chr1	1394518	+	cBP_chr1_1394518_+_A	cBP_BPP,cBP_Branchpointer,cBP_LaBranchoR
chr1	1396100	+	cBP_chr1_1396100_+_A	cBP_BPP,cBP_Branchpointer,cBP_LaBranchoR
chr1	1397959	+	cBP_chr1_1397959_+_A	cBP_BPP,cBP_LaBranchoR
chr1	1403743	+	cBP_chr1_1403743_+_A	cBP_BPP,cBP_Branchpointer,cBP_LaBranchoR
chr1	1412622	+	cBP_chr1_1412622_+_A	cBP_BPP
chr1	1412624	+	cBP_chr1_1412624_+_A	cBP_LaBranchoR
chr1	1414007	+	mBP_chr1_1414007_+_A	eBP_Taggart,cBP_BPP,cBP_LaBranchoR
chr1	1414274	+	eBP_chr1_1414274_+_T	eBP_Mercer
chr1	1414397	+	mBP_chr1_1414397_+_A	eBP_Mercer,eBP_Briese,cBP_BPP,cBP_Branchpointer,cBP_LaBranchoR
chr1	1416213	+	mBP_chr1_1416213_+_A	eBP_Briese,cBP_BPP,cBP_LaBranchoR
chr1	1417494	+	mBP_chr1_1417494_+_A	eBP_Mercer,cBP_BPP,cBP_Branchpointer,cBP_LaBranchoR
chr1	1417903	+	eBP_chr1_1417903_+_C	eBP_Mercer
chr1	1417904	+	mBP_chr1_1417904_+_A	eBP_Mercer,eBP_Taggart,eBP_Pineda,eBP_Briese,eBP_BPHunter,cBP_BPP,cBP_Branchpointer,cBP_LaBranchoR
chr1	1418411	+	cBP_chr1_1418411_+_A	cBP_BPP,cBP_LaBranchoR
chr1	1420372	+	eBP_chr1_1420372_+_G	eBP_Pineda
chr1	1420373	+	eBP_chr1_1420373_+_C	eBP_BPHunter
chr1	1420375	+	mBP_chr1_1420375_+_A	eBP_Pineda,cBP_BPP,cBP_LaBranchoR
chr1	1421129	+	eBP_chr1_1421129_+_G	eBP_Mercer
chr1	1421130	+	mBP_chr1_1421130_+_A	eBP_Mercer,cBP_BPP,cBP_Branchpointer
chr1	1421134	+	mBP_chr1_1421134_+_A	eBP_Mercer,cBP_Branchpointer,cBP_LaBranchoR
chr1	1421135	+	eBP_chr1_1421135_+_A	eBP_Mercer
chr1	1421144	+	eBP_chr1_1421144_+_C	eBP_Mercer
chr1	1421434	+	eBP_chr1_1421434_+_A	eBP_Mercer
chr1	1421456	+	eBP_chr1_1421456_+_A	eBP_Mercer,eBP_Taggart
chr1	1421464	+	cBP_chr1_1421464_+_C	cBP_LaBranchoR
chr1	1421468	+	mBP_chr1_1421468_+_A	eBP_Briese,cBP_Branchpointer
chr1	1421469	+	cBP_chr1_1421469_+_A	cBP_BPP
chr1	1421883	+	eBP_chr1_1421883_+_A	eBP_Mercer
chr1	1421887	+	eBP_chr1_1421887_+_A	eBP_Mercer
chr1	1421888	+	eBP_chr1_1421888_+_A	eBP_Mercer
chr1	1421890	+	mBP_chr1_1421890_+_A	eBP_Mercer,eBP_BPHunter,cBP_LaBranchoR
chr1	1421891	+	eBP_chr1_1421891_+_T	eBP_Taggart
chr1	1421909	+	cBP_chr1_1421909_+_A	cBP_BPP
chr1	1423206	+	eBP_chr1_1423206_+_T	eBP_Mercer
chr1	1423208	+	mBP_chr1_1423208_+_A	eBP_Mercer,eBP_Briese,cBP_BPP,cBP_LaBranchoR
chr1	1424561	+	cBP_chr1_1424561_+_A	cBP_BPP,cBP_Branchpointer,cBP_LaBranchoR
chr1	1425043	+	cBP_chr1_1425043_+_A	cBP_Branchpointer
chr1	1425413	+	eBP_chr1_1425413_+_A	eBP_Pineda
chr1	1425601	+	eBP_chr1_1425601_+_A	eBP_Pineda
chr1	1425607	+	mBP_chr1_1425607_+_A	eBP_Mercer,eBP_Pineda,cBP_BPP,cBP_Branchpointer,cBP_LaBranchoR
chr1	1425608	+	eBP_chr1_1425608_+_G	eBP_Mercer,eBP_Pineda
chr1	1425763	+	eBP_chr1_1425763_+_T	eBP_Pineda
chr1	1425864	+	eBP_chr1_1425864_+_A	eBP_Pineda
chr1	1425918	+	cBP_chr1_1425918_+_C	cBP_Branchpointer
chr1	1425922	+	mBP_chr1_1425922_+_A	eBP_Pineda,eBP_Briese,eBP_BPHunter,cBP_BPP,cBP_Branchpointer,cBP_LaBranchoR,cBP_BPHunter
chr1	1430844	+	cBP_chr1_1430844_+_A	cBP_BPP,cBP_Branchpointer,cBP_LaBranchoR
chr1	1451292	+	eBP_chr1_1451292_+_C	eBP_Pineda
chr1	1451361	+	mBP_chr1_1451361_+_A	eBP_Briese,cBP_BPP,cBP_Branchpointer,cBP_LaBranchoR,cBP_BPHunter
chr1	1452526	+	cBP_chr1_1452526_+_A	cBP_BPP,cBP_LaBranchoR
chr1	1452674	+	cBP_chr1_1452674_+_A	cBP_BPP,cBP_LaBranchoR
chr1	1452941	+	eBP_chr1_1452941_+_T	eBP_Mercer
chr1	1453064	+	mBP_chr1_1453064_+_A	eBP_Mercer,eBP_Briese,cBP_BPP,cBP_Branchpointer,cBP_LaBranchoR
chr1	1454266	+	cBP_chr1_1454266_+_A	cBP_Branchpointer
chr1	1454267	+	mBP_chr1_1454267_+_A	eBP_Briese,cBP_BPP,cBP_Branchpointer,cBP_LaBranchoR
chr1	1455497	+	mBP_chr1_1455497_+_A	eBP_Mercer,cBP_BPP,cBP_Branchpointer,cBP_LaBranchoR
chr1	1455906	+	eBP_chr1_1455906_+_C	eBP_Mercer
chr1	1455907	+	mBP_chr1_1455907_+_A	eBP_Mercer,eBP_Taggart,eBP_Pineda,eBP_BPHunter,cBP_BPP,cBP_Branchpointer,cBP_LaBranchoR
chr1	1458103	+	mBP_chr1_1458103_+_A	eBP_Pineda,cBP_BPP,cBP_Branchpointer,cBP_LaBranchoR
chr1	1458859	+	mBP_chr1_1458859_+_A	eBP_Mercer,eBP_Pineda,cBP_BPP,cBP_Branchpointer
chr1	1458864	+	mBP_chr1_1458864_+_A	eBP_Mercer,cBP_Branchpointer,cBP_LaBranchoR
chr1	1459183	+	eBP_chr1_1459183_+_A	eBP_Mercer,eBP_BPHunter
chr1	1459185	+	eBP_chr1_1459185_+_A	eBP_Mercer
chr1	1459192	+	cBP_chr1_1459192_+_C	cBP_LaBranchoR
chr1	1459197	+	mBP_chr1_1459197_+_A	eBP_Briese,eBP_BPHunter,cBP_Branchpointer
chr1	1459198	+	cBP_chr1_1459198_+_A	cBP_BPP
chr1	1459612	+	eBP_chr1_1459612_+_A	eBP_Mercer
chr1	1459619	+	mBP_chr1_1459619_+_A	eBP_Mercer,eBP_BPHunter,cBP_LaBranchoR
chr1	1459626	+	eBP_chr1_1459626_+_C	eBP_Mercer
chr1	1459638	+	cBP_chr1_1459638_+_A	cBP_BPP
chr1	1460585	+	mBP_chr1_1460585_+_A	eBP_Mercer,eBP_Briese,cBP_BPP,cBP_LaBranchoR
chr1	1461818	+	cBP_chr1_1461818_+_A	cBP_BPP,cBP_Branchpointer,cBP_LaBranchoR
chr1	1462506	+	cBP_chr1_1462506_+_A	cBP_LaBranchoR
chr1	1462512	+	cBP_chr1_1462512_+_A	cBP_Branchpointer
chr1	1463045	+	mBP_chr1_1463045_+_A	eBP_Mercer,cBP_Branchpointer
chr1	1463048	+	mBP_chr1_1463048_+_A	eBP_Mercer,cBP_Branchpointer,cBP_LaBranchoR
chr1	1463054	+	mBP_chr1_1463054_+_A	eBP_Mercer,cBP_BPP,cBP_Branchpointer
chr1	1464494	+	eBP_chr1_1464494_+_A	eBP_Pineda
chr1	1464582	+	cBP_chr1_1464582_+_A	cBP_BPP,cBP_Branchpointer,cBP_LaBranchoR
chr1	1469285	+	cBP_chr1_1469285_+_A	cBP_BPP,cBP_Branchpointer,cBP_LaBranchoR
chr1	1470908	-	cBP_chr1_1470908_-_A	cBP_BPP,cBP_Branchpointer,cBP_LaBranchoR
chr1	1471198	-	cBP_chr1_1471198_-_A	cBP_BPP,cBP_Branchpointer,cBP_LaBranchoR
chr1	1475191	-	cBP_chr1_1475191_-_A	cBP_BPP,cBP_Branchpointer,cBP_LaBranchoR
chr1	1475770	-	cBP_chr1_1475770_-_C	cBP_BPP
chr1	1475793	-	cBP_chr1_1475793_-_A	cBP_LaBranchoR
chr1	1477568	-	mBP_chr1_1477568_-_A	eBP_Mercer,eBP_Pineda,eBP_Briese,cBP_BPP,cBP_Branchpointer,cBP_LaBranchoR
chr1	1479394	-	mBP_chr1_1479394_-_A	eBP_Mercer,eBP_Pineda,cBP_BPP,cBP_Branchpointer,cBP_LaBranchoR
chr1	1480396	-	eBP_chr1_1480396_-_A	eBP_Pineda
chr1	1480406	-	cBP_chr1_1480406_-_A	cBP_Branchpointer,cBP_LaBranchoR
chr1	1480428	-	cBP_chr1_1480428_-_A	cBP_BPP
chr1	1498953	-	cBP_chr1_1498953_-_A	cBP_Branchpointer
chr1	1500322	-	mBP_chr1_1500322_-_A	eBP_Pineda,cBP_Branchpointer
chr1	1500328	-	mBP_chr1_1500328_-_A	eBP_Pineda,eBP_Briese,cBP_BPP,cBP_Branchpointer,cBP_LaBranchoR
chr1	1551855	+	mBP_chr1_1551855_+_A	eBP_Taggart,eBP_Pineda,eBP_Briese,cBP_BPP,cBP_Branchpointer,cBP_LaBranchoR
chr1	1551862	+	cBP_chr1_1551862_+_A	cBP_Branchpointer
chr1	1552432	+	cBP_chr1_1552432_+_A	cBP_Branchpointer
chr1	1558749	+	mBP_chr1_1558749_+_A	eBP_Pineda,cBP_BPP,cBP_Branchpointer,cBP_LaBranchoR
chr1	1558788	+	cBP_chr1_1558788_+_A	cBP_BPP,cBP_Branchpointer,cBP_LaBranchoR
chr1	1558939	+	eBP_chr1_1558939_+_T	eBP_Pineda
chr1	1558947	+	eBP_chr1_1558947_+_C	eBP_Pineda
chr1	1559136	+	mBP_chr1_1559136_+_A	eBP_Mercer,cBP_BPP,cBP_Branchpointer,cBP_LaBranchoR,cBP_BPHunter
chr1	1560147	+	mBP_chr1_1560147_+_A	eBP_Pineda,eBP_Briese,cBP_BPP,cBP_Branchpointer,cBP_LaBranchoR
chr1	1560343	+	cBP_chr1_1560343_+_A	cBP_BPP,cBP_Branchpointer,cBP_LaBranchoR
chr1	1560520	+	eBP_chr1_1560520_+_G	eBP_Pineda
chr1	1560641	+	mBP_chr1_1560641_+_A	eBP_Briese,cBP_BPP,cBP_Branchpointer,cBP_LaBranchoR
chr1	1560882	+	eBP_chr1_1560882_+_A	eBP_Pineda
chr1	1560900	+	cBP_chr1_1560900_+_A	cBP_BPP,cBP_Branchpointer
chr1	1560904	+	cBP_chr1_1560904_+_A	cBP_Branchpointer
chr1	1560906	+	cBP_chr1_1560906_+_A	cBP_LaBranchoR
chr1	1560915	+	cBP_chr1_1560915_+_A	cBP_Branchpointer,cBP_LaBranchoR
chr1	1560922	+	cBP_chr1_1560922_+_A	cBP_BPP
chr1	1562009	+	mBP_chr1_1562009_+_A	eBP_Mercer,eBP_Pineda,cBP_BPP,cBP_Branchpointer,cBP_LaBranchoR
chr1	1562197	+	mBP_chr1_1562197_+_A	eBP_Pineda,cBP_BPP,cBP_Branchpointer,cBP_LaBranchoR
chr1	1562269	+	eBP_chr1_1562269_+_G	eBP_Pineda
chr1	1562435	+	cBP_chr1_1562435_+_A	cBP_BPP,cBP_Branchpointer,cBP_LaBranchoR,cBP_BPHunter
chr1	1562655	+	cBP_chr1_1562655_+_A	cBP_BPP,cBP_Branchpointer,cBP_LaBranchoR,cBP_BPHunter
chr1	1562875	+	eBP_chr1_1562875_+_G	eBP_BPHunter
chr1	1562887	+	eBP_chr1_1562887_+_G	eBP_Pineda
chr1	1562926	+	eBP_chr1_1562926_+_G	eBP_BPHunter
chr1	1562938	+	eBP_chr1_1562938_+_G	eBP_Pineda
chr1	1562973	+	eBP_chr1_1562973_+_G	eBP_BPHunter
chr1	1562976	+	eBP_chr1_1562976_+_C	eBP_Pineda
chr1	1562980	+	eBP_chr1_1562980_+_C	eBP_Pineda
chr1	1562985	+	eBP_chr1_1562985_+_C	eBP_Pineda
chr1	1563009	+	eBP_chr1_1563009_+_C	eBP_BPHunter
chr1	1563010	+	cBP_chr1_1563010_+_A	cBP_BPP
chr1	1563025	+	eBP_chr1_1563025_+_C	eBP_Mercer
chr1	1563027	+	mBP_chr1_1563027_+_C	eBP_BPHunter,cBP_LaBranchoR
chr1	1563033	+	eBP_chr1_1563033_+_C	eBP_Mercer,eBP_BPHunter
chr1	1563035	+	eBP_chr1_1563035_+_C	eBP_BPHunter
chr1	1563037	+	eBP_chr1_1563037_+_C	eBP_Pineda
chr1	1563050	+	eBP_chr1_1563050_+_C	eBP_Pineda
chr1	1563264	+	eBP_chr1_1563264_+_C	eBP_Pineda
chr1	1563282	+	eBP_chr1_1563282_+_A	eBP_Pineda
chr1	1563346	+	eBP_chr1_1563346_+_T	eBP_Pineda
chr1	1563377	+	mBP_chr1_1563377_+_A	eBP_Taggart,cBP_Branchpointer,cBP_LaBranchoR
chr1	1563384	+	cBP_chr1_1563384_+_A	cBP_BPP
chr1	1563453	+	eBP_chr1_1563453_+_A	eBP_Pineda
chr1	1563532	+	eBP_chr1_1563532_+_A	eBP_Pineda
chr1	1563540	+	eBP_chr1_1563540_+_T	eBP_Pineda
chr1	1563610	+	eBP_chr1_1563610_+_T	eBP_Pineda
chr1	1563630	+	cBP_chr1_1563630_+_A	cBP_Branchpointer,cBP_LaBranchoR
chr1	1563636	+	cBP_chr1_1563636_+_A	cBP_BPP
chr1	1563846	+	mBP_chr1_1563846_+_A	eBP_BPHunter,cBP_BPP,cBP_Branchpointer,cBP_LaBranchoR
chr1	1564344	+	eBP_chr1_1564344_+_A	eBP_Pineda
chr1	1564387	+	mBP_chr1_1564387_+_A	eBP_Pineda,cBP_Branchpointer,cBP_LaBranchoR
chr1	1564489	+	mBP_chr1_1564489_+_A	eBP_Pineda,eBP_Briese,cBP_BPP,cBP_Branchpointer,cBP_LaBranchoR,cBP_BPHunter
chr1	1564640	+	eBP_chr1_1564640_+_C	eBP_Pineda
chr1	1564743	+	cBP_chr1_1564743_+_A	cBP_BPP,cBP_Branchpointer,cBP_LaBranchoR
chr1	1564817	+	eBP_chr1_1564817_+_A	eBP_Pineda
chr1	1564836	+	eBP_chr1_1564836_+_A	eBP_Pineda
chr1	1564841	+	eBP_chr1_1564841_+_C	eBP_Pineda
chr1	1564842	+	mBP_chr1_1564842_+_A	eBP_Pineda,cBP_Branchpointer
chr1	1564881	+	eBP_chr1_1564881_+_T	eBP_Pineda
chr1	1564899	+	eBP_chr1_1564899_+_C	eBP_Pineda
chr1	1564900	+	eBP_chr1_1564900_+_G	eBP_Pineda
chr1	1564993	+	cBP_chr1_1564993_+_A	cBP_Branchpointer
chr1	1564997	+	cBP_chr1_1564997_+_A	cBP_Branchpointer
chr1	1564998	+	cBP_chr1_1564998_+_A	cBP_BPP,cBP_Branchpointer,cBP_LaBranchoR
chr1	1565645	+	cBP_chr1_1565645_+_A	cBP_Branchpointer
chr1	1565650	+	mBP_chr1_1565650_+_A	eBP_Pineda,cBP_BPP,cBP_Branchpointer,cBP_LaBranchoR
chr1	1568065	+	cBP_chr1_1568065_+_A	cBP_Branchpointer
chr1	1568069	+	cBP_chr1_1568069_+_C	cBP_LaBranchoR
chr1	1568127	+	cBP_chr1_1568127_+_A	cBP_BPP,cBP_Branchpointer
chr1	1568131	+	cBP_chr1_1568131_+_A	cBP_LaBranchoR
chr1	1568140	+	cBP_chr1_1568140_+_A	cBP_Branchpointer
chr1	1568342	+	cBP_chr1_1568342_+_A	cBP_BPP,cBP_Branchpointer,cBP_LaBranchoR
chr1	1568548	+	cBP_chr1_1568548_+_A	cBP_BPP,cBP_Branchpointer,cBP_LaBranchoR
chr1	1568953	+	eBP_chr1_1568953_+_T	eBP_Pineda
chr1	1568995	+	eBP_chr1_1568995_+_A	eBP_Pineda
chr1	1569077	+	eBP_chr1_1569077_+_C	eBP_Pineda
chr1	1569102	+	cBP_chr1_1569102_+_A	cBP_Branchpointer
chr1	1569110	+	cBP_chr1_1569110_+_A	cBP_BPP,cBP_LaBranchoR,cBP_BPHunter
chr1	1569337	+	cBP_chr1_1569337_+_A	cBP_BPP,cBP_Branchpointer,cBP_LaBranchoR
chr1	1569341	+	cBP_chr1_1569341_+_A	cBP_Branchpointer
chr1	1569553	+	cBP_chr1_1569553_+_A	cBP_BPP,cBP_Branchpointer,cBP_LaBranchoR
chr1	1569802	+	cBP_chr1_1569802_+_C	cBP_BPP
chr1	1569803	+	cBP_chr1_1569803_+_A	cBP_Branchpointer,cBP_LaBranchoR
chr1	1570507	+	cBP_chr1_1570507_+_A	cBP_Branchpointer
chr1	1571239	-	mBP_chr1_1571239_-_A	eBP_Briese,cBP_BPP,cBP_Branchpointer,cBP_LaBranchoR
chr1	1571519	-	mBP_chr1_1571519_-_A	eBP_BPHunter,cBP_LaBranchoR
chr1	1571522	-	mBP_chr1_1571522_-_A	eBP_Briese,eBP_BPHunter,cBP_BPP
chr1	1571527	-	eBP_chr1_1571527_-_A	eBP_BPHunter
chr1	1571858	-	eBP_chr1_1571858_-_A	eBP_Pineda,eBP_BPHunter
chr1	1571862	-	mBP_chr1_1571862_-_A	eBP_Briese,eBP_BPHunter,cBP_BPP,cBP_Branchpointer,cBP_LaBranchoR
chr1	1572169	-	cBP_chr1_1572169_-_A	cBP_BPHunter
chr1	1572182	-	cBP_chr1_1572182_-_A	cBP_BPP,cBP_Branchpointer,cBP_LaBranchoR
chr1	1572390	-	cBP_chr1_1572390_-_A	cBP_BPP,cBP_Branchpointer,cBP_LaBranchoR
chr1	1572587	-	mBP_chr1_1572587_-_A	eBP_Pineda,cBP_Branchpointer,cBP_LaBranchoR
chr1	1572589	-	mBP_chr1_1572589_-_A	eBP_Pineda,cBP_BPP,cBP_Branchpointer
chr1	1572637	-	eBP_chr1_1572637_-_A	eBP_Pineda
chr1	1572691	-	eBP_chr1_1572691_-_G	eBP_Pineda
chr1	1572697	-	eBP_chr1_1572697_-_G	eBP_Pineda
chr1	1572894	-	cBP_chr1_1572894_-_A	cBP_BPP,cBP_Branchpointer,cBP_LaBranchoR
chr1	1572898	-	cBP_chr1_1572898_-_A	cBP_Branchpointer
chr1	1573270	-	mBP_chr1_1573270_-_A	eBP_Briese,cBP_BPP,cBP_Branchpointer,cBP_LaBranchoR
chr1	1573973	-	cBP_chr1_1573973_-_A	cBP_BPP,cBP_Branchpointer,cBP_LaBranchoR
chr1	1575833	-	mBP_chr1_1575833_-_A	eBP_BPHunter,cBP_BPP,cBP_Branchpointer
chr1	1575834	-	cBP_chr1_1575834_-_A	cBP_Branchpointer,cBP_LaBranchoR
chr1	1575848	-	cBP_chr1_1575848_-_A	cBP_BPHunter
chr1	1576496	-	cBP_chr1_1576496_-_A	cBP_Branchpointer
chr1	1576499	-	mBP_chr1_1576499_-_A	eBP_Briese,cBP_BPP,cBP_Branchpointer,cBP_LaBranchoR
chr1	1577208	-	cBP_chr1_1577208_-_A	cBP_BPP,cBP_Branchpointer,cBP_LaBranchoR
chr1	1577302	-	eBP_chr1_1577302_-_G	eBP_Pineda
chr1	1577385	-	mBP_chr1_1577385_-_A	eBP_Briese,cBP_BPP,cBP_Branchpointer,cBP_LaBranchoR
chr1	1577895	-	cBP_chr1_1577895_-_A	cBP_BPP,cBP_Branchpointer
chr1	1577901	-	mBP_chr1_1577901_-_A	eBP_Pineda,cBP_LaBranchoR
chr1	1580691	-	cBP_chr1_1580691_-_A	cBP_BPP,cBP_Branchpointer,cBP_LaBranchoR
chr1	1580876	-	cBP_chr1_1580876_-_A	cBP_BPP,cBP_Branchpointer,cBP_LaBranchoR
chr1	1580892	-	cBP_chr1_1580892_-_A	cBP_Branchpointer,cBP_LaBranchoR
chr1	1580893	-	cBP_chr1_1580893_-_C	cBP_BPP
chr1	1580894	-	cBP_chr1_1580894_-_A	cBP_Branchpointer
chr1	1581029	-	cBP_chr1_1581029_-_C	cBP_BPP
chr1	1581030	-	cBP_chr1_1581030_-_A	cBP_Branchpointer
chr1	1581038	-	cBP_chr1_1581038_-_A	cBP_LaBranchoR
chr1	1581217	-	eBP_chr1_1581217_-_A	eBP_Pineda
chr1	1581224	-	eBP_chr1_1581224_-_C	eBP_Pineda
chr1	1581247	-	cBP_chr1_1581247_-_A	cBP_BPP
chr1	1581252	-	cBP_chr1_1581252_-_A	cBP_Branchpointer,cBP_LaBranchoR
chr1	1581272	-	cBP_chr1_1581272_-_A	cBP_BPP,cBP_Branchpointer,cBP_LaBranchoR
chr1	1581364	-	cBP_chr1_1581364_-_A	cBP_LaBranchoR
chr1	1581386	-	cBP_chr1_1581386_-_A	cBP_BPP
chr1	1581432	-	cBP_chr1_1581432_-_A	cBP_BPP
chr1	1581442	-	cBP_chr1_1581442_-_A	cBP_LaBranchoR
chr1	1581525	-	cBP_chr1_1581525_-_A	cBP_BPP,cBP_Branchpointer,cBP_LaBranchoR
chr1	1581560	-	cBP_chr1_1581560_-_A	cBP_BPP
chr1	1581582	-	cBP_chr1_1581582_-_A	cBP_LaBranchoR
chr1	1586958	-	mBP_chr1_1586958_-_A	eBP_Pineda,cBP_BPP,cBP_Branchpointer,cBP_LaBranchoR,cBP_BPHunter
chr1	1586962	-	eBP_chr1_1586962_-_A	eBP_Pineda
chr1	1588968	-	cBP_chr1_1588968_-_A	cBP_Branchpointer
chr1	1588974	-	cBP_chr1_1588974_-_A	cBP_Branchpointer
chr1	1588978	-	cBP_chr1_1588978_-_A	cBP_Branchpointer,cBP_LaBranchoR
chr1	1593768	+	cBP_chr1_1593768_+_A	cBP_BPP,cBP_Branchpointer
chr1	1597490	-	cBP_chr1_1597490_-_A	cBP_BPP,cBP_Branchpointer,cBP_LaBranchoR
chr1	1599935	-	cBP_chr1_1599935_-_A	cBP_Branchpointer
chr1	1599939	-	mBP_chr1_1599939_-_A	eBP_Mercer,eBP_Pineda,cBP_BPP,cBP_LaBranchoR
chr1	1601195	-	eBP_chr1_1601195_-_G	eBP_Pineda
chr1	1601196	-	mBP_chr1_1601196_-_A	eBP_Mercer,eBP_Pineda,cBP_BPP,cBP_Branchpointer,cBP_LaBranchoR
chr1	1601199	-	eBP_chr1_1601199_-_C	eBP_Mercer
chr1	1601315	-	eBP_chr1_1601315_-_A	eBP_Pineda
chr1	1601610	-	cBP_chr1_1601610_-_A	cBP_BPP,cBP_Branchpointer
chr1	1601613	-	cBP_chr1_1601613_-_A	cBP_Branchpointer
chr1	1601617	-	mBP_chr1_1601617_-_A	eBP_Mercer,eBP_Taggart,eBP_Pineda,cBP_Branchpointer,cBP_LaBranchoR
chr1	1603090	-	mBP_chr1_1603090_-_A	eBP_Pineda,cBP_BPP,cBP_Branchpointer,cBP_LaBranchoR
chr1	1607053	-	mBP_chr1_1607053_-_A	eBP_Mercer,cBP_BPP,cBP_Branchpointer
chr1	1607054	-	eBP_chr1_1607054_-_G	eBP_Mercer
chr1	1607058	-	cBP_chr1_1607058_-_A	cBP_Branchpointer,cBP_LaBranchoR
chr1	1607675	-	mBP_chr1_1607675_-_A	eBP_BPHunter,cBP_BPP,cBP_Branchpointer,cBP_LaBranchoR
chr1	1607682	-	eBP_chr1_1607682_-_A	eBP_BPHunter
chr1	1608312	-	cBP_chr1_1608312_-_A	cBP_BPP,cBP_Branchpointer,cBP_LaBranchoR
chr1	1622857	-	cBP_chr1_1622857_-_A	cBP_BPP,cBP_Branchpointer,cBP_LaBranchoR
chr1	1622858	-	eBP_chr1_1622858_-_A	eBP_Mercer
chr1	1631561	+	cBP_chr1_1631561_+_A	cBP_Branchpointer
chr1	1631767	+	cBP_chr1_1631767_+_A	cBP_Branchpointer
chr1	1632321	+	cBP_chr1_1632321_+_A	cBP_Branchpointer
chr1	1632556	+	cBP_chr1_1632556_+_A	cBP_Branchpointer
chr1	1632560	+	cBP_chr1_1632560_+_A	cBP_Branchpointer
chr1	1632772	+	cBP_chr1_1632772_+_A	cBP_Branchpointer
chr1	1633023	+	cBP_chr1_1633023_+_A	cBP_Branchpointer
chr1	1634459	-	cBP_chr1_1634459_-_A	cBP_BPP,cBP_Branchpointer,cBP_LaBranchoR
chr1	1634739	-	mBP_chr1_1634739_-_A	eBP_Mercer,eBP_BPHunter,cBP_LaBranchoR
chr1	1634742	-	mBP_chr1_1634742_-_A	eBP_Mercer,eBP_BPHunter,cBP_BPP
chr1	1634743	-	eBP_chr1_1634743_-_G	eBP_Mercer
chr1	1634745	-	eBP_chr1_1634745_-_A	eBP_Mercer
chr1	1634747	-	eBP_chr1_1634747_-_A	eBP_Mercer,eBP_BPHunter
chr1	1635078	-	eBP_chr1_1635078_-_A	eBP_Pineda,eBP_BPHunter
chr1	1635082	-	mBP_chr1_1635082_-_A	eBP_Mercer,eBP_Pineda,eBP_BPHunter,cBP_BPP,cBP_Branchpointer,cBP_LaBranchoR
chr1	1635148	-	eBP_chr1_1635148_-_C	eBP_Pineda
chr1	1635170	-	eBP_chr1_1635170_-_A	eBP_Pineda
chr1	1635401	-	mBP_chr1_1635401_-_A	eBP_Taggart,cBP_BPP,cBP_Branchpointer,cBP_LaBranchoR
chr1	1635459	-	cBP_chr1_1635459_-_A	cBP_BPP,cBP_Branchpointer
chr1	1635607	-	cBP_chr1_1635607_-_A	cBP_LaBranchoR
chr1	1635609	-	cBP_chr1_1635609_-_A	cBP_BPP,cBP_Branchpointer
chr1	1635658	-	eBP_chr1_1635658_-_A	eBP_Pineda
chr1	1635806	-	mBP_chr1_1635806_-_A	eBP_Pineda,cBP_Branchpointer,cBP_LaBranchoR
chr1	1635808	-	cBP_chr1_1635808_-_A	cBP_BPP,cBP_Branchpointer
chr1	1635882	-	eBP_chr1_1635882_-_G	eBP_Pineda
chr1	1636113	-	mBP_chr1_1636113_-_A	eBP_Mercer,cBP_BPP,cBP_Branchpointer,cBP_LaBranchoR
chr1	1636117	-	cBP_chr1_1636117_-_A	cBP_Branchpointer
chr1	1636489	-	mBP_chr1_1636489_-_A	eBP_Mercer,cBP_BPP,cBP_Branchpointer,cBP_LaBranchoR
chr1	1637192	-	mBP_chr1_1637192_-_A	eBP_Mercer,cBP_BPP,cBP_Branchpointer,cBP_LaBranchoR
chr1	1639040	-	eBP_chr1_1639040_-_A	eBP_Mercer
chr1	1639043	-	mBP_chr1_1639043_-_A	eBP_BPHunter,cBP_BPP,cBP_Branchpointer
chr1	1639044	-	mBP_chr1_1639044_-_A	eBP_Mercer,cBP_Branchpointer,cBP_LaBranchoR
chr1	1639045	-	eBP_chr1_1639045_-_T	eBP_Mercer
chr1	1639047	-	eBP_chr1_1639047_-_C	eBP_Mercer
chr1	1639058	-	mBP_chr1_1639058_-_A	eBP_Mercer,cBP_Branchpointer,cBP_BPHunter
chr1	1639062	-	cBP_chr1_1639062_-_A	cBP_Branchpointer
chr1	1639706	-	cBP_chr1_1639706_-_A	cBP_Branchpointer
chr1	1639709	-	mBP_chr1_1639709_-_A	eBP_Mercer,cBP_BPP,cBP_Branchpointer,cBP_LaBranchoR
chr1	1640418	-	cBP_chr1_1640418_-_A	cBP_BPP,cBP_Branchpointer,cBP_LaBranchoR
chr1	1640595	-	mBP_chr1_1640595_-_A	eBP_Mercer,cBP_BPP,cBP_Branchpointer,cBP_LaBranchoR
chr1	1641105	-	cBP_chr1_1641105_-_A	cBP_BPP,cBP_Branchpointer
chr1	1641111	-	mBP_chr1_1641111_-_A	eBP_Mercer,eBP_Pineda,cBP_LaBranchoR
chr1	1643858	-	cBP_chr1_1643858_-_A	cBP_BPP
chr1	1643868	-	mBP_chr1_1643868_-_A	eBP_Pineda,cBP_Branchpointer,cBP_LaBranchoR
chr1	1643883	-	cBP_chr1_1643883_-_A	cBP_BPP,cBP_LaBranchoR
chr1	1647936	-	mBP_chr1_1647936_-_A	eBP_Mercer,eBP_Taggart,eBP_Pineda,cBP_BPP,cBP_Branchpointer
chr1	1647939	-	cBP_chr1_1647939_-_A	cBP_Branchpointer,cBP_LaBranchoR
chr1	1650917	-	cBP_chr1_1650917_-_A	cBP_Branchpointer
chr1	1650921	-	cBP_chr1_1650921_-_A	cBP_BPP,cBP_Branchpointer,cBP_LaBranchoR
chr1	1653170	-	mBP_chr1_1653170_-_A	eBP_Mercer,eBP_Pineda,cBP_BPP,cBP_Branchpointer,cBP_LaBranchoR,cBP_BPHunter
chr1	1654100	-	cBP_chr1_1654100_-_A	cBP_BPP,cBP_Branchpointer,cBP_LaBranchoR
chr1	1654290	-	cBP_chr1_1654290_-_A	cBP_BPP,cBP_Branchpointer
chr1	1654296	-	cBP_chr1_1654296_-_A	cBP_Branchpointer
chr1	1654300	-	cBP_chr1_1654300_-_A	cBP_Branchpointer,cBP_LaBranchoR
chr1	1656883	-	cBP_chr1_1656883_-_A	cBP_LaBranchoR
chr1	1656896	-	cBP_chr1_1656896_-_A	cBP_BPP,cBP_Branchpointer
chr1	1661658	+	cBP_chr1_1661658_+_A	cBP_BPP,cBP_Branchpointer
chr1	1663970	-	cBP_chr1_1663970_-_A	cBP_BPHunter
chr1	1663979	-	cBP_chr1_1663979_-_C	cBP_BPP
chr1	1663987	-	cBP_chr1_1663987_-_A	cBP_Branchpointer,cBP_LaBranchoR
chr1	1666302	-	cBP_chr1_1666302_-_A	cBP_BPP,cBP_LaBranchoR
chr1	1667225	+	cBP_chr1_1667225_+_A	cBP_Branchpointer
chr1	1667232	+	mBP_chr1_1667232_+_A	eBP_Pineda,cBP_Branchpointer
chr1	1669911	-	mBP_chr1_1669911_-_A	eBP_Mercer,cBP_BPP,cBP_Branchpointer
chr1	1669912	-	eBP_chr1_1669912_-_G	eBP_Mercer
chr1	1669916	-	cBP_chr1_1669916_-_A	cBP_Branchpointer,cBP_LaBranchoR
chr1	1670520	-	eBP_chr1_1670520_-_T	eBP_Mercer
chr1	1670533	-	mBP_chr1_1670533_-_A	eBP_Mercer,eBP_BPHunter,cBP_BPP,cBP_Branchpointer,cBP_LaBranchoR
chr1	1670540	-	eBP_chr1_1670540_-_A	eBP_BPHunter
chr1	1671170	-	cBP_chr1_1671170_-_A	cBP_BPP,cBP_Branchpointer,cBP_LaBranchoR
chr1	1676132	-	cBP_chr1_1676132_-_A	cBP_BPP,cBP_Branchpointer,cBP_LaBranchoR
chr1	1684522	-	mBP_chr1_1684522_-_A	eBP_Mercer,eBP_Pineda,cBP_BPP,cBP_Branchpointer,cBP_LaBranchoR
chr1	1685113	-	mBP_chr1_1685113_-_A	eBP_Mercer,eBP_Pineda,eBP_BPHunter,cBP_BPP,cBP_Branchpointer,cBP_LaBranchoR
chr1	1685114	-	eBP_chr1_1685114_-_C	eBP_Mercer,eBP_Pineda
chr1	1685125	-	eBP_chr1_1685125_-_A	eBP_Mercer,eBP_Pineda
chr1	1685670	-	cBP_chr1_1685670_-_A	cBP_BPP,cBP_Branchpointer,cBP_LaBranchoR
chr1	1685848	-	mBP_chr1_1685848_-_A	eBP_Mercer,eBP_Pineda,cBP_BPP,cBP_Branchpointer,cBP_LaBranchoR
chr1	1685854	-	eBP_chr1_1685854_-_G	eBP_Pineda
chr1	1686155	-	mBP_chr1_1686155_-_A	eBP_Mercer,cBP_Branchpointer,cBP_BPHunter
chr1	1686165	-	mBP_chr1_1686165_-_A	eBP_Mercer,eBP_Taggart,eBP_Pineda,cBP_Branchpointer,cBP_LaBranchoR
chr1	1686169	-	mBP_chr1_1686169_-_A	eBP_Mercer,eBP_Pineda,cBP_Branchpointer
chr1	1686178	-	mBP_chr1_1686178_-_A	eBP_Pineda,cBP_BPP
chr1	1686935	-	mBP_chr1_1686935_-_A	eBP_Pineda,cBP_Branchpointer
chr1	1686939	-	cBP_chr1_1686939_-_A	cBP_BPP,cBP_Branchpointer,cBP_LaBranchoR
chr1	1687817	-	mBP_chr1_1687817_-_A	eBP_Taggart,eBP_Pineda,cBP_BPP,cBP_LaBranchoR
chr1	1688062	-	eBP_chr1_1688062_-_G	eBP_Pineda
chr1	1688068	-	eBP_chr1_1688068_-_A	eBP_Pineda
chr1	1688069	-	eBP_chr1_1688069_-_C	eBP_Pineda
chr1	1688071	-	mBP_chr1_1688071_-_A	eBP_Mercer,eBP_Pineda,cBP_BPP,cBP_Branchpointer,cBP_LaBranchoR
chr1	1688074	-	eBP_chr1_1688074_-_A	eBP_Pineda
chr1	1688075	-	mBP_chr1_1688075_-_A	eBP_Mercer,eBP_Pineda,cBP_Branchpointer
chr1	1688116	-	cBP_chr1_1688116_-_A	cBP_BPP,cBP_Branchpointer,cBP_LaBranchoR
chr1	1688353	-	mBP_chr1_1688353_-_A	eBP_Pineda,cBP_BPP,cBP_Branchpointer,cBP_LaBranchoR
chr1	1688469	-	eBP_chr1_1688469_-_G	eBP_Pineda
chr1	1688772	-	mBP_chr1_1688772_-_A	eBP_Pineda,cBP_BPP,cBP_Branchpointer,cBP_LaBranchoR
chr1	1688782	-	eBP_chr1_1688782_-_A	eBP_Pineda
chr1	1690705	-	cBP_chr1_1690705_-_A	cBP_BPP
chr1	1690706	-	cBP_chr1_1690706_-_A	cBP_Branchpointer,cBP_LaBranchoR
chr1	1691376	-	cBP_chr1_1691376_-_C	cBP_LaBranchoR
chr1	1691476	-	cBP_chr1_1691476_-_A	cBP_BPP
chr1	1693494	-	cBP_chr1_1693494_-_A	cBP_BPP,cBP_Branchpointer,cBP_LaBranchoR
chr1	1696910	-	mBP_chr1_1696910_-_A	eBP_Pineda,cBP_Branchpointer
chr1	1696919	-	cBP_chr1_1696919_-_A	cBP_BPP,cBP_LaBranchoR
chr1	1696923	-	eBP_chr1_1696923_-_A	eBP_Mercer
chr1	1710661	-	cBP_chr1_1710661_-_A	cBP_Branchpointer
chr1	1711491	-	cBP_chr1_1711491_-_A	cBP_Branchpointer
chr1	1718520	-	mBP_chr1_1718520_-_A	eBP_Mercer,eBP_Taggart,eBP_Pineda,eBP_Briese,cBP_Branchpointer,cBP_LaBranchoR
chr1	1718523	-	eBP_chr1_1718523_-_T	eBP_Pineda
chr1	1718525	-	eBP_chr1_1718525_-_T	eBP_Pineda
chr1	1718527	-	eBP_chr1_1718527_-_T	eBP_Taggart
chr1	1718530	-	eBP_chr1_1718530_-_G	eBP_Taggart
chr1	1718539	-	mBP_chr1_1718539_-_A	eBP_Pineda,cBP_BPP
chr1	1718543	-	eBP_chr1_1718543_-_A	eBP_Pineda
chr1	1718613	-	eBP_chr1_1718613_-_A	eBP_Pineda
chr1	1718632	-	eBP_chr1_1718632_-_A	eBP_Pineda
chr1	1718894	-	eBP_chr1_1718894_-_G	eBP_Pineda
chr1	1718899	-	mBP_chr1_1718899_-_A	eBP_Mercer,eBP_Taggart,eBP_Pineda,cBP_BPP,cBP_Branchpointer,cBP_LaBranchoR
chr1	1718900	-	eBP_chr1_1718900_-_G	eBP_Pineda
chr1	1718905	-	eBP_chr1_1718905_-_G	eBP_Pineda
chr1	1719062	-	eBP_chr1_1719062_-_A	eBP_Pineda
chr1	1720735	-	mBP_chr1_1720735_-_A	eBP_Briese,cBP_BPP
chr1	1720740	-	cBP_chr1_1720740_-_A	cBP_Branchpointer,cBP_LaBranchoR
chr1	1722065	-	mBP_chr1_1722065_-_A	eBP_Pineda,cBP_BPP,cBP_Branchpointer,cBP_LaBranchoR
chr1	1724768	-	eBP_chr1_1724768_-_A	eBP_Pineda
chr1	1724772	-	mBP_chr1_1724772_-_A	eBP_Pineda,eBP_Briese,cBP_Branchpointer
chr1	1724775	-	mBP_chr1_1724775_-_A	eBP_Pineda,cBP_BPP,cBP_Branchpointer,cBP_LaBranchoR
chr1	1736040	-	eBP_chr1_1736040_-_A	eBP_Pineda
chr1	1736043	-	mBP_chr1_1736043_-_A	eBP_Mercer,eBP_Pineda,cBP_Branchpointer,cBP_LaBranchoR
chr1	1736049	-	eBP_chr1_1736049_-_G	eBP_Pineda
chr1	1736050	-	eBP_chr1_1736050_-_T	eBP_Pineda
chr1	1736054	-	cBP_chr1_1736054_-_A	cBP_BPP
chr1	1736057	-	eBP_chr1_1736057_-_A	eBP_Mercer
chr1	1736060	-	eBP_chr1_1736060_-_A	eBP_Mercer,eBP_Taggart,eBP_Pineda
chr1	1738005	-	mBP_chr1_1738005_-_A	eBP_Mercer,eBP_Taggart,cBP_BPP,cBP_Branchpointer,cBP_LaBranchoR
chr1	1747324	-	mBP_chr1_1747324_-_A	eBP_Pineda,cBP_Branchpointer,cBP_LaBranchoR
chr1	1747328	-	mBP_chr1_1747328_-_A	eBP_Pineda,cBP_BPP,cBP_Branchpointer
chr1	1749332	-	cBP_chr1_1749332_-_A	cBP_Branchpointer
chr1	1749339	-	mBP_chr1_1749339_-_A	eBP_Taggart,eBP_Pineda,cBP_BPP,cBP_Branchpointer,cBP_LaBranchoR,cBP_BPHunter
chr1	1756962	-	cBP_chr1_1756962_-_A	cBP_BPP,cBP_Branchpointer,cBP_LaBranchoR
chr1	1756966	-	mBP_chr1_1756966_-_A	eBP_Pineda,cBP_Branchpointer
chr1	1770698	-	cBP_chr1_1770698_-_A	cBP_LaBranchoR
chr1	1770702	-	eBP_chr1_1770702_-_A	eBP_Briese
chr1	1770703	-	cBP_chr1_1770703_-_A	cBP_BPP
chr1	1771144	-	cBP_chr1_1771144_-_A	cBP_Branchpointer,cBP_LaBranchoR,cBP_BPHunter
chr1	1823548	+	cBP_chr1_1823548_+_A	cBP_Branchpointer
chr1	1823549	+	cBP_chr1_1823549_+_A	cBP_BPP
chr1	1846987	+	eBP_chr1_1846987_+_C	eBP_Pineda
chr1	1847104	+	cBP_chr1_1847104_+_C	cBP_LaBranchoR
chr1	1847108	+	cBP_chr1_1847108_+_A	cBP_BPP
chr1	1847855	+	cBP_chr1_1847855_+_A	cBP_BPP,cBP_Branchpointer,cBP_LaBranchoR
chr1	1848168	+	cBP_chr1_1848168_+_A	cBP_BPP,cBP_Branchpointer,cBP_LaBranchoR
chr1	1848396	+	cBP_chr1_1848396_+_A	cBP_BPP,cBP_LaBranchoR
chr1	1848566	+	cBP_chr1_1848566_+_A	cBP_BPP,cBP_Branchpointer,cBP_LaBranchoR
chr1	1849530	-	cBP_chr1_1849530_-_A	cBP_LaBranchoR
chr1	1849626	-	cBP_chr1_1849626_-_A	cBP_LaBranchoR
chr1	1849644	-	cBP_chr1_1849644_-_A	cBP_BPP
chr1	1849823	-	eBP_chr1_1849823_-_C	eBP_Pineda
chr1	1849886	-	cBP_chr1_1849886_-_A	cBP_BPP,cBP_LaBranchoR
chr1	1849888	-	cBP_chr1_1849888_-_A	cBP_Branchpointer
chr1	1849890	-	eBP_chr1_1849890_-_G	eBP_Pineda
chr1	1849894	-	cBP_chr1_1849894_-_A	cBP_Branchpointer
chr1	1850393	-	cBP_chr1_1850393_-_A	cBP_BPP,cBP_LaBranchoR
chr1	1850543	-	cBP_chr1_1850543_-_A	cBP_BPP,cBP_LaBranchoR,cBP_BPHunter
chr1	1853859	-	cBP_chr1_1853859_-_A	cBP_Branchpointer
chr1	1853863	-	cBP_chr1_1853863_-_A	cBP_Branchpointer,cBP_LaBranchoR,cBP_BPHunter
chr1	1854182	-	cBP_chr1_1854182_-_A	cBP_Branchpointer
chr1	1854184	-	cBP_chr1_1854184_-_A	cBP_Branchpointer
chr1	1854577	-	cBP_chr1_1854577_-_C	cBP_LaBranchoR
chr1	1854612	-	cBP_chr1_1854612_-_A	cBP_Branchpointer
chr1	1854964	-	cBP_chr1_1854964_-_A	cBP_Branchpointer,cBP_LaBranchoR
chr1	1855392	-	cBP_chr1_1855392_-_A	cBP_LaBranchoR
chr1	1855393	-	cBP_chr1_1855393_-_A	cBP_Branchpointer
chr1	1855980	-	cBP_chr1_1855980_-_A	cBP_Branchpointer,cBP_LaBranchoR
chr1	1857396	-	cBP_chr1_1857396_-_A	cBP_Branchpointer,cBP_LaBranchoR
chr1	1857818	-	cBP_chr1_1857818_-_A	cBP_LaBranchoR
chr1	1857972	-	cBP_chr1_1857972_-_A	cBP_Branchpointer,cBP_LaBranchoR
chr1	1858221	-	cBP_chr1_1858221_-_A	cBP_Branchpointer,cBP_LaBranchoR
chr1	1858488	-	cBP_chr1_1858488_-_A	cBP_Branchpointer,cBP_LaBranchoR
chr1	1858493	-	cBP_chr1_1858493_-_A	cBP_Branchpointer
chr1	1859206	-	cBP_chr1_1859206_-_A	cBP_Branchpointer,cBP_LaBranchoR
chr1	1859208	-	cBP_chr1_1859208_-_A	cBP_Branchpointer
chr1	1860342	-	cBP_chr1_1860342_-_C	cBP_LaBranchoR
chr1	1860352	-	cBP_chr1_1860352_-_A	cBP_Branchpointer
chr1	1861801	-	cBP_chr1_1861801_-_A	cBP_Branchpointer,cBP_LaBranchoR
chr1	1870448	-	cBP_chr1_1870448_-_A	cBP_Branchpointer,cBP_LaBranchoR
chr1	1871233	-	mBP_chr1_1871233_-_A	eBP_Pineda,cBP_LaBranchoR
chr1	1871234	-	eBP_chr1_1871234_-_G	eBP_Pineda
chr1	1871868	-	cBP_chr1_1871868_-_A	cBP_LaBranchoR
chr1	1873618	-	cBP_chr1_1873618_-_A	cBP_Branchpointer
chr1	1873622	-	cBP_chr1_1873622_-_A	cBP_Branchpointer,cBP_LaBranchoR
chr1	1875912	-	cBP_chr1_1875912_-_A	cBP_Branchpointer,cBP_LaBranchoR
chr1	1877899	-	cBP_chr1_1877899_-_A	cBP_Branchpointer,cBP_LaBranchoR
chr1	1877904	-	cBP_chr1_1877904_-_A	cBP_Branchpointer
chr1	1878519	-	cBP_chr1_1878519_-_A	cBP_Branchpointer,cBP_LaBranchoR
chr1	1886992	-	cBP_chr1_1886992_-_A	cBP_Branchpointer
chr1	1887316	-	cBP_chr1_1887316_-_A	cBP_LaBranchoR
chr1	1888242	-	cBP_chr1_1888242_-_A	cBP_Branchpointer
chr1	1888247	-	cBP_chr1_1888247_-_A	cBP_Branchpointer,cBP_LaBranchoR
chr1	1890677	-	cBP_chr1_1890677_-_A	cBP_LaBranchoR
chr1	1891500	-	cBP_chr1_1891500_-_A	cBP_Branchpointer,cBP_LaBranchoR,cBP_BPHunter
chr1	1895331	-	mBP_chr1_1895331_-_A	eBP_Briese,cBP_Branchpointer,cBP_LaBranchoR
chr1	1895341	-	cBP_chr1_1895341_-_A	cBP_BPHunter
chr1	1896524	-	cBP_chr1_1896524_-_A	cBP_Branchpointer
chr1	1896532	-	cBP_chr1_1896532_-_A	cBP_Branchpointer,cBP_LaBranchoR
chr1	1900290	-	cBP_chr1_1900290_-_A	cBP_Branchpointer
chr1	1900295	-	cBP_chr1_1900295_-_A	cBP_Branchpointer
chr1	1902274	-	cBP_chr1_1902274_-_A	cBP_Branchpointer
chr1	1902279	-	cBP_chr1_1902279_-_A	cBP_Branchpointer
chr1	1903547	-	cBP_chr1_1903547_-_A	cBP_Branchpointer
chr1	1904506	-	cBP_chr1_1904506_-_A	cBP_Branchpointer
chr1	1905661	-	cBP_chr1_1905661_-_A	cBP_Branchpointer
chr1	1916570	-	cBP_chr1_1916570_-_A	cBP_Branchpointer
chr1	1916673	-	eBP_chr1_1916673_-_T	eBP_Pineda
chr1	1916690	-	eBP_chr1_1916690_-_C	eBP_Pineda
chr1	1916962	-	cBP_chr1_1916962_-_A	cBP_Branchpointer
chr1	1918495	-	cBP_chr1_1918495_-_A	cBP_Branchpointer
chr1	1918503	-	cBP_chr1_1918503_-_A	cBP_Branchpointer
chr1	1919596	-	cBP_chr1_1919596_-_A	cBP_LaBranchoR
chr1	1919605	-	cBP_chr1_1919605_-_A	cBP_BPP,cBP_Branchpointer
chr1	1920113	-	cBP_chr1_1920113_-_A	cBP_BPP,cBP_Branchpointer,cBP_LaBranchoR
chr1	1920118	-	cBP_chr1_1920118_-_A	cBP_Branchpointer
chr1	1920454	-	cBP_chr1_1920454_-_A	cBP_BPP,cBP_Branchpointer,cBP_LaBranchoR
chr1	1922442	-	cBP_chr1_1922442_-_A	cBP_Branchpointer,cBP_LaBranchoR
chr1	1922470	-	cBP_chr1_1922470_-_A	cBP_BPP
chr1	1946462	-	mBP_chr1_1946462_-_A	eBP_Pineda,cBP_BPP,cBP_Branchpointer
chr1	1946463	-	mBP_chr1_1946463_-_A	eBP_Pineda,cBP_Branchpointer
chr1	1946470	-	cBP_chr1_1946470_-_A	cBP_Branchpointer
chr1	1956359	+	cBP_chr1_1956359_+_A	cBP_BPP,cBP_Branchpointer,cBP_LaBranchoR,cBP_BPHunter
chr1	1956752	+	cBP_chr1_1956752_+_A	cBP_BPP,cBP_Branchpointer,cBP_LaBranchoR
chr1	1956929	+	cBP_chr1_1956929_+_A	cBP_BPP,cBP_Branchpointer,cBP_LaBranchoR
chr1	1958980	+	cBP_chr1_1958980_+_A	cBP_BPHunter
chr1	1958994	+	mBP_chr1_1958994_+_A	eBP_Pineda,cBP_BPP,cBP_Branchpointer,cBP_LaBranchoR
chr1	1959442	+	eBP_chr1_1959442_+_C	eBP_Pineda
chr1	1959567	+	cBP_chr1_1959567_+_C	cBP_Branchpointer
chr1	1959572	+	eBP_chr1_1959572_+_C	eBP_Pineda
chr1	1959573	+	cBP_chr1_1959573_+_A	cBP_BPP,cBP_Branchpointer,cBP_LaBranchoR
chr1	1960527	+	cBP_chr1_1960527_+_A	cBP_Branchpointer
chr1	1960531	+	cBP_chr1_1960531_+_A	cBP_BPP,cBP_Branchpointer,cBP_LaBranchoR
chr1	1960950	+	cBP_chr1_1960950_+_A	cBP_BPP
chr1	1960966	+	mBP_chr1_1960966_+_A	eBP_Pineda,cBP_Branchpointer,cBP_LaBranchoR
chr1	1961385	+	eBP_chr1_1961385_+_G	eBP_Pineda
chr1	1961391	+	mBP_chr1_1961391_+_A	eBP_Pineda,cBP_BPP,cBP_Branchpointer,cBP_LaBranchoR
chr1	1980930	-	cBP_chr1_1980930_-_A	cBP_BPP,cBP_Branchpointer
chr1	1981128	-	cBP_chr1_1981128_-_A	cBP_BPP,cBP_Branchpointer
chr1	1986851	+	cBP_chr1_1986851_+_A	cBP_Branchpointer
chr1	1986852	+	cBP_chr1_1986852_+_A	cBP_Branchpointer,cBP_LaBranchoR
chr1	1987896	+	eBP_chr1_1987896_+_G	eBP_Pineda
chr1	1987899	+	cBP_chr1_1987899_+_A	cBP_Branchpointer,cBP_LaBranchoR
chr1	1987902	+	cBP_chr1_1987902_+_A	cBP_Branchpointer
chr1	1990952	+	mBP_chr1_1990952_+_A	eBP_Briese,cBP_Branchpointer,cBP_LaBranchoR
chr1	2002706	+	cBP_chr1_2002706_+_A	cBP_Branchpointer
chr1	2029761	+	cBP_chr1_2029761_+_A	cBP_Branchpointer,cBP_LaBranchoR
chr1	2066677	+	mBP_chr1_2066677_+_A	eBP_Pineda,cBP_BPP,cBP_Branchpointer,cBP_LaBranchoR
chr1	2075628	+	cBP_chr1_2075628_+_A	cBP_BPP,cBP_Branchpointer,cBP_LaBranchoR
chr1	2076759	+	cBP_chr1_2076759_+_A	cBP_LaBranchoR
chr1	2076796	+	cBP_chr1_2076796_+_A	cBP_Branchpointer
chr1	2076810	+	cBP_chr1_2076810_+_A	cBP_Branchpointer,cBP_LaBranchoR
chr1	2077437	+	cBP_chr1_2077437_+_A	cBP_BPP,cBP_Branchpointer,cBP_LaBranchoR
chr1	2080280	+	cBP_chr1_2080280_+_A	cBP_Branchpointer
chr1	2080281	+	mBP_chr1_2080281_+_A	eBP_Pineda,eBP_Briese,cBP_BPP,cBP_Branchpointer,cBP_LaBranchoR
chr1	2082157	+	eBP_chr1_2082157_+_A	eBP_Taggart
chr1	2082199	+	mBP_chr1_2082199_+_A	eBP_Mercer,eBP_Pineda,eBP_Briese,cBP_BPP,cBP_Branchpointer,cBP_LaBranchoR,cBP_BPHunter
chr1	2087407	+	cBP_chr1_2087407_+_A	cBP_BPP,cBP_Branchpointer,cBP_LaBranchoR
chr1	2087410	+	cBP_chr1_2087410_+_A	cBP_Branchpointer
chr1	2100926	+	cBP_chr1_2100926_+_A	cBP_BPP,cBP_Branchpointer
chr1	2100931	+	cBP_chr1_2100931_+_A	cBP_Branchpointer,cBP_LaBranchoR
chr1	2102971	+	cBP_chr1_2102971_+_A	cBP_Branchpointer
chr1	2103475	+	mBP_chr1_2103475_+_A	eBP_Mercer,eBP_Pineda,cBP_BPP,cBP_Branchpointer,cBP_LaBranchoR
chr1	2103719	+	eBP_chr1_2103719_+_C	eBP_Pineda
chr1	2103721	+	cBP_chr1_2103721_+_A	cBP_LaBranchoR
chr1	2103725	+	cBP_chr1_2103725_+_A	cBP_BPP
chr1	2105314	+	mBP_chr1_2105314_+_A	eBP_Pineda,cBP_BPP,cBP_Branchpointer,cBP_LaBranchoR
chr1	2106173	+	mBP_chr1_2106173_+_A	eBP_Mercer,eBP_Taggart,cBP_BPP,cBP_Branchpointer,cBP_LaBranchoR
chr1	2106633	+	mBP_chr1_2106633_+_A	eBP_Briese,cBP_BPP,cBP_Branchpointer,cBP_LaBranchoR
chr1	2114200	-	cBP_chr1_2114200_-_A	cBP_BPP,cBP_Branchpointer
chr1	2114283	-	cBP_chr1_2114283_-_A	cBP_Branchpointer
chr1	2114293	-	cBP_chr1_2114293_-_A	cBP_Branchpointer
chr1	2114297	-	cBP_chr1_2114297_-_A	cBP_BPP,cBP_Branchpointer
chr1	2114305	-	cBP_chr1_2114305_-_A	cBP_Branchpointer
chr1	2115227	-	cBP_chr1_2115227_-_A	cBP_BPP
chr1	2115276	-	eBP_chr1_2115276_-_T	eBP_Pineda
chr1	2115997	+	mBP_chr1_2115997_+_A	eBP_Pineda,cBP_BPP,cBP_Branchpointer,cBP_LaBranchoR
chr1	2116229	+	eBP_chr1_2116229_+_T	eBP_Pineda
chr1	2116318	+	cBP_chr1_2116318_+_A	cBP_BPP
chr1	2116323	+	eBP_chr1_2116323_+_A	eBP_Pineda
chr1	2116329	+	mBP_chr1_2116329_+_A	eBP_Mercer,cBP_Branchpointer,cBP_LaBranchoR
chr1	2116972	-	cBP_chr1_2116972_-_A	cBP_BPP,cBP_Branchpointer,cBP_LaBranchoR
chr1	2117718	-	mBP_chr1_2117718_-_A	eBP_Pineda,cBP_BPP,cBP_Branchpointer,cBP_LaBranchoR
chr1	2118667	-	cBP_chr1_2118667_-_A	cBP_LaBranchoR
chr1	2118669	-	cBP_chr1_2118669_-_A	cBP_BPP
chr1	2121241	-	mBP_chr1_2121241_-_A	eBP_Mercer,cBP_BPP,cBP_Branchpointer,cBP_LaBranchoR
chr1	2121245	-	cBP_chr1_2121245_-_A	cBP_Branchpointer
chr1	2124432	-	cBP_chr1_2124432_-_A	cBP_BPP,cBP_Branchpointer
chr1	2124439	-	cBP_chr1_2124439_-_A	cBP_Branchpointer,cBP_LaBranchoR
chr1	2124443	-	mBP_chr1_2124443_-_A	eBP_Pineda,cBP_Branchpointer
chr1	2125366	-	cBP_chr1_2125366_-_A	cBP_BPP,cBP_LaBranchoR
chr1	2125373	-	eBP_chr1_2125373_-_A	eBP_Pineda
chr1	2125471	-	eBP_chr1_2125471_-_A	eBP_Pineda
chr1	2125603	-	cBP_chr1_2125603_-_A	cBP_Branchpointer
chr1	2125606	-	cBP_chr1_2125606_-_A	cBP_BPP,cBP_Branchpointer,cBP_LaBranchoR
chr1	2129605	-	cBP_chr1_2129605_-_A	cBP_BPP,cBP_LaBranchoR
chr1	2129606	-	cBP_chr1_2129606_-_A	cBP_Branchpointer
chr1	2132687	-	mBP_chr1_2132687_-_A	eBP_Mercer,cBP_BPP,cBP_Branchpointer
chr1	2135088	-	cBP_chr1_2135088_-_A	cBP_BPP,cBP_Branchpointer
chr1	2135094	-	cBP_chr1_2135094_-_A	cBP_Branchpointer
chr1	2137888	-	cBP_chr1_2137888_-_A	cBP_Branchpointer
chr1	2138123	-	eBP_chr1_2138123_-_A	eBP_Mercer
chr1	2138128	-	cBP_chr1_2138128_-_A	cBP_Branchpointer
chr1	2143918	-	cBP_chr1_2143918_-_A	cBP_BPP,cBP_Branchpointer
chr1	2151946	+	cBP_chr1_2151946_+_A	cBP_BPP,cBP_Branchpointer
chr1	2234393	+	mBP_chr1_2234393_+_A	eBP_Briese,cBP_Branchpointer,cBP_LaBranchoR
chr1	2234394	+	cBP_chr1_2234394_+_A	cBP_BPP
chr1	2234700	+	mBP_chr1_2234700_+_A	eBP_Mercer,eBP_Pineda,eBP_Briese,cBP_BPP,cBP_Branchpointer,cBP_LaBranchoR
chr1	2235250	+	cBP_chr1_2235250_+_A	cBP_Branchpointer
chr1	2235255	+	eBP_chr1_2235255_+_C	eBP_Mercer
chr1	2235259	+	mBP_chr1_2235259_+_A	eBP_Mercer,cBP_BPP,cBP_LaBranchoR
chr1	2235701	+	eBP_chr1_2235701_+_G	eBP_Pineda
chr1	2235702	+	mBP_chr1_2235702_+_A	eBP_Pineda,eBP_Briese,cBP_BPP,cBP_Branchpointer,cBP_LaBranchoR
chr1	2237434	+	mBP_chr1_2237434_+_A	eBP_Mercer,eBP_Pineda,eBP_BPHunter,cBP_BPP,cBP_Branchpointer,cBP_LaBranchoR
chr1	2237996	+	mBP_chr1_2237996_+_A	eBP_Mercer,eBP_Briese,cBP_BPP,cBP_Branchpointer,cBP_LaBranchoR
chr1	2253041	-	cBP_chr1_2253041_-_A	cBP_Branchpointer
chr1	2253044	-	cBP_chr1_2253044_-_A	cBP_BPP,cBP_Branchpointer,cBP_LaBranchoR
chr1	2255600	-	cBP_chr1_2255600_-_A	cBP_BPP,cBP_Branchpointer
chr1	2255609	-	cBP_chr1_2255609_-_A	cBP_Branchpointer,cBP_LaBranchoR
chr1	2264215	-	cBP_chr1_2264215_-_A	cBP_BPP,cBP_Branchpointer
chr1	2264219	-	cBP_chr1_2264219_-_A	cBP_Branchpointer
chr1	2268026	-	cBP_chr1_2268026_-_A	cBP_BPP,cBP_Branchpointer,cBP_LaBranchoR
chr1	2268319	-	cBP_chr1_2268319_-_A	cBP_BPP,cBP_Branchpointer,cBP_LaBranchoR
chr1	2286929	-	cBP_chr1_2286929_-_A	cBP_BPP,cBP_Branchpointer,cBP_LaBranchoR
chr1	2289059	-	cBP_chr1_2289059_-_A	cBP_BPP,cBP_LaBranchoR
chr1	2289060	-	cBP_chr1_2289060_-_A	cBP_Branchpointer
chr1	2289064	-	cBP_chr1_2289064_-_A	cBP_Branchpointer
chr1	2290179	-	cBP_chr1_2290179_-_A	cBP_BPP,cBP_Branchpointer,cBP_LaBranchoR
chr1	2290186	-	cBP_chr1_2290186_-_A	cBP_Branchpointer
chr1	2303367	-	cBP_chr1_2303367_-_A	cBP_Branchpointer
chr1	2303374	-	cBP_chr1_2303374_-_A	cBP_Branchpointer
chr1	2304054	-	cBP_chr1_2304054_-_A	cBP_BPP,cBP_Branchpointer,cBP_LaBranchoR
chr1	2306012	-	cBP_chr1_2306012_-_A	cBP_BPP,cBP_BPHunter
chr1	2306018	-	cBP_chr1_2306018_-_A	cBP_Branchpointer,cBP_LaBranchoR
chr1	2310444	-	cBP_chr1_2310444_-_A	cBP_Branchpointer
chr1	2310691	-	cBP_chr1_2310691_-_A	cBP_Branchpointer,cBP_LaBranchoR
chr1	2316533	-	mBP_chr1_2316533_-_A	eBP_Mercer,cBP_BPP,cBP_Branchpointer,cBP_LaBranchoR
chr1	2316625	-	eBP_chr1_2316625_-_C	eBP_Pineda
chr1	2316973	+	cBP_chr1_2316973_+_A	cBP_Branchpointer
chr1	2317362	-	cBP_chr1_2317362_-_A	cBP_BPP,cBP_LaBranchoR
chr1	2317363	-	eBP_chr1_2317363_-_A	eBP_Pineda
chr1	2319004	-	mBP_chr1_2319004_-_A	eBP_Taggart,cBP_BPP,cBP_Branchpointer,cBP_LaBranchoR
chr1	2319793	-	cBP_chr1_2319793_-_A	cBP_BPP
chr1	2319798	-	cBP_chr1_2319798_-_A	cBP_Branchpointer,cBP_LaBranchoR
chr1	2319803	-	cBP_chr1_2319803_-_A	cBP_Branchpointer
chr1	2321462	-	mBP_chr1_2321462_-_A	eBP_Pineda,cBP_BPP,cBP_Branchpointer,cBP_LaBranchoR,cBP_BPHunter
chr1	2327027	+	cBP_chr1_2327027_+_A	cBP_Branchpointer,cBP_LaBranchoR
chr1	2327193	+	cBP_chr1_2327193_+_A	cBP_Branchpointer
chr1	2327197	+	mBP_chr1_2327197_+_A	eBP_Pineda,cBP_BPP,cBP_Branchpointer,cBP_LaBranchoR
chr1	2328529	+	mBP_chr1_2328529_+_A	eBP_Mercer,eBP_Taggart,eBP_Briese,cBP_BPP,cBP_Branchpointer,cBP_LaBranchoR
chr1	2330825	+	cBP_chr1_2330825_+_A	cBP_Branchpointer
chr1	2330832	+	mBP_chr1_2330832_+_A	eBP_Pineda,eBP_Briese,cBP_BPP,cBP_Branchpointer,cBP_LaBranchoR
chr1	2332276	+	mBP_chr1_2332276_+_A	eBP_Mercer,eBP_Pineda,eBP_Briese,cBP_BPP,cBP_Branchpointer,cBP_LaBranchoR
chr1	2333512	+	cBP_chr1_2333512_+_A	cBP_BPP,cBP_Branchpointer,cBP_LaBranchoR
chr1	2333619	+	eBP_chr1_2333619_+_G	eBP_Pineda
chr1	2333625	+	mBP_chr1_2333625_+_A	eBP_Pineda,eBP_Briese,cBP_BPP,cBP_Branchpointer,cBP_LaBranchoR,cBP_BPHunter
chr1	2334445	+	eBP_chr1_2334445_+_A	eBP_Mercer
chr1	2334448	+	mBP_chr1_2334448_+_A	eBP_Mercer,eBP_Pineda,cBP_Branchpointer,cBP_LaBranchoR
chr1	2334449	+	cBP_chr1_2334449_+_A	cBP_BPP,cBP_Branchpointer
chr1	2334453	+	mBP_chr1_2334453_+_A	eBP_Mercer,eBP_Pineda,cBP_Branchpointer
chr1	2337295	-	mBP_chr1_2337295_-_A	eBP_Mercer,eBP_Pineda,cBP_BPP,cBP_Branchpointer,cBP_LaBranchoR
chr1	2337296	-	eBP_chr1_2337296_-_G	eBP_Mercer,eBP_Taggart
chr1	2338081	-	mBP_chr1_2338081_-_A	eBP_Pineda,cBP_BPP,cBP_Branchpointer,cBP_LaBranchoR
chr1	2338087	-	cBP_chr1_2338087_-_A	cBP_Branchpointer
chr1	2338358	-	cBP_chr1_2338358_-_A	cBP_Branchpointer
chr1	2338361	-	mBP_chr1_2338361_-_A	eBP_Taggart,eBP_Pineda,cBP_BPP,cBP_Branchpointer,cBP_LaBranchoR
chr1	2338412	-	cBP_chr1_2338412_-_A	cBP_Branchpointer
chr1	2338417	-	cBP_chr1_2338417_-_A	cBP_Branchpointer
chr1	2338431	-	cBP_chr1_2338431_-_A	cBP_BPP,cBP_Branchpointer,cBP_LaBranchoR
chr1	2340317	-	eBP_chr1_2340317_-_A	eBP_Pineda
chr1	2340319	-	mBP_chr1_2340319_-_A	eBP_Mercer,eBP_Pineda,cBP_LaBranchoR
chr1	2340321	-	cBP_chr1_2340321_-_A	cBP_Branchpointer
chr1	2340328	-	mBP_chr1_2340328_-_A	eBP_Mercer,eBP_Pineda,eBP_Briese,cBP_BPP,cBP_Branchpointer
chr1	2341909	-	mBP_chr1_2341909_-_A	eBP_Taggart,eBP_Pineda,cBP_BPP,cBP_Branchpointer,cBP_LaBranchoR,cBP_BPHunter
chr1	2342332	-	cBP_chr1_2342332_-_A	cBP_Branchpointer
chr1	2361748	+	cBP_chr1_2361748_+_A	cBP_LaBranchoR
chr1	2409890	+	cBP_chr1_2409890_+_A	cBP_BPP,cBP_Branchpointer,cBP_LaBranchoR
chr1	2411147	+	cBP_chr1_2411147_+_A	cBP_BPP,cBP_Branchpointer,cBP_LaBranchoR
chr1	2411588	+	cBP_chr1_2411588_+_A	cBP_BPP
chr1	2411609	+	cBP_chr1_2411609_+_A	cBP_BPP,cBP_LaBranchoR,cBP_BPHunter
chr1	2415866	+	cBP_chr1_2415866_+_A	cBP_Branchpointer,cBP_LaBranchoR
chr1	2415870	+	cBP_chr1_2415870_+_A	cBP_BPP
chr1	2418326	+	cBP_chr1_2418326_+_A	cBP_BPP,cBP_Branchpointer,cBP_LaBranchoR
chr1	2418582	+	cBP_chr1_2418582_+_A	cBP_BPP,cBP_Branchpointer,cBP_LaBranchoR
chr1	2419015	+	cBP_chr1_2419015_+_A	cBP_BPP,cBP_Branchpointer,cBP_LaBranchoR
chr1	2420617	+	cBP_chr1_2420617_+_A	cBP_BPP,cBP_Branchpointer,cBP_LaBranchoR,cBP_BPHunter
chr1	2421178	+	cBP_chr1_2421178_+_A	cBP_Branchpointer
chr1	2421181	+	cBP_chr1_2421181_+_A	cBP_BPP,cBP_LaBranchoR
chr1	2422605	+	cBP_chr1_2422605_+_A	cBP_Branchpointer
chr1	2422606	+	cBP_chr1_2422606_+_A	cBP_BPP,cBP_LaBranchoR
chr1	2424065	-	cBP_chr1_2424065_-_A	cBP_BPP,cBP_Branchpointer
chr1	2425314	-	cBP_chr1_2425314_-_A	cBP_BPP,cBP_Branchpointer
chr1	2426265	+	cBP_chr1_2426265_+_A	cBP_BPP,cBP_Branchpointer,cBP_LaBranchoR
chr1	2426899	+	cBP_chr1_2426899_+_A	cBP_Branchpointer
chr1	2426901	+	mBP_chr1_2426901_+_A	eBP_Pineda,cBP_Branchpointer
chr1	2426906	+	mBP_chr1_2426906_+_A	eBP_Taggart,eBP_Pineda,cBP_BPP,cBP_Branchpointer,cBP_LaBranchoR
chr1	2428026	+	cBP_chr1_2428026_+_A	cBP_BPP,cBP_Branchpointer,cBP_LaBranchoR
chr1	2428244	+	cBP_chr1_2428244_+_A	cBP_BPP,cBP_Branchpointer,cBP_LaBranchoR
chr1	2428912	+	cBP_chr1_2428912_+_A	cBP_Branchpointer,cBP_LaBranchoR,cBP_BPHunter
chr1	2428915	+	cBP_chr1_2428915_+_A	cBP_BPP,cBP_Branchpointer
chr1	2428920	+	cBP_chr1_2428920_+_A	cBP_Branchpointer
chr1	2429938	+	cBP_chr1_2429938_+_A	cBP_BPP,cBP_Branchpointer,cBP_LaBranchoR
chr1	2430157	+	cBP_chr1_2430157_+_A	cBP_BPP,cBP_Branchpointer,cBP_LaBranchoR
chr1	2430491	+	cBP_chr1_2430491_+_A	cBP_BPP
chr1	2430496	+	cBP_chr1_2430496_+_A	cBP_LaBranchoR
chr1	2431047	+	cBP_chr1_2431047_+_A	cBP_BPP
chr1	2431052	+	cBP_chr1_2431052_+_A	cBP_Branchpointer,cBP_LaBranchoR
chr1	2431055	+	cBP_chr1_2431055_+_A	cBP_Branchpointer
chr1	2431064	+	cBP_chr1_2431064_+_A	cBP_BPHunter
chr1	2433523	+	cBP_chr1_2433523_+_A	cBP_BPP
chr1	2433531	+	cBP_chr1_2433531_+_A	cBP_Branchpointer,cBP_LaBranchoR
chr1	2435014	+	cBP_chr1_2435014_+_A	cBP_BPP,cBP_Branchpointer,cBP_LaBranchoR
chr1	2435032	+	cBP_chr1_2435032_+_C	cBP_Branchpointer
chr1	2435272	+	cBP_chr1_2435272_+_A	cBP_BPP
chr1	2435341	+	cBP_chr1_2435341_+_A	cBP_Branchpointer,cBP_LaBranchoR
chr1	2440521	-	mBP_chr1_2440521_-_A	eBP_Mercer,eBP_Pineda,eBP_Briese,cBP_BPP,cBP_Branchpointer,cBP_LaBranchoR,cBP_BPHunter
chr1	2440527	-	cBP_chr1_2440527_-_A	cBP_Branchpointer
chr1	2441388	-	cBP_chr1_2441388_-_A	cBP_BPP,cBP_Branchpointer,cBP_LaBranchoR
chr1	2441392	-	cBP_chr1_2441392_-_A	cBP_Branchpointer
chr1	2441621	-	mBP_chr1_2441621_-_A	eBP_Briese,cBP_BPP,cBP_Branchpointer,cBP_LaBranchoR
chr1	2442208	-	eBP_chr1_2442208_-_A	eBP_Pineda
chr1	2442211	-	mBP_chr1_2442211_-_A	eBP_Mercer,eBP_Pineda,cBP_Branchpointer
chr1	2442244	-	cBP_chr1_2442244_-_A	cBP_BPP,cBP_Branchpointer,cBP_LaBranchoR
chr1	2442248	-	eBP_chr1_2442248_-_A	eBP_Mercer
chr1	2442249	-	cBP_chr1_2442249_-_A	cBP_Branchpointer
chr1	2442849	-	cBP_chr1_2442849_-_A	cBP_Branchpointer
chr1	2442852	-	mBP_chr1_2442852_-_A	eBP_Mercer,eBP_Briese,cBP_BPP,cBP_Branchpointer,cBP_LaBranchoR
chr1	2443148	-	mBP_chr1_2443148_-_A	eBP_Mercer,eBP_Briese,cBP_BPP,cBP_Branchpointer,cBP_LaBranchoR
chr1	2444505	-	mBP_chr1_2444505_-_A	eBP_Mercer,cBP_Branchpointer
chr1	2444509	-	mBP_chr1_2444509_-_A	eBP_Pineda,cBP_BPP,cBP_Branchpointer,cBP_LaBranchoR
chr1	2445555	-	mBP_chr1_2445555_-_A	eBP_Briese,cBP_BPP,cBP_Branchpointer,cBP_LaBranchoR
chr1	2445929	-	mBP_chr1_2445929_-_A	eBP_Mercer,cBP_BPP,cBP_Branchpointer,cBP_LaBranchoR,cBP_BPHunter
chr1	2445933	-	mBP_chr1_2445933_-_A	eBP_Pineda,eBP_Briese,cBP_Branchpointer
chr1	2446863	-	cBP_chr1_2446863_-_A	cBP_Branchpointer
chr1	2446867	-	cBP_chr1_2446867_-_A	cBP_Branchpointer
chr1	2446909	-	eBP_chr1_2446909_-_G	eBP_Pineda
chr1	2447180	-	mBP_chr1_2447180_-_A	eBP_Pineda,cBP_Branchpointer
chr1	2447188	-	mBP_chr1_2447188_-_A	eBP_Mercer,eBP_Taggart,eBP_Pineda,eBP_Briese,cBP_BPP,cBP_Branchpointer,cBP_LaBranchoR
chr1	2447194	-	eBP_chr1_2447194_-_A	eBP_Pineda
chr1	2449723	-	eBP_chr1_2449723_-_C	eBP_BPHunter
chr1	2449724	-	mBP_chr1_2449724_-_A	eBP_Pineda,eBP_Briese,eBP_BPHunter,cBP_BPP,cBP_Branchpointer
chr1	2449733	-	cBP_chr1_2449733_-_A	cBP_Branchpointer,cBP_LaBranchoR
chr1	2449852	-	eBP_chr1_2449852_-_C	eBP_Pineda
chr1	2450058	-	mBP_chr1_2450058_-_A	eBP_Mercer,eBP_Pineda,cBP_Branchpointer,cBP_LaBranchoR
chr1	2450061	-	cBP_chr1_2450061_-_A	cBP_Branchpointer
chr1	2450064	-	eBP_chr1_2450064_-_A	eBP_Mercer,eBP_Pineda
chr1	2450066	-	mBP_chr1_2450066_-_A	eBP_Mercer,cBP_BPP
chr1	2450787	-	eBP_chr1_2450787_-_G	eBP_Pineda
chr1	2450788	-	mBP_chr1_2450788_-_A	eBP_Taggart,cBP_BPP,cBP_Branchpointer,cBP_LaBranchoR
chr1	2451419	-	mBP_chr1_2451419_-_A	eBP_Briese,cBP_BPP,cBP_Branchpointer,cBP_LaBranchoR
chr1	2451882	-	cBP_chr1_2451882_-_A	cBP_BPP,cBP_Branchpointer,cBP_LaBranchoR
chr1	2452290	-	cBP_chr1_2452290_-_A	cBP_BPP,cBP_Branchpointer,cBP_LaBranchoR
chr1	2452368	-	cBP_chr1_2452368_-_A	cBP_BPP,cBP_Branchpointer
chr1	2452369	-	cBP_chr1_2452369_-_A	cBP_Branchpointer,cBP_LaBranchoR
chr1	2452768	-	cBP_chr1_2452768_-_A	cBP_BPP
chr1	2452773	-	eBP_chr1_2452773_-_C	eBP_Mercer
chr1	2452776	-	eBP_chr1_2452776_-_C	eBP_Mercer,eBP_Taggart
chr1	2452777	-	eBP_chr1_2452777_-_G	eBP_Pineda
chr1	2452780	-	eBP_chr1_2452780_-_G	eBP_Mercer
chr1	2452782	-	cBP_chr1_2452782_-_A	cBP_LaBranchoR
chr1	2452786	-	eBP_chr1_2452786_-_A	eBP_Mercer
chr1	2452788	-	eBP_chr1_2452788_-_A	eBP_Mercer,eBP_Briese
chr1	2453269	-	cBP_chr1_2453269_-_A	cBP_BPP,cBP_Branchpointer,cBP_LaBranchoR
chr1	2453417	-	cBP_chr1_2453417_-_A	cBP_Branchpointer
chr1	2461211	-	cBP_chr1_2461211_-_A	cBP_BPP,cBP_Branchpointer,cBP_LaBranchoR
chr1	2461469	-	cBP_chr1_2461469_-_A	cBP_BPP,cBP_Branchpointer,cBP_LaBranchoR
chr1	2461475	-	cBP_chr1_2461475_-_A	cBP_Branchpointer
chr1	2481576	-	cBP_chr1_2481576_-_A	cBP_BPP
chr1	2481578	-	cBP_chr1_2481578_-_A	cBP_Branchpointer
chr1	2481742	-	cBP_chr1_2481742_-_A	cBP_Branchpointer
chr1	2482193	-	cBP_chr1_2482193_-_A	cBP_Branchpointer
chr1	2484168	-	cBP_chr1_2484168_-_A	cBP_BPP,cBP_Branchpointer
chr1	2485271	-	cBP_chr1_2485271_-_A	cBP_BPP,cBP_Branchpointer
chr1	2485283	-	cBP_chr1_2485283_-_A	cBP_Branchpointer
chr1	2485753	-	cBP_chr1_2485753_-_A	cBP_BPP,cBP_Branchpointer
chr1	2485760	-	cBP_chr1_2485760_-_A	cBP_Branchpointer
chr1	2485762	-	cBP_chr1_2485762_-_A	cBP_Branchpointer
chr1	2485765	-	mBP_chr1_2485765_-_A	eBP_Pineda,cBP_Branchpointer
chr1	2487330	-	cBP_chr1_2487330_-_A	cBP_BPP,cBP_Branchpointer
chr1	2487335	-	cBP_chr1_2487335_-_A	cBP_Branchpointer
chr1	2487805	+	eBP_chr1_2487805_+_C	eBP_Pineda
chr1	2487819	+	eBP_chr1_2487819_+_C	eBP_Pineda
chr1	2487823	+	eBP_chr1_2487823_+_C	eBP_Pineda
chr1	2487832	+	eBP_chr1_2487832_+_T	eBP_Pineda
chr1	2487841	+	eBP_chr1_2487841_+_C	eBP_Pineda
chr1	2487920	+	eBP_chr1_2487920_+_A	eBP_Pineda
chr1	2487975	+	cBP_chr1_2487975_+_A	cBP_BPP,cBP_LaBranchoR
chr1	2487987	+	eBP_chr1_2487987_+_A	eBP_Pineda
chr1	2487992	+	eBP_chr1_2487992_+_C	eBP_BPHunter
chr1	2487993	+	eBP_chr1_2487993_+_T	eBP_Pineda
chr1	2487995	+	eBP_chr1_2487995_+_T	eBP_Pineda
chr1	2488165	-	cBP_chr1_2488165_-_A	cBP_BPP,cBP_Branchpointer
chr1	2488274	-	eBP_chr1_2488274_-_C	eBP_Pineda
chr1	2489135	+	cBP_chr1_2489135_+_A	cBP_LaBranchoR
chr1	2489142	+	mBP_chr1_2489142_+_A	eBP_Pineda,cBP_Branchpointer
chr1	2489143	+	cBP_chr1_2489143_+_A	cBP_BPP
chr1	2489155	+	cBP_chr1_2489155_+_A	cBP_BPHunter
chr1	2489758	+	mBP_chr1_2489758_+_A	eBP_Pineda,cBP_BPP,cBP_Branchpointer,cBP_LaBranchoR
chr1	2490135	+	eBP_chr1_2490135_+_T	eBP_Pineda
chr1	2490284	+	eBP_chr1_2490284_+_C	eBP_Taggart
chr1	2490291	+	cBP_chr1_2490291_+_A	cBP_BPP,cBP_Branchpointer
chr1	2491240	+	mBP_chr1_2491240_+_A	eBP_Pineda,cBP_BPP,cBP_Branchpointer,cBP_LaBranchoR
chr1	2492033	+	mBP_chr1_2492033_+_A	eBP_Pineda,eBP_Briese,cBP_BPP,cBP_Branchpointer,cBP_LaBranchoR
chr1	2492742	+	eBP_chr1_2492742_+_A	eBP_Pineda
chr1	2492757	+	eBP_chr1_2492757_+_A	eBP_Pineda
chr1	2492882	+	mBP_chr1_2492882_+_A	eBP_Pineda,cBP_BPP
chr1	2492890	+	cBP_chr1_2492890_+_C	cBP_LaBranchoR
chr1	2493060	+	cBP_chr1_2493060_+_A	cBP_BPP
chr1	2493086	+	cBP_chr1_2493086_+_C	cBP_LaBranchoR
chr1	2493088	+	cBP_chr1_2493088_+_A	cBP_Branchpointer
chr1	2493194	+	cBP_chr1_2493194_+_A	cBP_Branchpointer
chr1	2494138	+	eBP_chr1_2494138_+_A	eBP_Pineda
chr1	2494260	+	cBP_chr1_2494260_+_A	cBP_BPP
chr1	2494281	+	mBP_chr1_2494281_+_A	eBP_Taggart,eBP_Pineda,cBP_Branchpointer,cBP_LaBranchoR,cBP_BPHunter
chr1	2494290	+	eBP_chr1_2494290_+_T	eBP_Taggart
chr1	2494552	+	mBP_chr1_2494552_+_A	eBP_Pineda,cBP_BPP
chr1	2494555	+	eBP_chr1_2494555_+_A	eBP_Pineda
chr1	2494568	+	mBP_chr1_2494568_+_A	eBP_Pineda,cBP_LaBranchoR
chr1	2496456	+	cBP_chr1_2496456_+_A	cBP_Branchpointer
chr1	2496464	+	cBP_chr1_2496464_+_A	cBP_Branchpointer
chr1	2499284	+	cBP_chr1_2499284_+_A	cBP_Branchpointer
chr1	2499287	+	cBP_chr1_2499287_+_A	cBP_BPP,cBP_Branchpointer
chr1	2500390	+	cBP_chr1_2500390_+_A	cBP_BPP,cBP_Branchpointer
chr1	2514786	+	cBP_chr1_2514786_+_A	cBP_Branchpointer
chr1	2514793	+	cBP_chr1_2514793_+_A	cBP_BPP
chr1	2515536	+	cBP_chr1_2515536_+_A	cBP_BPP,cBP_Branchpointer
chr1	2518386	+	eBP_chr1_2518386_+_A	eBP_Pineda
chr1	2518389	+	eBP_chr1_2518389_+_T	eBP_Pineda
chr1	2518497	+	cBP_chr1_2518497_+_A	cBP_BPP
chr1	2518513	+	cBP_chr1_2518513_+_A	cBP_LaBranchoR
chr1	2519122	+	cBP_chr1_2519122_+_A	cBP_BPP
chr1	2519154	+	cBP_chr1_2519154_+_A	cBP_Branchpointer
chr1	2519156	+	mBP_chr1_2519156_+_A	eBP_Pineda,cBP_LaBranchoR
chr1	2519742	+	cBP_chr1_2519742_+_A	cBP_BPP,cBP_Branchpointer,cBP_LaBranchoR,cBP_BPHunter
chr1	2519749	+	cBP_chr1_2519749_+_A	cBP_Branchpointer
chr1	2519807	+	cBP_chr1_2519807_+_A	cBP_Branchpointer
chr1	2519808	+	cBP_chr1_2519808_+_A	cBP_LaBranchoR
chr1	2519812	+	cBP_chr1_2519812_+_A	cBP_BPP
chr1	2519939	+	cBP_chr1_2519939_+_C	cBP_LaBranchoR
chr1	2519941	+	cBP_chr1_2519941_+_A	cBP_BPP
chr1	2519963	+	mBP_chr1_2519963_+_A	eBP_Pineda,cBP_BPP,cBP_Branchpointer,cBP_LaBranchoR
chr1	2519967	+	cBP_chr1_2519967_+_A	cBP_Branchpointer
chr1	2520340	+	cBP_chr1_2520340_+_A	cBP_BPP,cBP_Branchpointer,cBP_LaBranchoR
chr1	2520342	+	eBP_chr1_2520342_+_T	eBP_Mercer
chr1	2520344	+	eBP_chr1_2520344_+_C	eBP_Taggart
chr1	2520367	+	mBP_chr1_2520367_+_A	eBP_Taggart,cBP_BPP,cBP_Branchpointer,cBP_LaBranchoR
chr1	2520369	+	cBP_chr1_2520369_+_A	cBP_Branchpointer
chr1	2520370	+	cBP_chr1_2520370_+_A	cBP_Branchpointer
chr1	2520826	+	cBP_chr1_2520826_+_A	cBP_BPP,cBP_Branchpointer,cBP_LaBranchoR
chr1	2522546	-	cBP_chr1_2522546_-_A	cBP_BPP,cBP_Branchpointer
chr1	2522561	-	cBP_chr1_2522561_-_A	cBP_LaBranchoR
chr1	2523097	-	cBP_chr1_2523097_-_A	cBP_Branchpointer,cBP_LaBranchoR
chr1	2523103	-	cBP_chr1_2523103_-_A	cBP_BPP
chr1	2523488	-	cBP_chr1_2523488_-_A	cBP_Branchpointer,cBP_LaBranchoR
chr1	2523493	-	cBP_chr1_2523493_-_A	cBP_BPP,cBP_Branchpointer
chr1	2524184	-	cBP_chr1_2524184_-_C	cBP_Branchpointer,cBP_LaBranchoR
chr1	2524197	-	cBP_chr1_2524197_-_A	cBP_BPP
chr1	2524421	-	cBP_chr1_2524421_-_C	cBP_BPP
chr1	2524428	-	cBP_chr1_2524428_-_A	cBP_Branchpointer,cBP_LaBranchoR
chr1	2525398	-	cBP_chr1_2525398_-_A	cBP_Branchpointer
chr1	2525405	-	cBP_chr1_2525405_-_A	cBP_BPP,cBP_Branchpointer,cBP_LaBranchoR
chr1	2525424	-	cBP_chr1_2525424_-_A	cBP_Branchpointer
chr1	2525426	-	cBP_chr1_2525426_-_A	cBP_Branchpointer
chr1	2525903	-	cBP_chr1_2525903_-_A	cBP_LaBranchoR
chr1	2525905	-	cBP_chr1_2525905_-_A	cBP_BPP,cBP_Branchpointer
chr1	2526350	-	cBP_chr1_2526350_-_A	cBP_BPP,cBP_Branchpointer,cBP_LaBranchoR
chr1	2526821	-	cBP_chr1_2526821_-_A	cBP_BPP,cBP_Branchpointer,cBP_LaBranchoR,cBP_BPHunter
chr1	2527561	-	cBP_chr1_2527561_-_A	cBP_BPP
chr1	2527567	-	cBP_chr1_2527567_-_A	cBP_LaBranchoR
chr1	2527570	-	cBP_chr1_2527570_-_A	cBP_Branchpointer
chr1	2527572	-	cBP_chr1_2527572_-_A	cBP_Branchpointer
chr1	2528166	-	cBP_chr1_2528166_-_A	cBP_BPP,cBP_LaBranchoR
chr1	2529761	-	cBP_chr1_2529761_-_A	cBP_Branchpointer
chr1	2529776	-	cBP_chr1_2529776_-_A	cBP_BPP,cBP_Branchpointer,cBP_LaBranchoR
chr1	2530273	-	cBP_chr1_2530273_-_C	cBP_LaBranchoR
chr1	2530287	-	cBP_chr1_2530287_-_A	cBP_BPP
chr1	2535431	-	cBP_chr1_2535431_-_A	cBP_BPP,cBP_Branchpointer,cBP_LaBranchoR
chr1	2535740	-	cBP_chr1_2535740_-_C	cBP_LaBranchoR
chr1	2535751	-	cBP_chr1_2535751_-_A	cBP_BPP
chr1	2537081	-	cBP_chr1_2537081_-_A	cBP_BPP,cBP_Branchpointer,cBP_LaBranchoR
chr1	2537087	-	cBP_chr1_2537087_-_A	cBP_Branchpointer
chr1	2537828	-	cBP_chr1_2537828_-_A	cBP_Branchpointer,cBP_LaBranchoR
chr1	2537835	-	cBP_chr1_2537835_-_A	cBP_BPP
chr1	2538528	-	cBP_chr1_2538528_-_A	cBP_BPP,cBP_Branchpointer,cBP_LaBranchoR
chr1	2540878	-	cBP_chr1_2540878_-_A	cBP_BPP
chr1	2540879	-	cBP_chr1_2540879_-_A	cBP_Branchpointer
chr1	2540891	-	cBP_chr1_2540891_-_A	cBP_LaBranchoR
chr1	2541318	-	cBP_chr1_2541318_-_A	cBP_BPP
chr1	2541319	-	cBP_chr1_2541319_-_A	cBP_LaBranchoR
chr1	2542799	-	cBP_chr1_2542799_-_A	cBP_BPP,cBP_Branchpointer,cBP_LaBranchoR
chr1	2543663	-	cBP_chr1_2543663_-_A	cBP_BPP,cBP_Branchpointer,cBP_LaBranchoR
chr1	2543668	-	cBP_chr1_2543668_-_A	cBP_Branchpointer
chr1	2560997	-	cBP_chr1_2560997_-_A	cBP_BPP,cBP_LaBranchoR
chr1	2561672	-	cBP_chr1_2561672_-_A	cBP_BPP
chr1	2567764	+	cBP_chr1_2567764_+_A	cBP_BPP,cBP_Branchpointer
chr1	2568024	-	cBP_chr1_2568024_-_A	cBP_BPP,cBP_Branchpointer
chr1	2568040	-	cBP_chr1_2568040_-_A	cBP_LaBranchoR
chr1	2571614	-	cBP_chr1_2571614_-_A	cBP_LaBranchoR
chr1	2571619	-	cBP_chr1_2571619_-_A	cBP_BPP,cBP_Branchpointer,cBP_BPHunter
chr1	2573373	-	cBP_chr1_2573373_-_A	cBP_BPP,cBP_Branchpointer,cBP_LaBranchoR
chr1	2575942	-	cBP_chr1_2575942_-_A	cBP_BPP,cBP_Branchpointer,cBP_LaBranchoR
chr1	2577027	-	cBP_chr1_2577027_-_A	cBP_Branchpointer,cBP_LaBranchoR
chr1	2700342	-	cBP_chr1_2700342_-_A	cBP_BPP,cBP_Branchpointer,cBP_LaBranchoR,cBP_BPHunter
chr1	2700348	-	cBP_chr1_2700348_-_A	cBP_Branchpointer
chr1	2702521	-	cBP_chr1_2702521_-_A	cBP_BPP
chr1	2702540	-	cBP_chr1_2702540_-_A	cBP_LaBranchoR
chr1	2702606	-	cBP_chr1_2702606_-_A	cBP_BPP,cBP_Branchpointer,cBP_LaBranchoR
chr1	2704288	-	cBP_chr1_2704288_-_A	cBP_BPP,cBP_LaBranchoR
chr1	2717454	-	cBP_chr1_2717454_-_A	cBP_BPP,cBP_Branchpointer,cBP_LaBranchoR
chr1	2728590	-	cBP_chr1_2728590_-_A	cBP_BPP,cBP_Branchpointer
chr1	2731293	-	cBP_chr1_2731293_-_A	cBP_BPP
chr1	2976324	-	cBP_chr1_2976324_-_A	cBP_Branchpointer
chr1	2976330	-	cBP_chr1_2976330_-_A	cBP_Branchpointer
chr1	2976335	-	cBP_chr1_2976335_-_A	cBP_BPP,cBP_Branchpointer
chr1	2976868	-	cBP_chr1_2976868_-_A	cBP_BPP,cBP_Branchpointer
chr1	2976889	-	cBP_chr1_2976889_-_A	cBP_Branchpointer
chr1	2977186	-	cBP_chr1_2977186_-_A	cBP_BPP
chr1	2977917	-	mBP_chr1_2977917_-_A	eBP_Pineda,cBP_BPP,cBP_Branchpointer
chr1	2977921	-	cBP_chr1_2977921_-_A	cBP_Branchpointer
chr1	2978413	-	mBP_chr1_2978413_-_A	eBP_Pineda,cBP_Branchpointer
chr1	2978419	-	cBP_chr1_2978419_-_A	cBP_BPP
chr1	2980643	-	cBP_chr1_2980643_-_A	cBP_Branchpointer
chr1	2980658	-	cBP_chr1_2980658_-_A	cBP_BPP
chr1	2980683	-	eBP_chr1_2980683_-_A	eBP_Pineda
chr1	2980898	-	mBP_chr1_2980898_-_A	eBP_Pineda,cBP_BPP
chr1	2984638	-	mBP_chr1_2984638_-_A	eBP_Pineda,cBP_BPP,cBP_Branchpointer
chr1	3049842	-	cBP_chr1_3049842_-_A	cBP_BPP
chr1	3049843	-	cBP_chr1_3049843_-_A	cBP_Branchpointer
chr1	3049849	-	cBP_chr1_3049849_-_A	cBP_Branchpointer
chr1	3102668	+	cBP_chr1_3102668_+_A	cBP_BPP,cBP_Branchpointer,cBP_LaBranchoR
chr1	3160624	+	cBP_chr1_3160624_+_A	cBP_BPP,cBP_Branchpointer,cBP_LaBranchoR
chr1	3301689	+	cBP_chr1_3301689_+_A	cBP_BPP,cBP_Branchpointer,cBP_LaBranchoR
chr1	3303215	+	cBP_chr1_3303215_+_A	cBP_Branchpointer,cBP_LaBranchoR
chr1	3303216	+	cBP_chr1_3303216_+_A	cBP_Branchpointer
chr1	3311018	+	cBP_chr1_3311018_+_A	cBP_BPP,cBP_LaBranchoR
chr1	3313026	+	cBP_chr1_3313026_+_A	cBP_BPP,cBP_Branchpointer,cBP_LaBranchoR
chr1	3319324	+	cBP_chr1_3319324_+_A	cBP_Branchpointer
chr1	3319328	+	cBP_chr1_3319328_+_A	cBP_BPP,cBP_Branchpointer,cBP_LaBranchoR
chr1	3321280	+	cBP_chr1_3321280_+_A	cBP_Branchpointer
chr1	3321284	+	cBP_chr1_3321284_+_A	cBP_BPP,cBP_LaBranchoR
chr1	3322039	+	cBP_chr1_3322039_+_A	cBP_Branchpointer
chr1	3322040	+	cBP_chr1_3322040_+_A	cBP_BPP,cBP_LaBranchoR
chr1	3327908	+	cBP_chr1_3327908_+_A	cBP_BPP
chr1	3327913	+	cBP_chr1_3327913_+_A	cBP_LaBranchoR
chr1	3331102	+	cBP_chr1_3331102_+_A	cBP_Branchpointer
chr1	3331103	+	cBP_chr1_3331103_+_A	cBP_BPP,cBP_Branchpointer,cBP_LaBranchoR
chr1	3334361	+	cBP_chr1_3334361_+_A	cBP_Branchpointer
chr1	3334369	+	cBP_chr1_3334369_+_A	cBP_BPP,cBP_Branchpointer,cBP_LaBranchoR
chr1	3335195	+	cBP_chr1_3335195_+_A	cBP_BPP,cBP_Branchpointer,cBP_LaBranchoR
chr1	3335205	+	cBP_chr1_3335205_+_A	cBP_Branchpointer
chr1	3342122	+	cBP_chr1_3342122_+_A	cBP_BPP,cBP_Branchpointer,cBP_LaBranchoR
chr1	3342595	+	cBP_chr1_3342595_+_A	cBP_BPP,cBP_Branchpointer,cBP_LaBranchoR
chr1	3347409	+	mBP_chr1_3347409_+_A	eBP_Pineda,cBP_BPP,cBP_Branchpointer,cBP_LaBranchoR
chr1	3347413	+	cBP_chr1_3347413_+_A	cBP_Branchpointer
chr1	3348494	+	cBP_chr1_3348494_+_A	cBP_BPP,cBP_Branchpointer,cBP_LaBranchoR
chr1	3350084	+	eBP_chr1_3350084_+_A	eBP_Pineda
chr1	3350123	+	eBP_chr1_3350123_+_A	eBP_Pineda
chr1	3350162	+	eBP_chr1_3350162_+_A	eBP_Pineda
chr1	3350201	+	mBP_chr1_3350201_+_A	eBP_Pineda,cBP_BPP,cBP_LaBranchoR
chr1	3350269	+	cBP_chr1_3350269_+_A	cBP_BPP,cBP_LaBranchoR
chr1	3379601	+	cBP_chr1_3379601_+_A	cBP_BPP,cBP_Branchpointer,cBP_LaBranchoR
chr1	3379611	+	cBP_chr1_3379611_+_A	cBP_Branchpointer
chr1	3382678	+	mBP_chr1_3382678_+_A	eBP_Taggart,eBP_Pineda,cBP_BPP,cBP_Branchpointer,cBP_LaBranchoR
chr1	3383706	+	cBP_chr1_3383706_+_A	cBP_Branchpointer
chr1	3383708	+	eBP_chr1_3383708_+_A	eBP_Mercer
chr1	3383713	+	cBP_chr1_3383713_+_A	cBP_BPP,cBP_Branchpointer,cBP_LaBranchoR
chr1	3385413	+	cBP_chr1_3385413_+_A	cBP_BPP,cBP_Branchpointer,cBP_LaBranchoR
chr1	3385417	+	eBP_chr1_3385417_+_A	eBP_Mercer
chr1	3385977	+	cBP_chr1_3385977_+_A	cBP_BPP,cBP_Branchpointer,cBP_LaBranchoR,cBP_BPHunter
chr1	3389615	+	cBP_chr1_3389615_+_A	cBP_Branchpointer
chr1	3389624	+	cBP_chr1_3389624_+_A	cBP_BPP,cBP_Branchpointer,cBP_LaBranchoR
chr1	3389933	+	cBP_chr1_3389933_+_A	cBP_Branchpointer
chr1	3389937	+	cBP_chr1_3389937_+_A	cBP_Branchpointer,cBP_LaBranchoR
chr1	3389943	+	cBP_chr1_3389943_+_T	cBP_BPP
chr1	3391234	+	cBP_chr1_3391234_+_A	cBP_BPP
chr1	3391241	+	mBP_chr1_3391241_+_A	eBP_Pineda,cBP_LaBranchoR
chr1	3392512	+	cBP_chr1_3392512_+_A	cBP_BPP,cBP_Branchpointer,cBP_LaBranchoR
chr1	3394410	+	mBP_chr1_3394410_+_A	eBP_Pineda,cBP_BPP,cBP_Branchpointer,cBP_LaBranchoR
chr1	3394965	+	cBP_chr1_3394965_+_A	cBP_Branchpointer
chr1	3394969	+	mBP_chr1_3394969_+_A	eBP_Mercer,eBP_Pineda,eBP_BPHunter,cBP_BPP,cBP_LaBranchoR
chr1	3396050	+	eBP_chr1_3396050_+_A	eBP_Pineda
chr1	3396061	+	cBP_chr1_3396061_+_A	cBP_BPP,cBP_Branchpointer,cBP_LaBranchoR
chr1	3396356	+	mBP_chr1_3396356_+_A	eBP_Pineda,eBP_Briese,cBP_BPP,cBP_Branchpointer,cBP_LaBranchoR
chr1	3396983	+	mBP_chr1_3396983_+_A	eBP_Mercer,cBP_BPP,cBP_Branchpointer,cBP_LaBranchoR,cBP_BPHunter
chr1	3407177	-	eBP_chr1_3407177_-_G	eBP_Pineda
chr1	3407181	-	cBP_chr1_3407181_-_A	cBP_Branchpointer,cBP_LaBranchoR
chr1	3407188	-	cBP_chr1_3407188_-_A	cBP_BPP
chr1	3407550	-	mBP_chr1_3407550_-_A	eBP_Mercer,eBP_Pineda,cBP_BPP,cBP_Branchpointer,cBP_LaBranchoR,cBP_BPHunter
chr1	3409362	-	mBP_chr1_3409362_-_A	eBP_Pineda,cBP_Branchpointer,cBP_LaBranchoR
chr1	3409368	-	cBP_chr1_3409368_-_A	cBP_BPP
chr1	3410386	-	cBP_chr1_3410386_-_A	cBP_Branchpointer
chr1	3410394	-	cBP_chr1_3410394_-_A	cBP_BPP,cBP_Branchpointer,cBP_LaBranchoR
chr1	3410482	-	cBP_chr1_3410482_-_A	cBP_BPP,cBP_Branchpointer,cBP_LaBranchoR
chr1	3410486	-	cBP_chr1_3410486_-_A	cBP_Branchpointer
chr1	3410488	-	cBP_chr1_3410488_-_A	cBP_Branchpointer
chr1	3410727	-	eBP_chr1_3410727_-_A	eBP_Pineda
chr1	3410729	-	cBP_chr1_3410729_-_C	cBP_LaBranchoR
chr1	3410738	-	eBP_chr1_3410738_-_A	eBP_Pineda,eBP_BPHunter
chr1	3410745	-	eBP_chr1_3410745_-_A	eBP_Mercer,eBP_Pineda
chr1	3410754	-	mBP_chr1_3410754_-_A	eBP_Pineda,cBP_BPP
chr1	3411084	-	cBP_chr1_3411084_-_C	cBP_Branchpointer,cBP_LaBranchoR
chr1	3411088	-	cBP_chr1_3411088_-_A	cBP_Branchpointer
chr1	3411092	-	cBP_chr1_3411092_-_A	cBP_BPP
chr1	3411327	-	cBP_chr1_3411327_-_A	cBP_Branchpointer,cBP_LaBranchoR
chr1	3411331	-	cBP_chr1_3411331_-_A	cBP_BPP,cBP_Branchpointer
chr1	3412601	-	mBP_chr1_3412601_-_A	eBP_Pineda,cBP_BPP,cBP_Branchpointer,cBP_LaBranchoR
chr1	3412603	-	eBP_chr1_3412603_-_T	eBP_Pineda
chr1	3412604	-	mBP_chr1_3412604_-_A	eBP_Mercer,cBP_Branchpointer
chr1	3412611	-	mBP_chr1_3412611_-_A	eBP_Pineda,cBP_Branchpointer
chr1	3413364	-	cBP_chr1_3413364_-_A	cBP_BPP
chr1	3413368	-	mBP_chr1_3413368_-_A	eBP_Pineda,cBP_Branchpointer,cBP_LaBranchoR
chr1	3413704	-	cBP_chr1_3413704_-_A	cBP_BPP,cBP_Branchpointer,cBP_LaBranchoR
chr1	3413708	-	cBP_chr1_3413708_-_A	cBP_Branchpointer
chr1	3413944	-	mBP_chr1_3413944_-_A	eBP_Mercer,eBP_Pineda,cBP_LaBranchoR
chr1	3413946	-	eBP_chr1_3413946_-_G	eBP_Pineda
chr1	3413947	-	cBP_chr1_3413947_-_C	cBP_BPP
chr1	3414210	-	cBP_chr1_3414210_-_A	cBP_Branchpointer
chr1	3414217	-	cBP_chr1_3414217_-_A	cBP_Branchpointer
chr1	3415091	-	cBP_chr1_3415091_-_A	cBP_BPP,cBP_Branchpointer,cBP_LaBranchoR
chr1	3415411	-	cBP_chr1_3415411_-_C	cBP_BPP
chr1	3415417	-	mBP_chr1_3415417_-_A	eBP_Pineda,cBP_Branchpointer,cBP_LaBranchoR
chr1	3415851	-	cBP_chr1_3415851_-_A	cBP_BPP,cBP_Branchpointer,cBP_LaBranchoR,cBP_BPHunter
chr1	3415925	-	eBP_chr1_3415925_-_G	eBP_Pineda
chr1	3416298	-	cBP_chr1_3416298_-_A	cBP_BPP,cBP_Branchpointer
chr1	3416301	-	cBP_chr1_3416301_-_A	cBP_LaBranchoR
chr1	3416515	-	mBP_chr1_3416515_-_A	eBP_Pineda,cBP_BPP,cBP_Branchpointer,cBP_LaBranchoR,cBP_BPHunter
chr1	3417347	-	cBP_chr1_3417347_-_A	cBP_BPP,cBP_Branchpointer,cBP_LaBranchoR
chr1	3417680	-	cBP_chr1_3417680_-_A	cBP_BPP,cBP_Branchpointer,cBP_LaBranchoR,cBP_BPHunter
chr1	3417684	-	cBP_chr1_3417684_-_A	cBP_Branchpointer
chr1	3417896	-	cBP_chr1_3417896_-_A	cBP_BPP,cBP_Branchpointer,cBP_LaBranchoR,cBP_BPHunter
chr1	3417971	-	eBP_chr1_3417971_-_A	eBP_BPHunter
chr1	3417982	-	eBP_chr1_3417982_-_A	eBP_Pineda
chr1	3418510	-	cBP_chr1_3418510_-_A	cBP_BPP,cBP_Branchpointer,cBP_LaBranchoR
chr1	3418514	-	eBP_chr1_3418514_-_G	eBP_Pineda
chr1	3421917	-	cBP_chr1_3421917_-_A	cBP_BPHunter
chr1	3421928	-	cBP_chr1_3421928_-_A	cBP_Branchpointer
chr1	3421932	-	cBP_chr1_3421932_-_A	cBP_Branchpointer
chr1	3421937	-	cBP_chr1_3421937_-_A	cBP_BPP,cBP_Branchpointer,cBP_LaBranchoR
chr1	3422139	-	cBP_chr1_3422139_-_A	cBP_BPP,cBP_Branchpointer,cBP_LaBranchoR
chr1	3422823	-	cBP_chr1_3422823_-_A	cBP_BPP,cBP_Branchpointer,cBP_LaBranchoR
chr1	3424511	-	mBP_chr1_3424511_-_A	eBP_Pineda,cBP_BPP,cBP_Branchpointer,cBP_LaBranchoR
chr1	3424515	-	eBP_chr1_3424515_-_C	eBP_Taggart
chr1	3424517	-	mBP_chr1_3424517_-_A	eBP_Pineda,cBP_Branchpointer
chr1	3425280	-	mBP_chr1_3425280_-_A	eBP_Mercer,eBP_Briese,cBP_BPP,cBP_Branchpointer,cBP_LaBranchoR
chr1	3425832	-	mBP_chr1_3425832_-_A	eBP_Pineda,cBP_BPP,cBP_Branchpointer,cBP_LaBranchoR
chr1	3425973	-	eBP_chr1_3425973_-_T	eBP_Pineda
chr1	3426578	-	cBP_chr1_3426578_-_A	cBP_BPP,cBP_Branchpointer,cBP_LaBranchoR
chr1	3427493	-	mBP_chr1_3427493_-_A	eBP_Pineda,cBP_BPP,cBP_Branchpointer,cBP_LaBranchoR
chr1	3428279	-	cBP_chr1_3428279_-_A	cBP_LaBranchoR
chr1	3428291	-	eBP_chr1_3428291_-_A	eBP_Mercer
chr1	3428296	-	cBP_chr1_3428296_-_A	cBP_BPP
chr1	3428720	-	mBP_chr1_3428720_-_A	eBP_Pineda,cBP_BPP,cBP_Branchpointer,cBP_LaBranchoR
chr1	3431264	-	cBP_chr1_3431264_-_A	cBP_Branchpointer
chr1	3431283	-	cBP_chr1_3431283_-_A	cBP_BPP
chr1	3431287	-	cBP_chr1_3431287_-_A	cBP_LaBranchoR
chr1	3432117	-	cBP_chr1_3432117_-_A	cBP_BPP,cBP_Branchpointer,cBP_LaBranchoR,cBP_BPHunter
chr1	3440832	-	cBP_chr1_3440832_-_A	cBP_BPP,cBP_Branchpointer,cBP_LaBranchoR
chr1	3463707	-	cBP_chr1_3463707_-_A	cBP_Branchpointer
chr1	3496518	-	cBP_chr1_3496518_-_A	cBP_BPP,cBP_Branchpointer,cBP_LaBranchoR
[truncated: 544,560 more rows]
