# Supplementary material for: Genome-wide detection of human variants that disrupt intronic branchpoints
Source: Proc Natl Acad Sci U S A. 2022 Oct 28;119(44):e2211194119. doi: 10.1073/pnas.2211194119 (PMC9636908; doi:10.1073/pnas.2211194119)
Supplement: Supplementary File [file pnas.2211194119.sd02.txt]

CHROM	POS	STRAND	BP_NAME	SOURCE_COUNT	SOURCE_LIST	GENE	TRANSCRIPT_INTRON	INTRON_LENGTH	INTRON_TYPE	DIST_3SS	RANK	CONSENSUS	ENERGY	BP_MAF	BP_GERP	BP_PHYLOP	BP-2_MAF	BP-2_GERP	BP-2_PHYLOP
chr1	861274	+	mBP_chr1_861274_+_A	4	eBP_Mercer,cBP_BPP,cBP_Branchpointer,cBP_LaBranchoR	SAMD11	ENST00000420190_IVS1	973	major	-28	#1/1	1:YTNAY	-0.20	.	-0.511	0.133	.	2.65	0.712
chr1	861274	+	mBP_chr1_861274_+_A	4	eBP_Mercer,cBP_BPP,cBP_Branchpointer,cBP_LaBranchoR	SAMD11	ENST00000437963_IVS1	732	major	-28	#1/1	1:YTNAY	-0.20	.	-0.511	0.133	.	2.65	0.712
chr1	861274	+	mBP_chr1_861274_+_A	4	eBP_Mercer,cBP_BPP,cBP_Branchpointer,cBP_LaBranchoR	SAMD11	ENST00000342066_IVS1	121	major	-28	#1/1	1:YTNAY	-0.20	.	-0.511	0.133	.	2.65	0.712
chr1	865467	+	cBP_chr1_865467_+_A	1	cBP_BPP	SAMD11	ENST00000342066_IVS2,ENST00000420190_IVS2,ENST00000437963_IVS2	4141	major	-68	#3/3	4:YNA	0.00	.	0.469	0.817	.	0.469	0.005
chr1	865509	+	mBP_chr1_865509_+_A	3	eBP_Pineda,cBP_Branchpointer,cBP_LaBranchoR	SAMD11	ENST00000342066_IVS2,ENST00000420190_IVS2,ENST00000437963_IVS2	4141	major	-26	#2/3	4:YNA	0.00	.	0.541	-0.021	.	-2.46	-1.773
chr1	865530	+	eBP_chr1_865530_+_A	1	eBP_Pineda	SAMD11	ENST00000342066_IVS2,ENST00000420190_IVS2,ENST00000437963_IVS2	4141	major	-5	#1/3	4:YNA	0.00	.	-1.72	-0.5	.	-4.56	-0.864
chr1	866389	+	mBP_chr1_866389_+_A	3	eBP_Mercer,cBP_Branchpointer,cBP_LaBranchoR	SAMD11	ENST00000342066_IVS3,ENST00000420190_IVS3,ENST00000437963_IVS3	702	major	-30	#4/4	0:none	-4.90	.	-2.55	-0.335	-5.156	0.0549	-0.321
chr1	866390	+	cBP_chr1_866390_+_A	1	cBP_BPP	SAMD11	ENST00000342066_IVS3,ENST00000420190_IVS3,ENST00000437963_IVS3	702	major	-29	#3/4	4:YNA	-4.90	.	-1.82	-0.262	.	-2.55	-0.446
chr1	866392	+	mBP_chr1_866392_+_A	2	eBP_Mercer,cBP_Branchpointer	SAMD11	ENST00000342066_IVS3,ENST00000420190_IVS3,ENST00000437963_IVS3	702	major	-27	#2/4	0:none	-2.00	-5.156	-4.25	-3.262	.	-1.82	-0.262
chr1	866396	+	cBP_chr1_866396_+_A	1	cBP_Branchpointer	SAMD11	ENST00000342066_IVS3,ENST00000420190_IVS3,ENST00000437963_IVS3	702	major	-23	#1/4	0:none	-0.20	.	0.689	0.028	.	1.13	0.337
chr1	871127	+	cBP_chr1_871127_+_A	3	cBP_BPP,cBP_Branchpointer,cBP_LaBranchoR	SAMD11	ENST00000342066_IVS4,ENST00000420190_IVS4,ENST00000437963_IVS4	4682	major	-25	#1/1	3:TNA	-1.70	.	-7.8	-2.346	.	-1.64	-0.414
chr1	874393	+	mBP_chr1_874393_+_A	4	eBP_Pineda,eBP_Briese,cBP_Branchpointer,cBP_LaBranchoR	SAMD11	ENST00000342066_IVS5,ENST00000420190_IVS5	3143	major	-27	#2/2	0:none	-1.80	.	1.21	0.165	.	-4.7	-1.094
chr1	874405	+	cBP_chr1_874405_+_A	1	cBP_BPP	SAMD11	ENST00000342066_IVS5,ENST00000420190_IVS5	3143	major	-15	#1/2	1:YTNAY	-2.00	.	0.731	0.128	.	-3.52	-0.68
chr1	874634	+	cBP_chr1_874634_+_A	3	cBP_BPP,cBP_Branchpointer,cBP_LaBranchoR	SAMD11	ENST00000342066_IVS6,ENST00000420190_IVS6	145	major	-21	#1/1	1:YTNAY	0.00	.	-8.72	-2.001	.	0.557	-0.093
chr1	876499	+	cBP_chr1_876499_+_A	1	cBP_Branchpointer	SAMD11	ENST00000342066_IVS7	1683	major	-25	#2/2	0:none	0.00	-0.033	0.815	0.094	.	1.43	0.415
chr1	876502	+	mBP_chr1_876502_+_A	4	eBP_Mercer,cBP_BPP,cBP_Branchpointer,cBP_LaBranchoR	SAMD11	ENST00000342066_IVS7	1683	major	-22	#1/2	3:TNA	0.00	.	1.4	0.696	.	3.95	1.799
chr1	877467	+	cBP_chr1_877467_+_A	1	cBP_BPP	SAMD11	ENST00000342066_IVS8	829	major	-49	#2/2	1:YTNAY	0.00	.	-2.28	-0.234	.	1.52	0.138
chr1	877497	+	cBP_chr1_877497_+_A	2	cBP_Branchpointer,cBP_LaBranchoR	SAMD11	ENST00000342066_IVS8	829	major	-19	#1/2	1:YTNAY	-1.60	.	1.11	0.163	.	-1.94	-0.57
chr1	877755	+	cBP_chr1_877755_+_A	1	cBP_LaBranchoR	SAMD11	ENST00000342066_IVS9	158	major	-35	#2/2	0:none	-0.70	-4.2	-2.16	-0.195	-5.156	1.52	0.328
chr1	877763	+	cBP_chr1_877763_+_A	2	cBP_BPP,cBP_Branchpointer	SAMD11	ENST00000342066_IVS9	158	major	-27	#1/2	4:YNA	-1.60	.	-0.97	-0.031	.	-4.6	-1.411
chr1	877916	+	cBP_chr1_877916_+_A	3	cBP_BPP,cBP_Branchpointer,cBP_LaBranchoR	SAMD11	ENST00000342066_IVS10	70	major	-23	#1/1	1:YTNAY	-5.40	.	2.41	1.426	.	2.36	0.363
chr1	878599	+	eBP_chr1_878599_+_A	1	eBP_Mercer	SAMD11	ENST00000342066_IVS11	194	major	-34	#3/3	4:YNA	-1.60	.	-3.1	-0.708	-4.679	0.733	0.069
chr1	878611	+	mBP_chr1_878611_+_A	3	eBP_Mercer,eBP_Pineda,cBP_Branchpointer	SAMD11	ENST00000342066_IVS11	194	major	-22	#2/3	4:YNA	-0.10	.	-2.61	-0.252	-4.679	4.05	2.498
chr1	878615	+	mBP_chr1_878615_+_A	6	eBP_Mercer,eBP_Taggart,eBP_Pineda,cBP_BPP,cBP_Branchpointer,cBP_LaBranchoR	SAMD11	ENST00000342066_IVS11	194	major	-18	#1/3	3:TNA	-5.20	.	3.84	2.019	.	2.56	0.314
chr1	879054	+	mBP_chr1_879054_+_A	6	eBP_Mercer,eBP_Taggart,cBP_BPP,cBP_Branchpointer,cBP_LaBranchoR,cBP_BPHunter	SAMD11	ENST00000342066_IVS12	320	major	-24	#1/1	1:YTNAY	-3.30	-5.15	2.67	0.45	.	-2.35	-0.687
chr1	879265	+	eBP_chr1_879265_+_C	1	eBP_Pineda	SAMD11	ENST00000342066_IVS13	99	major	-23	#2/2	0:none	0.00	-5.156	1.71	0.546	.	2.03	0.358
chr1	879268	+	cBP_chr1_879268_+_A	3	cBP_BPP,cBP_Branchpointer,cBP_LaBranchoR	SAMD11	ENST00000342066_IVS13	99	major	-20	#1/2	4:YNA	0.00	.	-2.32	-0.693	.	4.11	1.262
chr1	880201	-	mBP_chr1_880201_-_A	2	eBP_Pineda,cBP_Branchpointer	NOC2L	ENST00000327044_IVS18	256	major	-21	#1/2	0:none	-0.50	.	-2.2	-0.87	-5.156	2.86	1.253
chr1	880205	-	mBP_chr1_880205_-_A	6	eBP_Mercer,eBP_Pineda,eBP_Briese,cBP_BPP,cBP_Branchpointer,cBP_LaBranchoR	NOC2L	ENST00000327044_IVS18	256	major	-25	#2/2	1:YTNAY	0.00	.	0.81	0.289	.	1.15	0.034
chr1	880547	-	eBP_chr1_880547_-_A	1	eBP_Mercer	NOC2L	ENST00000327044_IVS17	371	major	-21	#1/4	0:none	-1.10	-5.156	-3.46	-1.163	.	-0.723	0.061
chr1	880551	-	mBP_chr1_880551_-_A	2	eBP_Mercer,cBP_Branchpointer	NOC2L	ENST00000327044_IVS17	371	major	-25	#2/4	0:none	0.00	-4.855	-1.44	0.001	.	-0.127	0.205
chr1	880553	-	mBP_chr1_880553_-_A	5	eBP_Mercer,eBP_Pineda,cBP_BPP,cBP_Branchpointer,cBP_LaBranchoR	NOC2L	ENST00000327044_IVS17	371	major	-27	#3/4	3:TNA	-1.10	.	-0.127	0.205	.	-3.39	-0.549
chr1	880555	-	eBP_chr1_880555_-_T	1	eBP_Pineda	NOC2L	ENST00000327044_IVS17	371	major	-29	#4/4	0:none	-1.90	.	-3.39	-0.549	-5.156	-4.52	-0.901
chr1	881058	-	mBP_chr1_881058_-_A	2	eBP_Pineda,cBP_Branchpointer	NOC2L	ENST00000327044_IVS16	519	major	-25	#1/2	2:YTNA	-0.30	.	1.2	0.061	.	0.358	0.653
chr1	881063	-	mBP_chr1_881063_-_A	7	eBP_Mercer,eBP_Pineda,eBP_Briese,cBP_BPP,cBP_Branchpointer,cBP_LaBranchoR,cBP_BPHunter	NOC2L	ENST00000327044_IVS16	519	major	-30	#2/2	1:YTNAY	0.00	-5.156	-1.96	-0.087	.	-8.06	-1.157
chr1	881691	-	cBP_chr1_881691_-_A	3	cBP_BPP,cBP_Branchpointer,cBP_LaBranchoR	NOC2L	ENST00000327044_IVS15	115	major	-25	#1/2	3:TNA	-2.30	.	0.495	0.599	.	2.29	0.831
chr1	881698	-	cBP_chr1_881698_-_A	1	cBP_Branchpointer	NOC2L	ENST00000327044_IVS15	115	major	-32	#2/2	3:TNA	-1.40	.	-0.289	-0.006	.	-5.22	-0.668
chr1	881942	-	mBP_chr1_881942_-_A	5	eBP_Mercer,eBP_Taggart,eBP_Pineda,cBP_BPP,cBP_BPHunter	NOC2L	ENST00000327044_IVS14	1585	major	-17	#1/2	1:YTNAY	-5.40	.	2.31	0.236	-5.156	1.98	0.236
chr1	881950	-	mBP_chr1_881950_-_A	5	eBP_Mercer,eBP_Pineda,eBP_BPHunter,cBP_Branchpointer,cBP_LaBranchoR	NOC2L	ENST00000327044_IVS14	1585	major	-25	#2/2	2:YTNA	-1.00	-5.156	-3.36	-2.45	.	-2.97	-0.86
chr1	883638	-	cBP_chr1_883638_-_A	1	cBP_Branchpointer	NOC2L	ENST00000327044_IVS13	257	major	-26	#1/2	0:none	-0.90	.	-5.57	-1.56	-4.855	-0.0616	0.286
chr1	883642	-	mBP_chr1_883642_-_A	4	eBP_Briese,cBP_BPP,cBP_Branchpointer,cBP_LaBranchoR	NOC2L	ENST00000327044_IVS13	257	major	-30	#2/2	1:YTNAY	-0.90	.	-6.44	-1.505	.	0.826	0.138
chr1	884001	-	mBP_chr1_884001_-_A	4	eBP_Taggart,cBP_BPP,cBP_Branchpointer,cBP_LaBranchoR	NOC2L	ENST00000327044_IVS12	2523	major	-18	#1/1	1:YTNAY	-6.80	.	3.93	1.742	.	2.64	0.599
chr1	886639	-	cBP_chr1_886639_-_A	4	cBP_BPP,cBP_Branchpointer,cBP_LaBranchoR,cBP_BPHunter	NOC2L	ENST00000327044_IVS11	761	major	-21	#1/1	1:YTNAY	-1.00	.	0.758	0.162	.	0.407	0.08
chr1	887539	-	mBP_chr1_887539_-_A	6	eBP_Mercer,eBP_Taggart,eBP_Briese,cBP_BPP,cBP_Branchpointer,cBP_LaBranchoR	NOC2L	ENST00000327044_IVS10	272	major	-20	#1/3	1:YTNAY	-6.00	-2.949	-0.0901	0.218	.	-3.89	-0.641
chr1	887544	-	cBP_chr1_887544_-_A	1	cBP_Branchpointer	NOC2L	ENST00000327044_IVS10	272	major	-25	#2/3	0:none	-1.60	.	-4.34	-0.308	-4.554	-0.303	-0.15
chr1	887601	-	eBP_chr1_887601_-_A	1	eBP_Pineda	NOC2L	ENST00000327044_IVS10	272	major	-82	#3/3	3:TNA	0.00	.	-3.84	-2.3	.	-5.47	-2.287
chr1	887998	-	mBP_chr1_887998_-_A	5	eBP_Mercer,eBP_Briese,cBP_BPP,cBP_Branchpointer,cBP_LaBranchoR	NOC2L	ENST00000327044_IVS9	574	major	-18	#1/2	1:YTNAY	-3.00	.	-4.29	-0.315	.	2.33	0.752
chr1	888014	-	eBP_chr1_888014_-_A	2	eBP_Mercer,eBP_Pineda	NOC2L	ENST00000327044_IVS9	574	major	-34	#2/2	1:YTNAY	-0.10	.	-0.976	-0.276	.	1.09	0.092
chr1	888679	-	cBP_chr1_888679_-_A	1	cBP_BPHunter	NOC2L	ENST00000327044_IVS8	493	major	-11	#1/3	1:YTNAY	-3.00	-5.156	-7.39	-0.987	.	-2.39	-0.337
chr1	888686	-	cBP_chr1_888686_-_A	2	cBP_BPP,cBP_LaBranchoR	NOC2L	ENST00000327044_IVS8	493	major	-18	#2/3	3:TNA	-1.90	.	1.68	0.595	.	3.45	1.832
chr1	888693	-	cBP_chr1_888693_-_A	1	cBP_Branchpointer	NOC2L	ENST00000327044_IVS8	493	major	-25	#3/3	4:YNA	-0.10	.	2.24	0.274	-5.156	-2.13	-0.329
chr1	889293	-	mBP_chr1_889293_-_A	5	eBP_Pineda,eBP_Briese,cBP_BPP,cBP_Branchpointer,cBP_LaBranchoR	NOC2L	ENST00000327044_IVS7	111	major	-21	#1/3	1:YTNAY	-0.70	.	0.384	-0.1	.	1.63	0.638
chr1	889309	-	eBP_chr1_889309_-_A	1	eBP_Pineda	NOC2L	ENST00000327044_IVS7	111	major	-37	#2/3	0:none	-2.60	-5.156	-0.717	-0.372	.	-1.92	-0.366
chr1	889321	-	eBP_chr1_889321_-_A	1	eBP_Pineda	NOC2L	ENST00000327044_IVS7	111	major	-49	#3/3	0:none	0.00	.	-7.16	-2.592	-5.156	-0.241	-0.137
chr1	889482	-	eBP_chr1_889482_-_G	1	eBP_Pineda	NOC2L	ENST00000327044_IVS6	1840	major	-20	#1/3	0:none	0.00	.	1.22	0.015	-5.156	-2.14	-0.251
chr1	889485	-	mBP_chr1_889485_-_A	3	eBP_Pineda,cBP_BPP,cBP_LaBranchoR	NOC2L	ENST00000327044_IVS6	1840	major	-23	#2/3	4:YNA	-0.10	.	-5.26	-1.208	.	-4.95	-1.476
chr1	889489	-	cBP_chr1_889489_-_A	1	cBP_Branchpointer	NOC2L	ENST00000327044_IVS6	1840	major	-27	#3/3	4:YNA	-1.60	.	-4.95	-0.958	.	-4.4	-0.607
chr1	891410	-	cBP_chr1_891410_-_A	1	cBP_BPP	NOC2L	ENST00000327044_IVS5	81	major	-17	#1/2	4:YNA	0.00	.	-3.8	-0.323	.	-1.09	-0.125
chr1	891414	-	mBP_chr1_891414_-_A	3	eBP_Pineda,cBP_Branchpointer,cBP_LaBranchoR	NOC2L	ENST00000327044_IVS5	81	major	-21	#2/2	0:none	-1.50	-3.624	-3.4	-0.363	-4.679	-7.03	-1.149
chr1	891622	-	mBP_chr1_891622_-_A	5	eBP_Mercer,eBP_Briese,cBP_BPP,cBP_Branchpointer,cBP_LaBranchoR	NOC2L	ENST00000327044_IVS4	678	major	-27	#1/1	1:YTNAY	-6.40	.	-8.03	-2.734	-4.554	-4.81	-0.725
chr1	892420	-	cBP_chr1_892420_-_A	1	cBP_BPP	NOC2L	ENST00000327044_IVS3	73	major	-15	#1/2	2:YTNA	-4.30	.	-2.27	-0.481	.	-2.73	-0.38
chr1	892425	-	mBP_chr1_892425_-_A	3	eBP_Briese,cBP_Branchpointer,cBP_LaBranchoR	NOC2L	ENST00000327044_IVS3	73	major	-20	#2/2	2:YTNA	-2.90	-4.253	2.93	1.654	.	-2.55	-0.306
chr1	892676	-	eBP_chr1_892676_-_G	1	eBP_Pineda	NOC2L	ENST00000327044_IVS2	1655	major	-23	#1/4	0:none	-0.70	-4.855	-1.79	-0.236	.	0.161	-0.067
chr1	892677	-	eBP_chr1_892677_-_G	1	eBP_Pineda	NOC2L	ENST00000327044_IVS2	1655	major	-24	#2/4	0:none	-2.20	.	-0.78	-0.168	.	0.372	-0.031
chr1	892685	-	cBP_chr1_892685_-_C	1	cBP_LaBranchoR	NOC2L	ENST00000327044_IVS2	1655	major	-32	#3/4	0:none	-2.00	.	-5.65	-0.958	.	-2.34	-0.599
chr1	892723	-	cBP_chr1_892723_-_A	1	cBP_BPP	NOC2L	ENST00000327044_IVS2	1655	major	-70	#4/4	1:YTNAY	-5.10	.	0.728	0.01	.	-4.37	-0.335
chr1	894480	-	cBP_chr1_894480_-_A	2	cBP_BPP,cBP_LaBranchoR	NOC2L	ENST00000327044_IVS1	133	major	-19	#1/2	3:TNA	-1.70	.	0.94	0.164	.	-0.407	-0.089
chr1	894487	-	cBP_chr1_894487_-_A	1	cBP_Branchpointer	NOC2L	ENST00000327044_IVS1	133	major	-26	#2/2	0:none	-4.10	.	-5.63	-0.796	.	-0.892	-0.297
chr1	896647	+	cBP_chr1_896647_+_A	1	cBP_Branchpointer	KLHL17	ENST00000338591_IVS1	492	major	-26	#2/2	4:YNA	-1.00	.	-5.68	-0.883	.	-7.93	-2.276
chr1	896654	+	cBP_chr1_896654_+_A	3	cBP_BPP,cBP_Branchpointer,cBP_LaBranchoR	KLHL17	ENST00000338591_IVS1	492	major	-19	#1/2	1:YTNAY	-3.30	.	1.22	0.461	.	-0.198	0.136
chr1	896982	+	cBP_chr1_896982_+_A	2	cBP_Branchpointer,cBP_LaBranchoR	KLHL17	ENST00000338591_IVS2	76	major	-27	#3/3	3:TNA	-1.70	.	-8.05	-2.689	.	-2.97	-0.283
chr1	896992	+	cBP_chr1_896992_+_A	1	cBP_BPP	KLHL17	ENST00000338591_IVS2	76	major	-17	#2/3	3:TNA	-0.50	.	4.31	1.903	.	4.31	1.903
chr1	896993	+	eBP_chr1_896993_+_C	1	eBP_Taggart	KLHL17	ENST00000338591_IVS2	76	major	-16	#1/3	0:none	0.00	.	-1.74	-0.11	.	1.24	0.149
chr1	897145	+	cBP_chr1_897145_+_A	1	cBP_BPP	KLHL17	ENST00000338591_IVS3	75	major	-61	#8/8	1:YTNAY	0.00	.	-5.69	-1.547	.	-8.11	-1.333
chr1	897166	+	eBP_chr1_897166_+_G	1	eBP_Pineda	KLHL17	ENST00000338591_IVS3	75	major	-40	#7/8	0:none	-2.00	-5.156	-0.676	-1.998	.	-7.68	-1.225
chr1	897167	+	eBP_chr1_897167_+_A	1	eBP_Pineda	KLHL17	ENST00000338591_IVS3	75	major	-39	#6/8	4:YNA	-1.60	.	-5.89	-1.407	-4.679	-4.4	-0.584
chr1	897168	+	eBP_chr1_897168_+_C	1	eBP_Pineda	KLHL17	ENST00000338591_IVS3	75	major	-38	#5/8	0:none	0.00	.	1.27	0.382	-5.156	-0.676	-1.998
chr1	897183	+	cBP_chr1_897183_+_A	2	cBP_Branchpointer,cBP_LaBranchoR	KLHL17	ENST00000338591_IVS3	75	major	-23	#4/8	1:YTNAY	0.00	.	-8.52	-1.011	.	-3.41	-0.214
chr1	897186	+	eBP_chr1_897186_+_T	1	eBP_Pineda	KLHL17	ENST00000338591_IVS3	75	major	-20	#3/8	0:none	-1.70	.	0.13	0.059	.	0.959	0.304
chr1	897187	+	eBP_chr1_897187_+_G	1	eBP_Pineda	KLHL17	ENST00000338591_IVS3	75	major	-19	#2/8	0:none	-1.60	-5.156	-9.13	-1.735	-5.156	1.95	0.179
chr1	897193	+	eBP_chr1_897193_+_C	1	eBP_Pineda	KLHL17	ENST00000338591_IVS3	75	major	-13	#1/8	0:none	0.00	-4.855	2.12	0.229	-5.156	2.94	0.565
chr1	897637	+	eBP_chr1_897637_+_A	1	eBP_Pineda	KLHL17	ENST00000338591_IVS4	307	major	-98	#3/3	2:YTNA	-3.80	.	0.145	0.035	.	1.35	0.265
chr1	897711	+	mBP_chr1_897711_+_A	2	eBP_Pineda,cBP_Branchpointer	KLHL17	ENST00000338591_IVS4	307	major	-24	#2/3	2:YTNA	0.00	-4.855	2.21	0.891	.	1.62	0.362
chr1	897718	+	cBP_chr1_897718_+_A	2	cBP_BPP,cBP_LaBranchoR	KLHL17	ENST00000338591_IVS4	307	major	-17	#1/3	2:YTNA	-0.70	.	1.18	0.344	.	4.59	1.93
chr1	898000	+	eBP_chr1_898000_+_T	1	eBP_Pineda	KLHL17	ENST00000338591_IVS5	232	major	-84	#2/2	0:none	-2.40	-5.156	-2.05	-0.559	.	-0.311	-0.171
chr1	898060	+	mBP_chr1_898060_+_A	6	eBP_Pineda,eBP_Briese,cBP_BPP,cBP_Branchpointer,cBP_LaBranchoR,cBP_BPHunter	KLHL17	ENST00000338591_IVS5	232	major	-24	#1/2	1:YTNAY	-3.30	.	1.49	0.335	.	3.05	0.864
chr1	898459	+	mBP_chr1_898459_+_A	4	eBP_Pineda,cBP_BPP,cBP_Branchpointer,cBP_LaBranchoR	KLHL17	ENST00000338591_IVS6	191	major	-30	#1/1	1:YTNAY	-2.00	-5.156	-8.77	-2.071	.	-4.03	-0.781
chr1	898692	+	mBP_chr1_898692_+_A	4	eBP_Briese,cBP_BPP,cBP_Branchpointer,cBP_LaBranchoR	KLHL17	ENST00000338591_IVS7	83	major	-25	#1/1	1:YTNAY	-1.10	.	2.95	0.89	.	1.53	0.408
chr1	899214	+	eBP_chr1_899214_+_A	1	eBP_Pineda	KLHL17	ENST00000338591_IVS8	415	major	-86	#3/3	2:YTNA	-1.60	.	-1.35	-0.543	.	-1.41	-0.034
chr1	899271	+	mBP_chr1_899271_+_A	5	eBP_Mercer,eBP_Pineda,cBP_BPP,cBP_Branchpointer,cBP_LaBranchoR	KLHL17	ENST00000338591_IVS8	415	major	-29	#2/3	2:YTNA	-2.40	.	-4.42	-0.238	.	4.08	0.842
chr1	899277	+	eBP_chr1_899277_+_G	1	eBP_BPHunter	KLHL17	ENST00000338591_IVS8	415	major	-23	#1/3	0:none	-3.80	-4.311	-1.95	-0.001	-5.156	0.28	0.372
chr1	899464	+	cBP_chr1_899464_+_A	3	cBP_BPP,cBP_Branchpointer,cBP_LaBranchoR	KLHL17	ENST00000338591_IVS9	98	major	-23	#1/1	4:YNA	-0.80	.	-1.98	-0.026	.	1.37	-0.019
chr1	899682	+	eBP_chr1_899682_+_G	1	eBP_Pineda	KLHL17	ENST00000338591_IVS10	168	major	-47	#3/3	0:none	0.00	.	-0.711	-0.356	-4.855	1.81	0.166
chr1	899708	+	cBP_chr1_899708_+_A	2	cBP_Branchpointer,cBP_LaBranchoR	KLHL17	ENST00000338591_IVS10	168	major	-21	#2/3	4:YNA	-1.60	.	4.83	1.928	.	-1.63	-0.117
chr1	899713	+	cBP_chr1_899713_+_A	1	cBP_BPP	KLHL17	ENST00000338591_IVS10	168	major	-16	#1/3	4:YNA	-1.80	.	-7.29	-1.303	.	-0.705	-0.341
chr1	900313	+	cBP_chr1_900313_+_A	1	cBP_Branchpointer	KLHL17	ENST00000338591_IVS11	432	major	-30	#3/3	0:none	-7.20	.	-6.68	-1.163	.	-5.16	-0.724
chr1	900317	+	cBP_chr1_900317_+_A	1	cBP_Branchpointer	KLHL17	ENST00000338591_IVS11	432	major	-26	#2/3	4:YNA	-0.10	.	-7.59	-2.801	-4.679	2.04	0.361
chr1	900325	+	cBP_chr1_900325_+_A	3	cBP_BPP,cBP_Branchpointer,cBP_LaBranchoR	KLHL17	ENST00000338591_IVS11	432	major	-18	#1/3	1:YTNAY	-1.10	.	0.615	0.156	.	-6.12	-0.887
chr1	902059	+	cBP_chr1_902059_+_A	2	cBP_BPP,cBP_Branchpointer	PLEKHN1	ENST00000379407_IVS1,ENST00000379409_IVS1,ENST00000379410_IVS1	89	major	-25	#2/2	4:YNA	0.00	.	-6.58	-0.662	.	2.12	0.252
chr1	902062	+	cBP_chr1_902062_+_A	1	cBP_LaBranchoR	PLEKHN1	ENST00000379407_IVS1,ENST00000379409_IVS1,ENST00000379410_IVS1	89	major	-22	#1/2	4:YNA	-2.90	-5.156	1.73	0.922	-4.855	-1.73	-0.153
chr1	905640	+	mBP_chr1_905640_+_A	3	eBP_Pineda,cBP_BPP,cBP_LaBranchoR	PLEKHN1	ENST00000379407_IVS2,ENST00000379409_IVS2,ENST00000379410_IVS2	3473	major	-17	#2/2	2:YTNA	-0.80	.	4.71	1.959	-4.679	2.31	0.818
chr1	905646	+	eBP_chr1_905646_+_A	1	eBP_Pineda	PLEKHN1	ENST00000379407_IVS2,ENST00000379409_IVS2,ENST00000379410_IVS2	3473	major	-11	#1/2	4:YNA	-0.70	.	-7.54	-0.906	-4.679	2.62	0.507
chr1	905880	+	cBP_chr1_905880_+_A	3	cBP_BPP,cBP_Branchpointer,cBP_LaBranchoR	PLEKHN1	ENST00000379407_IVS3,ENST00000379409_IVS3,ENST00000379410_IVS3	97	major	-21	#1/1	1:YTNAY	-5.70	.	-2.54	-0.343	.	0.128	-0.057
chr1	906039	+	cBP_chr1_906039_+_A	3	cBP_BPP,cBP_Branchpointer,cBP_LaBranchoR	PLEKHN1	ENST00000379407_IVS4,ENST00000379409_IVS4,ENST00000379410_IVS4	84	major	-27	#1/1	2:YTNA	-0.60	.	-3.52	-0.289	.	-2.76	-0.251
chr1	906218	+	eBP_chr1_906218_+_C	1	eBP_Pineda	PLEKHN1	ENST00000379407_IVS5,ENST00000379410_IVS5	120	major	-41	#3/3	0:none	-1.10	.	-0.782	-0.305	.	-3.53	-0.423
chr1	906229	+	mBP_chr1_906229_+_A	2	eBP_Pineda,cBP_LaBranchoR	PLEKHN1	ENST00000379407_IVS5,ENST00000379410_IVS5	120	major	-30	#2/3	0:none	0.00	-5.156	-2.07	-0.627	.	0.661	0.195
chr1	906238	+	cBP_chr1_906238_+_C	1	cBP_BPP	PLEKHN1	ENST00000379407_IVS5,ENST00000379410_IVS5	120	major	-21	#1/3	0:none	-0.50	-4.679	3.34	2.179	.	-4.81	-0.913
chr1	906431	+	cBP_chr1_906431_+_A	2	cBP_Branchpointer,cBP_LaBranchoR	PLEKHN1	ENST00000379407_IVS6,ENST00000379409_IVS5	70	major	-26	#2/2	0:none	-3.40	-5.153	-2.2	-0.349	.	-0.0653	-0.091
chr1	906431	+	cBP_chr1_906431_+_A	2	cBP_Branchpointer,cBP_LaBranchoR	PLEKHN1	ENST00000379410_IVS6	106	major	-62	#4/4	0:none	-3.40	-5.153	-2.2	-0.349	.	-0.0653	-0.091
chr1	906442	+	cBP_chr1_906442_+_A	2	cBP_BPP,cBP_BPHunter	PLEKHN1	ENST00000379407_IVS6,ENST00000379409_IVS5	70	major	-15	#1/2	1:YTNAY	-3.00	.	2.79	1.826	.	0.407	0.217
chr1	906442	+	cBP_chr1_906442_+_A	2	cBP_BPP,cBP_BPHunter	PLEKHN1	ENST00000379410_IVS6	106	major	-51	#3/4	1:YTNAY	-3.00	.	2.79	1.826	.	0.407	0.217
chr1	906470	+	cBP_chr1_906470_+_A	1	cBP_LaBranchoR	PLEKHN1	ENST00000379410_IVS6	106	major	-23	#2/4	0:none	-0.60	.	1.67	0.687	-5.154	1.01	0.448
chr1	906473	+	cBP_chr1_906473_+_A	1	cBP_BPP	PLEKHN1	ENST00000379410_IVS6	106	major	-20	#1/4	4:YNA	-0.90	.	2.87	0.69	-4.679	-3.06	-0.309
chr1	906675	+	cBP_chr1_906675_+_A	2	cBP_Branchpointer,cBP_LaBranchoR	PLEKHN1	ENST00000379407_IVS7,ENST00000379409_IVS6,ENST00000379410_IVS7	115	major	-29	#2/2	1:YTNAY	0.00	-5.154	-5.71	-1.201	.	-3.16	-0.36
chr1	906683	+	cBP_chr1_906683_+_A	3	cBP_BPP,cBP_Branchpointer,cBP_BPHunter	PLEKHN1	ENST00000379407_IVS7,ENST00000379409_IVS6,ENST00000379410_IVS7	115	major	-21	#1/2	1:YTNAY	-3.30	-4.853	-0.83	-0.569	.	3.74	1.554
chr1	907424	+	cBP_chr1_907424_+_A	1	cBP_LaBranchoR	PLEKHN1	ENST00000379407_IVS8,ENST00000379409_IVS7,ENST00000379410_IVS8	670	major	-31	#3/3	0:none	-4.90	.	-2.05	-0.518	.	0.548	0.136
chr1	907432	+	eBP_chr1_907432_+_G	1	eBP_Pineda	PLEKHN1	ENST00000379407_IVS8,ENST00000379409_IVS7,ENST00000379410_IVS8	670	major	-23	#2/3	0:none	-3.30	.	-3.75	-0.313	.	-2.23	-0.269
chr1	907439	+	mBP_chr1_907439_+_A	2	eBP_Pineda,cBP_BPP	PLEKHN1	ENST00000379407_IVS8,ENST00000379409_IVS7,ENST00000379410_IVS8	670	major	-16	#1/3	2:YTNA	-0.70	.	0.969	0.524	.	-2.95	-0.401
chr1	907650	+	cBP_chr1_907650_+_A	3	cBP_BPP,cBP_Branchpointer,cBP_LaBranchoR	PLEKHN1	ENST00000379407_IVS9,ENST00000379409_IVS8,ENST00000379410_IVS9	137	major	-18	#1/1	1:YTNAY	-0.20	.	0.594	-0.09	.	-0.00972	0.118
chr1	908207	+	cBP_chr1_908207_+_A	1	cBP_Branchpointer	PLEKHN1	ENST00000379407_IVS10,ENST00000379409_IVS9,ENST00000379410_IVS10	436	major	-34	#4/4	4:YNA	-1.60	-5.156	-0.897	-0.161	.	-0.617	-0.02
chr1	908214	+	cBP_chr1_908214_+_A	1	cBP_Branchpointer	PLEKHN1	ENST00000379407_IVS10,ENST00000379409_IVS9,ENST00000379410_IVS10	436	major	-27	#3/4	1:YTNAY	0.00	.	-2.49	-0.518	.	-2.26	-0.479
chr1	908218	+	cBP_chr1_908218_+_A	4	cBP_BPP,cBP_Branchpointer,cBP_LaBranchoR,cBP_BPHunter	PLEKHN1	ENST00000379407_IVS10,ENST00000379409_IVS9,ENST00000379410_IVS10	436	major	-23	#2/4	1:YTNAY	-2.00	.	0.601	0.245	.	2.3	0.273
chr1	908228	+	cBP_chr1_908228_+_A	1	cBP_BPHunter	PLEKHN1	ENST00000379407_IVS10,ENST00000379409_IVS9,ENST00000379410_IVS10	436	major	-13	#1/4	1:YTNAY	-2.00	-2.178	-5.37	-2.609	.	-3.72	-0.493
chr1	908541	+	cBP_chr1_908541_+_C	1	cBP_BPP	PLEKHN1	ENST00000379409_IVS10,ENST00000379410_IVS11	175	major	-25	#2/2	0:none	0.00	.	3.27	0.744	.	-4.63	-0.863
chr1	908546	+	cBP_chr1_908546_+_A	2	cBP_Branchpointer,cBP_LaBranchoR	PLEKHN1	ENST00000379409_IVS10,ENST00000379410_IVS11	175	major	-20	#1/2	0:none	-1.00	.	-1.13	-0.034	.	1.41	0.5
chr1	908848	+	cBP_chr1_908848_+_A	1	cBP_BPP	PLEKHN1	ENST00000379407_IVS11	489	major	-32	#2/2	4:YNA	-0.10	.	0.0748	-0.126	-2.485	-5.7	-0.636
chr1	908848	+	cBP_chr1_908848_+_A	1	cBP_BPP	PLEKHN1	ENST00000379409_IVS11,ENST00000379410_IVS12	173	major	-32	#2/2	4:YNA	-0.10	.	0.0748	-0.126	-2.485	-5.7	-0.636
chr1	908856	+	mBP_chr1_908856_+_A	3	eBP_Mercer,cBP_Branchpointer,cBP_LaBranchoR	PLEKHN1	ENST00000379407_IVS11	489	major	-24	#1/2	4:YNA	0.00	.	-7.19	-1.673	.	-8.19	-1.419
chr1	908856	+	mBP_chr1_908856_+_A	3	eBP_Mercer,cBP_Branchpointer,cBP_LaBranchoR	PLEKHN1	ENST00000379409_IVS11,ENST00000379410_IVS12	173	major	-24	#1/2	4:YNA	0.00	.	-7.19	-1.673	.	-8.19	-1.419
chr1	909170	+	eBP_chr1_909170_+_C	1	eBP_Pineda	PLEKHN1	ENST00000379407_IVS12,ENST00000379409_IVS12,ENST00000379410_IVS13	192	major	-43	#3/3	0:none	-0.50	.	-4.93	-1.563	.	0.578	0.419
chr1	909186	+	cBP_chr1_909186_+_A	1	cBP_BPP	PLEKHN1	ENST00000379407_IVS12,ENST00000379409_IVS12,ENST00000379410_IVS13	192	major	-27	#2/3	4:YNA	-1.60	.	1.07	0.106	.	-6.16	-2.857
chr1	909193	+	cBP_chr1_909193_+_A	1	cBP_LaBranchoR	PLEKHN1	ENST00000379407_IVS12,ENST00000379409_IVS12,ENST00000379410_IVS13	192	major	-20	#1/3	4:YNA	-2.30	.	-7.75	-2.389	.	-1.43	-0.381
chr1	909673	+	cBP_chr1_909673_+_A	3	cBP_BPP,cBP_Branchpointer,cBP_LaBranchoR	PLEKHN1	ENST00000379407_IVS13,ENST00000379409_IVS13,ENST00000379410_IVS14	264	major	-23	#1/1	2:YTNA	0.00	.	2.85	1.796	.	3.26	1.963
chr1	909798	+	cBP_chr1_909798_+_A	3	cBP_BPP,cBP_Branchpointer,cBP_LaBranchoR	PLEKHN1	ENST00000379407_IVS14,ENST00000379409_IVS14,ENST00000379410_IVS15	77	major	-24	#1/1	1:YTNAY	-8.90	.	2.81	0.666	.	-5.24	-0.689
chr1	934839	-	mBP_chr1_934839_-_A	4	eBP_Pineda,cBP_BPP,cBP_Branchpointer,cBP_LaBranchoR	HES4	ENST00000304952_IVS3,ENST00000428771_IVS2	93	major	-27	#1/2	4:YNA	-1.60	.	0.444	-0.114	.	-6.14	-1.043
chr1	934843	-	eBP_chr1_934843_-_A	1	eBP_Briese	HES4	ENST00000304952_IVS3,ENST00000428771_IVS2	93	major	-31	#2/2	0:none	-0.10	-5.156	-1.26	-0.065	-5.156	2.14	0.493
chr1	935018	-	cBP_chr1_935018_-_A	1	cBP_Branchpointer	HES4	ENST00000304952_IVS2,ENST00000428771_IVS1	78	major	-25	#1/2	0:none	-0.30	.	-2.87	-0.102	-3.457	1.91	0.41
chr1	935024	-	cBP_chr1_935024_-_A	3	cBP_BPP,cBP_Branchpointer,cBP_LaBranchoR	HES4	ENST00000304952_IVS2,ENST00000428771_IVS1	78	major	-31	#2/2	1:YTNAY	-5.30	.	-4.58	-0.979	.	1.74	1.259
chr1	935187	-	cBP_chr1_935187_-_A	3	cBP_BPP,cBP_Branchpointer,cBP_LaBranchoR	HES4	ENST00000304952_IVS1	78	major	-20	#1/2	2:YTNA	-4.10	-5.156	1.91	1.306	-5.156	1.85	1.306
chr1	935191	-	cBP_chr1_935191_-_A	1	cBP_Branchpointer	HES4	ENST00000304952_IVS1	78	major	-24	#2/2	0:none	-1.10	.	3.1	1.306	-4.855	2.14	0.482
chr1	949344	+	mBP_chr1_949344_+_A	4	eBP_Briese,cBP_BPP,cBP_Branchpointer,cBP_LaBranchoR	ISG15	ENST00000379389_IVS1	407	major	-20	#1/1	2:YTNA	-0.20	.	1.26	0.242	.	1.35	0.276
chr1	957553	+	cBP_chr1_957553_+_A	3	cBP_BPP,cBP_Branchpointer,cBP_LaBranchoR	AGRN	ENST00000379370_IVS1	1827	major	-28	#2/2	1:YTNAY	-3.80	-5.156	0.735	0.157	.	0.78	0.217
chr1	957556	+	mBP_chr1_957556_+_A	2	eBP_Pineda,cBP_Branchpointer	AGRN	ENST00000379370_IVS1	1827	major	-25	#1/2	3:TNA	-4.00	.	2.05	0.608	.	0.73	0.126
chr1	970633	+	cBP_chr1_970633_+_A	3	cBP_BPP,cBP_Branchpointer,cBP_LaBranchoR	AGRN	ENST00000379370_IVS2	12814	major	-24	#1/1	1:YTNAY	-3.70	.	2.35	0.471	.	1.61	0.536
chr1	976021	+	mBP_chr1_976021_+_A	4	eBP_Pineda,cBP_BPP,cBP_Branchpointer,cBP_LaBranchoR	AGRN	ENST00000379370_IVS3	5340	major	-24	#1/1	2:YTNA	-0.80	.	-0.577	-0.434	.	1.12	0.465
chr1	976531	+	cBP_chr1_976531_+_A	2	cBP_Branchpointer,cBP_LaBranchoR	AGRN	ENST00000379370_IVS4	292	major	-22	#2/2	1:YTNAY	-3.40	.	0.464	0.42	.	0.464	0.42
chr1	976538	+	cBP_chr1_976538_+_A	1	cBP_BPP	AGRN	ENST00000379370_IVS4	292	major	-15	#1/2	4:YNA	-1.40	-2.677	-0.929	-0.487	-5.152	0.464	0.497
chr1	976837	+	cBP_chr1_976837_+_A	3	cBP_BPP,cBP_Branchpointer,cBP_LaBranchoR	AGRN	ENST00000379370_IVS5	80	major	-21	#1/1	1:YTNAY	-3.70	.	2.01	0.224	.	1.94	0.758
chr1	977313	+	mBP_chr1_977313_+_A	6	eBP_Mercer,eBP_Pineda,eBP_Briese,cBP_BPP,cBP_Branchpointer,cBP_LaBranchoR	AGRN	ENST00000379370_IVS6	253	major	-23	#1/1	3:TNA	-1.20	.	2.05	0.337	.	2.44	1.117
chr1	978595	+	cBP_chr1_978595_+_A	1	cBP_Branchpointer	AGRN	ENST00000379370_IVS7	1076	major	-24	#2/2	4:YNA	0.00	.	-5.25	-1.028	.	0.189	-0.102
chr1	978599	+	cBP_chr1_978599_+_A	3	cBP_BPP,cBP_Branchpointer,cBP_LaBranchoR	AGRN	ENST00000379370_IVS7	1076	major	-20	#1/2	2:YTNA	-2.00	.	0.357	0.628	.	0.704	0.129
chr1	978900	+	cBP_chr1_978900_+_A	3	cBP_BPP,cBP_Branchpointer,cBP_LaBranchoR	AGRN	ENST00000379370_IVS8	80	major	-18	#1/1	3:TNA	0.00	.	2.93	1.653	.	1.71	1.653
chr1	979176	+	mBP_chr1_979176_+_A	4	eBP_Briese,cBP_BPP,cBP_Branchpointer,cBP_LaBranchoR	AGRN	ENST00000379370_IVS9	90	major	-27	#1/1	4:YNA	-1.60	.	1.79	1.634	-5.156	-1.97	0.077
chr1	979467	+	mBP_chr1_979467_+_A	5	eBP_Pineda,eBP_Briese,cBP_BPP,cBP_Branchpointer,cBP_LaBranchoR	AGRN	ENST00000379370_IVS10	85	major	-22	#1/1	3:TNA	-1.90	.	3.07	1.692	.	3.17	0.624
chr1	979694	+	mBP_chr1_979694_+_A	4	eBP_Briese,cBP_BPP,cBP_Branchpointer,cBP_LaBranchoR	AGRN	ENST00000379370_IVS11	76	major	-20	#2/2	1:YTNAY	-3.90	.	-1.94	0.015	.	-0.749	-0.217
chr1	979700	+	cBP_chr1_979700_+_A	1	cBP_BPHunter	AGRN	ENST00000379370_IVS11	76	major	-14	#1/2	1:YTNAY	-8.30	.	-0.122	0.516	.	3.32	0.563
chr1	980509	+	eBP_chr1_980509_+_A	1	eBP_Mercer	AGRN	ENST00000379370_IVS12	721	major	-32	#3/3	0:none	-5.10	-4.855	-6.41	-1.018	.	-3.04	-1.177
chr1	980512	+	cBP_chr1_980512_+_A	1	cBP_BPP	AGRN	ENST00000379370_IVS12	721	major	-29	#2/3	3:TNA	-2.30	.	-3.05	-0.142	.	3.21	1.259
chr1	980519	+	mBP_chr1_980519_+_A	3	eBP_Mercer,cBP_Branchpointer,cBP_LaBranchoR	AGRN	ENST00000379370_IVS12	721	major	-22	#1/3	2:YTNA	0.00	.	1.99	0.092	.	0.627	0.115
chr1	980714	+	mBP_chr1_980714_+_A	4	eBP_Briese,cBP_BPP,cBP_Branchpointer,cBP_LaBranchoR	AGRN	ENST00000379370_IVS13	81	major	-25	#1/1	3:TNA	-0.90	.	2.42	0.798	.	2.25	0.779
chr1	981082	+	eBP_chr1_981082_+_A	3	eBP_Mercer,eBP_Taggart,eBP_Briese	AGRN	ENST00000379370_IVS14	209	major	-31	#4/4	0:none	-3.20	.	-3.31	-0.436	-4.855	-5.37	-1.282
chr1	981087	+	mBP_chr1_981087_+_A	4	eBP_Mercer,cBP_BPP,cBP_Branchpointer,cBP_LaBranchoR	AGRN	ENST00000379370_IVS14	209	major	-26	#3/4	3:TNA	-1.40	-0.072	-6.13	-1.211	.	1.82	0.131
chr1	981088	+	eBP_chr1_981088_+_C	2	eBP_Mercer,eBP_BPHunter	AGRN	ENST00000379370_IVS14	209	major	-25	#2/4	0:none	0.00	-4.457	-3.84	-0.721	-4.457	0.636	0.034
chr1	981092	+	eBP_chr1_981092_+_C	1	eBP_Mercer	AGRN	ENST00000379370_IVS14	209	major	-21	#1/4	0:none	0.00	.	0.0895	0.258	.	-5.16	-1.007
chr1	981295	+	eBP_chr1_981295_+_T	1	eBP_Pineda	AGRN	ENST00000379370_IVS15	87	major	-49	#4/4	0:none	0.00	.	-7.11	-0.976	.	-6.14	-1.413
chr1	981312	+	eBP_chr1_981312_+_A	1	eBP_Briese	AGRN	ENST00000379370_IVS15	87	major	-32	#3/4	4:YNA	0.00	.	3.34	0.785	-5.156	-0.436	0.052
chr1	981316	+	cBP_chr1_981316_+_A	1	cBP_BPP	AGRN	ENST00000379370_IVS15	87	major	-28	#2/4	4:YNA	0.00	-5.156	-7.87	-1.11	-5.156	2.58	1.159
chr1	981318	+	cBP_chr1_981318_+_A	2	cBP_Branchpointer,cBP_LaBranchoR	AGRN	ENST00000379370_IVS15	87	major	-26	#1/4	0:none	-2.90	-4.855	-3.39	-0.829	-5.156	-7.87	-1.11
chr1	981517	+	mBP_chr1_981517_+_A	4	eBP_Briese,cBP_BPP,cBP_Branchpointer,cBP_LaBranchoR	AGRN	ENST00000379370_IVS16	71	major	-23	#1/1	2:YTNA	-1.20	.	-1.76	-0.182	.	-1.62	-0.665
chr1	981694	+	eBP_chr1_981694_+_C	1	eBP_Pineda	AGRN	ENST00000379370_IVS17	131	major	-83	#3/3	0:none	-0.50	-4.855	1.71	0.392	-3.98	4.1	2.34
chr1	981732	+	cBP_chr1_981732_+_A	1	cBP_BPP	AGRN	ENST00000379370_IVS17	131	major	-45	#2/3	1:YTNAY	-3.30	.	1.36	0.622	.	-0.259	0.622
chr1	981742	+	cBP_chr1_981742_+_A	1	cBP_LaBranchoR	AGRN	ENST00000379370_IVS17	131	major	-35	#1/3	4:YNA	-2.00	.	-6.74	-0.67	.	-3.81	-0.866
chr1	982183	+	cBP_chr1_982183_+_A	2	cBP_BPP,cBP_LaBranchoR	AGRN	ENST00000379370_IVS18	84	major	-17	#1/1	2:YTNA	-1.40	.	2.78	0.556	.	1.79	0.673
chr1	982679	+	eBP_chr1_982679_+_G	1	eBP_Pineda	AGRN	ENST00000379370_IVS19	369	major	-28	#3/3	0:none	-1.30	.	3.24	2.336	.	-8.01	-1.563
chr1	982681	+	cBP_chr1_982681_+_A	1	cBP_Branchpointer	AGRN	ENST00000379370_IVS19	369	major	-26	#2/3	0:none	-1.10	-5.156	1.76	0.712	.	3.24	2.336
chr1	982689	+	mBP_chr1_982689_+_A	6	eBP_Mercer,eBP_Taggart,eBP_Pineda,cBP_BPP,cBP_Branchpointer,cBP_LaBranchoR	AGRN	ENST00000379370_IVS19	369	major	-18	#1/3	1:YTNAY	0.00	.	4.16	1.892	.	4.16	1.892
chr1	982927	+	cBP_chr1_982927_+_A	1	cBP_Branchpointer	AGRN	ENST00000379370_IVS20	118	major	-26	#3/3	4:YNA	0.00	.	0.532	0.055	.	-0.78	-0.234
chr1	982928	+	cBP_chr1_982928_+_A	2	cBP_BPP,cBP_LaBranchoR	AGRN	ENST00000379370_IVS20	118	major	-25	#2/3	4:YNA	0.00	.	1.41	0.172	.	-7.5	-2.755
chr1	982935	+	eBP_chr1_982935_+_G	1	eBP_Mercer	AGRN	ENST00000379370_IVS20	118	major	-18	#1/3	0:none	0.00	.	-6.78	-1.248	.	-0.0877	-0.105
chr1	983137	+	cBP_chr1_983137_+_A	3	cBP_BPP,cBP_Branchpointer,cBP_LaBranchoR	AGRN	ENST00000379370_IVS21	88	major	-19	#1/1	2:YTNA	-1.50	.	2.8	0.668	.	3.96	1.799
chr1	983372	+	cBP_chr1_983372_+_A	3	cBP_BPP,cBP_Branchpointer,cBP_LaBranchoR	AGRN	ENST00000379370_IVS22	116	major	-20	#1/1	1:YTNAY	-4.90	.	4.3	1.895	-5.156	3.19	1.895
chr1	984219	+	cBP_chr1_984219_+_A	3	cBP_BPP,cBP_Branchpointer,cBP_LaBranchoR	AGRN	ENST00000379370_IVS23	501	major	-28	#2/2	4:YNA	-1.60	.	0.16	-0.052	.	0.765	0.052
chr1	984220	+	eBP_chr1_984220_+_G	1	eBP_Pineda	AGRN	ENST00000379370_IVS23	501	major	-27	#1/2	0:none	-2.00	.	1.53	0.333	-5.154	-0.899	-0.177
chr1	984595	+	mBP_chr1_984595_+_A	4	eBP_Briese,cBP_BPP,cBP_Branchpointer,cBP_LaBranchoR	AGRN	ENST00000379370_IVS24	176	major	-21	#1/1	2:YTNA	-0.90	.	3.67	1.67	.	0.386	-0.044
chr1	984915	+	cBP_chr1_984915_+_A	1	cBP_Branchpointer	AGRN	ENST00000379370_IVS25	114	major	-31	#2/2	2:YTNA	-0.30	-5.155	-8.4	-2.424	.	-6.37	-0.622
chr1	984922	+	mBP_chr1_984922_+_A	5	eBP_Briese,cBP_BPP,cBP_Branchpointer,cBP_LaBranchoR,cBP_BPHunter	AGRN	ENST00000379370_IVS25	114	major	-24	#1/2	1:YTNAY	-3.30	.	0.258	-0.161	.	-1.25	-0.17
chr1	985238	+	cBP_chr1_985238_+_A	1	cBP_BPP	AGRN	ENST00000379370_IVS26	107	major	-45	#2/2	4:YNA	-3.80	.	-1.23	-0.392	-4.679	-2.62	-0.661
chr1	985250	+	cBP_chr1_985250_+_A	1	cBP_LaBranchoR	AGRN	ENST00000379370_IVS26	107	major	-33	#1/2	0:none	-3.60	-4.85	1.29	0.497	.	-2.99	-0.754
chr1	985589	+	mBP_chr1_985589_+_A	4	eBP_Briese,cBP_BPP,cBP_Branchpointer,cBP_LaBranchoR	AGRN	ENST00000379370_IVS27	195	major	-24	#1/1	2:YTNA	-5.00	.	-0.475	-0.102	.	2.63	0.586
chr1	985779	+	cBP_chr1_985779_+_A	1	cBP_BPP	AGRN	ENST00000379370_IVS28	97	major	-28	#2/2	4:YNA	-1.30	-5.156	-7.57	-1.385	.	-9.11	-1.108
chr1	985782	+	mBP_chr1_985782_+_A	2	eBP_Briese,cBP_LaBranchoR	AGRN	ENST00000379370_IVS28	97	major	-25	#1/2	0:none	-3.20	.	0.285	-0.233	.	0.0	0.0
chr1	986082	+	cBP_chr1_986082_+_A	1	cBP_Branchpointer	AGRN	ENST00000379370_IVS29,ENST00000419249_IVS1	134	major	-24	#2/2	4:YNA	0.00	.	-1.01	-0.033	.	0.547	0.076
chr1	986086	+	mBP_chr1_986086_+_A	7	eBP_Pineda,eBP_Briese,eBP_BPHunter,cBP_BPP,cBP_Branchpointer,cBP_LaBranchoR,cBP_BPHunter	AGRN	ENST00000379370_IVS29,ENST00000419249_IVS1	134	major	-20	#1/2	1:YTNAY	-3.20	.	1.91	0.521	.	3.28	0.57
chr1	986386	+	cBP_chr1_986386_+_A	2	cBP_Branchpointer,cBP_LaBranchoR	AGRN	ENST00000419249_IVS2	194	major	-26	#1/1	0:none	-7.30	.	3.52	1.838	.	1.73	0.518
chr1	986606	+	mBP_chr1_986606_+_A	2	eBP_Pineda,cBP_Branchpointer	AGRN	ENST00000379370_IVS30	415	major	-27	#2/2	0:none	-3.40	.	-3.73	-0.639	-5.156	-9.59	-1.612
chr1	986606	+	mBP_chr1_986606_+_A	2	eBP_Pineda,cBP_Branchpointer	AGRN	ENST00000419249_IVS3	209	major	-27	#2/2	0:none	-3.40	.	-3.73	-0.639	-5.156	-9.59	-1.612
chr1	986616	+	cBP_chr1_986616_+_A	2	cBP_BPP,cBP_LaBranchoR	AGRN	ENST00000379370_IVS30	415	major	-17	#1/2	1:YTNAY	-2.00	.	3.91	0.861	.	3.91	0.861
chr1	986616	+	cBP_chr1_986616_+_A	2	cBP_BPP,cBP_LaBranchoR	AGRN	ENST00000419249_IVS3	209	major	-17	#1/2	1:YTNAY	-2.00	.	3.91	0.861	.	3.91	0.861
chr1	986808	+	cBP_chr1_986808_+_A	2	cBP_Branchpointer,cBP_LaBranchoR	AGRN	ENST00000379370_IVS31,ENST00000419249_IVS4	83	major	-25	#3/3	0:none	-1.60	.	-2.13	-0.641	-5.156	-3.67	-1.039
chr1	986810	+	mBP_chr1_986810_+_A	2	eBP_Briese,cBP_Branchpointer	AGRN	ENST00000379370_IVS31,ENST00000419249_IVS4	83	major	-23	#2/3	0:none	-1.10	.	-2.04	0.027	.	-2.13	-0.641
chr1	986819	+	cBP_chr1_986819_+_A	1	cBP_BPP	AGRN	ENST00000379370_IVS31,ENST00000419249_IVS4	83	major	-14	#1/3	1:YTNAY	0.00	-5.156	-8.4	-3.526	.	0.503	0.155
chr1	987075	+	cBP_chr1_987075_+_A	1	cBP_BPP	AGRN	ENST00000379370_IVS32,ENST00000419249_IVS5	82	major	-33	#3/3	4:YNA	0.00	.	-0.363	0.022	.	-0.43	-0.083
chr1	987085	+	cBP_chr1_987085_+_A	1	cBP_Branchpointer	AGRN	ENST00000379370_IVS32,ENST00000419249_IVS5	82	major	-23	#2/3	4:YNA	0.00	.	-8.04	-2.08	.	-7.39	-1.71
chr1	987091	+	cBP_chr1_987091_+_A	2	cBP_LaBranchoR,cBP_BPHunter	AGRN	ENST00000379370_IVS32,ENST00000419249_IVS5	82	major	-17	#1/3	1:YTNAY	0.00	.	-1.27	-0.035	.	1.77	0.169
chr1	987349	+	mBP_chr1_987349_+_A	3	eBP_Pineda,cBP_Branchpointer,cBP_LaBranchoR	AGRN	ENST00000419249_IVS6	177	major	-24	#1/1	1:YTNAY	0.00	-4.678	-6.95	-1.797	.	-3.59	-0.544
chr1	988812	+	cBP_chr1_988812_+_A	3	cBP_Branchpointer,cBP_LaBranchoR,cBP_BPHunter	AGRN	ENST00000419249_IVS7	1444	major	-29	#1/1	1:YTNAY	-1.00	.	3.28	1.669	.	3.37	1.669
chr1	989113	+	mBP_chr1_989113_+_A	4	eBP_Mercer,cBP_BPP,cBP_Branchpointer,cBP_LaBranchoR	AGRN	ENST00000379370_IVS33	1937	major	-20	#1/1	1:YTNAY	-3.30	.	1.18	0.347	.	3.08	1.443
chr1	989113	+	mBP_chr1_989113_+_A	4	eBP_Mercer,cBP_BPP,cBP_Branchpointer,cBP_LaBranchoR	AGRN	ENST00000419249_IVS8	259	major	-20	#1/1	1:YTNAY	-3.30	.	1.18	0.347	.	3.08	1.443
chr1	989801	+	mBP_chr1_989801_+_A	7	eBP_Mercer,eBP_Taggart,eBP_Pineda,eBP_Briese,cBP_BPP,cBP_Branchpointer,cBP_LaBranchoR	AGRN	ENST00000379370_IVS34	470	major	-27	#1/1	1:YTNAY	-0.10	.	1.15	0.493	.	-0.0332	0.045
chr1	990182	+	mBP_chr1_990182_+_A	5	eBP_Mercer,eBP_Briese,cBP_BPP,cBP_Branchpointer,cBP_LaBranchoR	AGRN	ENST00000379370_IVS35	272	major	-22	#1/1	3:TNA	-1.90	.	-4.09	-0.735	.	0.135	0.012
chr1	1007976	-	cBP_chr1_1007976_-_A	3	cBP_BPP,cBP_Branchpointer,cBP_LaBranchoR	RNF223	ENST00000453464_IVS1	1440	major	-21	#1/1	1:YTNAY	-1.00	.	1.94	0.679	.	1.99	0.697
chr1	1018378	-	cBP_chr1_1018378_-_A	1	cBP_BPHunter	C1orf159	ENST00000379339_IVS11	927	major	-11	#1/3	1:YTNAY	-3.00	.	-2.56	-0.243	.	3.1	1.43
chr1	1018378	-	cBP_chr1_1018378_-_A	1	cBP_BPHunter	C1orf159	ENST00000379319_IVS9,ENST00000421241_IVS9	1365	major	-11	#1/3	1:YTNAY	-3.00	.	-2.56	-0.243	.	3.1	1.43
chr1	1018394	-	mBP_chr1_1018394_-_A	8	eBP_Mercer,eBP_Taggart,eBP_Pineda,eBP_Briese,cBP_BPP,cBP_Branchpointer,cBP_LaBranchoR,cBP_BPHunter	C1orf159	ENST00000379339_IVS11	927	major	-27	#2/3	1:YTNAY	-3.00	.	2.08	1.476	.	1.81	0.34
chr1	1018394	-	mBP_chr1_1018394_-_A	8	eBP_Mercer,eBP_Taggart,eBP_Pineda,eBP_Briese,cBP_BPP,cBP_Branchpointer,cBP_LaBranchoR,cBP_BPHunter	C1orf159	ENST00000379319_IVS9,ENST00000421241_IVS9	1365	major	-27	#2/3	1:YTNAY	-3.00	.	2.08	1.476	.	1.81	0.34
chr1	1018400	-	eBP_chr1_1018400_-_A	1	eBP_Pineda	C1orf159	ENST00000379339_IVS11	927	major	-33	#3/3	4:YNA	0.00	.	-6.41	-1.539	-5.156	0.0838	-0.096
chr1	1018400	-	eBP_chr1_1018400_-_A	1	eBP_Pineda	C1orf159	ENST00000379319_IVS9,ENST00000421241_IVS9	1365	major	-33	#3/3	4:YNA	0.00	.	-6.41	-1.539	-5.156	0.0838	-0.096
chr1	1019788	-	cBP_chr1_1019788_-_A	4	cBP_BPP,cBP_Branchpointer,cBP_LaBranchoR,cBP_BPHunter	C1orf159	ENST00000379319_IVS8,ENST00000379339_IVS10,ENST00000421241_IVS8	97	major	-25	#1/1	1:YTNAY	0.00	-5.155	2.84	0.687	-5.156	2.85	0.702
chr1	1019909	-	mBP_chr1_1019909_-_A	6	eBP_Mercer,eBP_Taggart,eBP_Pineda,cBP_BPP,cBP_Branchpointer,cBP_LaBranchoR	C1orf159	ENST00000379319_IVS7,ENST00000379339_IVS9,ENST00000421241_IVS7	1371	major	-23	#1/2	3:TNA	-1.90	-4.155	1.01	0.574	.	2.46	0.574
chr1	1019915	-	mBP_chr1_1019915_-_A	2	eBP_Mercer,cBP_Branchpointer	C1orf159	ENST00000379319_IVS7,ENST00000379339_IVS9,ENST00000421241_IVS7	1371	major	-29	#2/2	4:YNA	-1.20	-5.156	-2.44	-0.199	.	-3.02	-0.746
chr1	1021410	-	mBP_chr1_1021410_-_A	4	eBP_Mercer,cBP_BPP,cBP_Branchpointer,cBP_LaBranchoR	C1orf159	ENST00000379319_IVS6,ENST00000379339_IVS8,ENST00000421241_IVS6	1126	major	-18	#1/1	2:YTNA	-5.20	-4.457	-1.46	-0.548	.	-3.45	-0.385
chr1	1022604	-	cBP_chr1_1022604_-_A	2	cBP_BPP,cBP_Branchpointer	C1orf159	ENST00000379319_IVS5,ENST00000379339_IVS7,ENST00000421241_IVS5,ENST00000462097_IVS6,ENST00000475119_IVS5	297	major	-20	#1/2	4:YNA	0.00	.	-2.27	-0.116	-3.424	0.098	0.08
chr1	1022607	-	mBP_chr1_1022607_-_C	3	eBP_Mercer,cBP_Branchpointer,cBP_LaBranchoR	C1orf159	ENST00000379319_IVS5,ENST00000379339_IVS7,ENST00000421241_IVS5,ENST00000462097_IVS6,ENST00000475119_IVS5	297	major	-23	#2/2	0:none	-1.10	-3.952	-1.02	-0.18	.	-2.17	-0.424
chr1	1023003	-	cBP_chr1_1023003_-_A	3	cBP_BPP,cBP_Branchpointer,cBP_LaBranchoR	C1orf159	ENST00000379319_IVS4,ENST00000379339_IVS6,ENST00000421241_IVS4,ENST00000442117_IVS4,ENST00000462097_IVS5,ENST00000475119_IVS4	2755	major	-26	#1/1	1:YTNAY	-7.60	.	-2.97	-0.68	.	0.251	0.056
chr1	1025827	-	mBP_chr1_1025827_-_A	6	eBP_Mercer,eBP_Pineda,eBP_BPHunter,cBP_BPP,cBP_Branchpointer,cBP_LaBranchoR	C1orf159	ENST00000379339_IVS5	447	major	-19	#1/1	1:YTNAY	0.00	.	3.39	1.559	.	2.05	1.53
chr1	1025827	-	mBP_chr1_1025827_-_A	6	eBP_Mercer,eBP_Pineda,eBP_BPHunter,cBP_BPP,cBP_Branchpointer,cBP_LaBranchoR	C1orf159	ENST00000379319_IVS3,ENST00000421241_IVS3,ENST00000442117_IVS3,ENST00000462097_IVS4,ENST00000475119_IVS3	1043	major	-19	#1/1	1:YTNAY	0.00	.	3.39	1.559	.	2.05	1.53
chr1	1026381	-	cBP_chr1_1026381_-_A	2	cBP_Branchpointer,cBP_LaBranchoR	C1orf159	ENST00000379339_IVS4	488	major	-18	#1/3	1:YTNAY	0.00	-5.156	0.134	0.032	.	0.213	0.054
chr1	1026389	-	cBP_chr1_1026389_-_A	1	cBP_Branchpointer	C1orf159	ENST00000379339_IVS4	488	major	-26	#2/3	0:none	-2.90	.	-1.96	-0.762	-5.156	-1.07	-0.373
chr1	1026397	-	cBP_chr1_1026397_-_A	2	cBP_BPP,cBP_Branchpointer	C1orf159	ENST00000379339_IVS4	488	major	-34	#3/3	3:TNA	0.00	.	-2.7	-2.151	.	-2.7	-1.376
chr1	1026980	-	cBP_chr1_1026980_-_A	1	cBP_LaBranchoR	C1orf159	ENST00000379319_IVS2,ENST00000379339_IVS3,ENST00000421241_IVS2,ENST00000442117_IVS2,ENST00000462097_IVS3,ENST00000480643_IVS5	425	major	-35	#1/4	4:YNA	-0.50	-5.024	-5.05	-1.684	.	-3.68	-0.866
chr1	1026991	-	cBP_chr1_1026991_-_A	1	cBP_BPP	C1orf159	ENST00000379319_IVS2,ENST00000379339_IVS3,ENST00000421241_IVS2,ENST00000442117_IVS2,ENST00000462097_IVS3,ENST00000480643_IVS5	425	major	-46	#2/4	2:YTNA	-3.50	.	-3.64	-3.833	.	0.547	0.129
chr1	1027015	-	cBP_chr1_1027015_-_A	1	cBP_Branchpointer	C1orf159	ENST00000379319_IVS2,ENST00000379339_IVS3,ENST00000421241_IVS2,ENST00000442117_IVS2,ENST00000462097_IVS3,ENST00000480643_IVS5	425	major	-70	#3/4	1:YTNAY	0.00	.	0.318	0.333	.	-0.513	-0.933
chr1	1027015	-	cBP_chr1_1027015_-_A	1	cBP_Branchpointer	C1orf159	ENST00000475119_IVS2	381	major	-26	#1/2	1:YTNAY	0.00	.	0.318	0.333	.	-0.513	-0.933
chr1	1027026	-	cBP_chr1_1027026_-_A	1	cBP_LaBranchoR	C1orf159	ENST00000379319_IVS2,ENST00000379339_IVS3,ENST00000421241_IVS2,ENST00000442117_IVS2,ENST00000462097_IVS3,ENST00000480643_IVS5	425	major	-81	#4/4	1:YTNAY	-1.10	.	0.0	0.103	.	-1.66	-0.377
chr1	1027026	-	cBP_chr1_1027026_-_A	1	cBP_LaBranchoR	C1orf159	ENST00000475119_IVS2	381	major	-37	#2/2	1:YTNAY	-1.10	.	0.0	0.103	.	-1.66	-0.377
chr1	1027504	-	cBP_chr1_1027504_-_A	3	cBP_Branchpointer,cBP_LaBranchoR,cBP_BPHunter	C1orf159	ENST00000442117_IVS1	462	major	-21	#1/2	1:YTNAY	0.00	.	0.909	0.247	.	0.91	0.247
chr1	1027504	-	cBP_chr1_1027504_-_A	3	cBP_Branchpointer,cBP_LaBranchoR,cBP_BPHunter	C1orf159	ENST00000379319_IVS1,ENST00000462097_IVS2,ENST00000480643_IVS4	13852	major	-21	#1/2	1:YTNAY	0.00	.	0.909	0.247	.	0.91	0.247
chr1	1027504	-	cBP_chr1_1027504_-_A	3	cBP_Branchpointer,cBP_LaBranchoR,cBP_BPHunter	C1orf159	ENST00000379339_IVS2	22918	major	-21	#1/2	1:YTNAY	0.00	.	0.909	0.247	.	0.91	0.247
chr1	1027504	-	cBP_chr1_1027504_-_A	3	cBP_Branchpointer,cBP_LaBranchoR,cBP_BPHunter	C1orf159	ENST00000421241_IVS1,ENST00000475119_IVS1	23956	major	-21	#1/2	1:YTNAY	0.00	.	0.909	0.247	.	0.91	0.247
chr1	1027515	-	cBP_chr1_1027515_-_A	2	cBP_BPP,cBP_Branchpointer	C1orf159	ENST00000442117_IVS1	462	major	-32	#2/2	3:TNA	-1.60	-4.855	0.486	0.118	.	-3.32	-2.535
chr1	1027515	-	cBP_chr1_1027515_-_A	2	cBP_BPP,cBP_Branchpointer	C1orf159	ENST00000379319_IVS1,ENST00000462097_IVS2,ENST00000480643_IVS4	13852	major	-32	#2/2	3:TNA	-1.60	-4.855	0.486	0.118	.	-3.32	-2.535
chr1	1027515	-	cBP_chr1_1027515_-_A	2	cBP_BPP,cBP_Branchpointer	C1orf159	ENST00000379339_IVS2	22918	major	-32	#2/2	3:TNA	-1.60	-4.855	0.486	0.118	.	-3.32	-2.535
chr1	1027515	-	cBP_chr1_1027515_-_A	2	cBP_BPP,cBP_Branchpointer	C1orf159	ENST00000421241_IVS1,ENST00000475119_IVS1	23956	major	-32	#2/2	3:TNA	-1.60	-4.855	0.486	0.118	.	-3.32	-2.535
chr1	1041458	-	cBP_chr1_1041458_-_A	1	cBP_Branchpointer	C1orf159	ENST00000480643_IVS3	600	major	-29	#1/2	2:YTNA	0.00	.	0.109	0.156	.	0.109	0.156
chr1	1041458	-	cBP_chr1_1041458_-_A	1	cBP_Branchpointer	C1orf159	ENST00000462097_IVS1	10010	major	-29	#1/2	2:YTNA	0.00	.	0.109	0.156	.	0.109	0.156
chr1	1041465	-	cBP_chr1_1041465_-_A	2	cBP_LaBranchoR,cBP_BPHunter	C1orf159	ENST00000480643_IVS3	600	major	-36	#2/2	1:YTNAY	-5.70	.	0.109	0.156	.	0.109	0.156
chr1	1041465	-	cBP_chr1_1041465_-_A	2	cBP_LaBranchoR,cBP_BPHunter	C1orf159	ENST00000462097_IVS1	10010	major	-36	#2/2	1:YTNAY	-5.70	.	0.109	0.156	.	0.109	0.156
chr1	1042278	-	cBP_chr1_1042278_-_A	1	cBP_Branchpointer	C1orf159	ENST00000480643_IVS2	8150	major	-27	#1/2	1:YTNAY	0.00	.	0.0465	0.115	.	0.0465	0.115
chr1	1042286	-	cBP_chr1_1042286_-_A	1	cBP_LaBranchoR	C1orf159	ENST00000480643_IVS2	8150	major	-35	#2/2	2:YTNA	-2.60	.	0.0465	0.115	.	0.0465	0.115
chr1	1050493	-	cBP_chr1_1050493_-_A	2	cBP_BPP,cBP_LaBranchoR	C1orf159	ENST00000379339_IVS1,ENST00000480643_IVS1	984	major	-38	#1/1	3:TNA	-0.10	.	1.68	1.045	.	0.431	0.108
chr1	1109614	+	cBP_chr1_1109614_+_A	1	cBP_BPP	TTLL10	ENST00000379290_IVS1	339	major	-32	#3/3	4:YNA	-1.30	.	-4.95	-1.179	.	2.82	1.912
chr1	1109614	+	cBP_chr1_1109614_+_A	1	cBP_BPP	TTLL10	ENST00000379289_IVS1	358	major	-51	#3/3	4:YNA	-1.30	.	-4.95	-1.179	.	2.82	1.912
chr1	1109637	+	cBP_chr1_1109637_+_A	3	cBP_BPP,cBP_Branchpointer,cBP_LaBranchoR	TTLL10	ENST00000379290_IVS1	339	major	-9	#2/3	2:YTNA	-2.10	.	1.19	0.35	.	-1.53	-0.328
chr1	1109637	+	cBP_chr1_1109637_+_A	3	cBP_BPP,cBP_Branchpointer,cBP_LaBranchoR	TTLL10	ENST00000379289_IVS1	358	major	-28	#2/3	2:YTNA	-2.10	.	1.19	0.35	.	-1.53	-0.328
chr1	1109642	+	cBP_chr1_1109642_+_A	2	cBP_Branchpointer,cBP_LaBranchoR	TTLL10	ENST00000379290_IVS1	339	major	-4	#1/3	4:YNA	-0.30	.	-3.25	-0.711	.	0.564	0.158
chr1	1109642	+	cBP_chr1_1109642_+_A	2	cBP_Branchpointer,cBP_LaBranchoR	TTLL10	ENST00000379289_IVS1	358	major	-23	#1/3	4:YNA	-0.30	.	-3.25	-0.711	.	0.564	0.158
chr1	1109772	+	cBP_chr1_1109772_+_A	3	cBP_BPP,cBP_Branchpointer,cBP_LaBranchoR	TTLL10	ENST00000379289_IVS2,ENST00000379290_IVS2	102	major	-32	#1/1	1:YTNAY	-7.00	.	0.552	0.112	.	-2.93	-0.765
chr1	1114548	+	cBP_chr1_1114548_+_A	3	cBP_BPP,cBP_Branchpointer,cBP_LaBranchoR	TTLL10	ENST00000379289_IVS3,ENST00000379290_IVS3	4699	major	-21	#1/1	3:TNA	0.00	.	1.83	0.373	.	-1.18	-0.094
chr1	1114977	+	cBP_chr1_1114977_+_A	1	cBP_BPP	TTLL10	ENST00000379289_IVS4,ENST00000379290_IVS4	323	major	-60	#3/3	1:YTNAY	-4.90	.	-5.94	-0.867	.	-3.45	-0.889
chr1	1115010	+	cBP_chr1_1115010_+_A	1	cBP_Branchpointer	TTLL10	ENST00000379289_IVS4,ENST00000379290_IVS4	323	major	-27	#2/3	3:TNA	0.00	-4.855	2.09	0.635	.	-1.74	-0.366
chr1	1115014	+	cBP_chr1_1115014_+_A	2	cBP_Branchpointer,cBP_LaBranchoR	TTLL10	ENST00000379289_IVS4,ENST00000379290_IVS4	323	major	-23	#1/3	0:none	-2.00	.	2.07	0.613	.	1.17	0.315
chr1	1115381	+	cBP_chr1_1115381_+_A	1	cBP_LaBranchoR	TTLL10	ENST00000379289_IVS5,ENST00000379290_IVS5	296	major	-33	#2/2	0:none	-0.50	.	0.89	0.68	-1.564	-1.41	-0.784
chr1	1115381	+	cBP_chr1_1115381_+_A	1	cBP_LaBranchoR	TTLL10	ENST00000379288_IVS1	180	major	-33	#2/2	0:none	-0.50	.	0.89	0.68	-1.564	-1.41	-0.784
chr1	1115385	+	cBP_chr1_1115385_+_A	2	cBP_BPP,cBP_Branchpointer	TTLL10	ENST00000379289_IVS5,ENST00000379290_IVS5	296	major	-29	#1/2	4:YNA	0.00	.	-5.27	-1.051	.	0.941	0.35
chr1	1115385	+	cBP_chr1_1115385_+_A	2	cBP_BPP,cBP_Branchpointer	TTLL10	ENST00000379288_IVS1	180	major	-29	#1/2	4:YNA	0.00	.	-5.27	-1.051	.	0.941	0.35
chr1	1115840	+	cBP_chr1_1115840_+_A	3	cBP_BPP,cBP_Branchpointer,cBP_LaBranchoR	TTLL10	ENST00000379288_IVS2,ENST00000379289_IVS6,ENST00000379290_IVS6	142	major	-23	#1/1	3:TNA	0.00	-1.498	-0.629	-0.114	.	0.816	0.161
chr1	1116084	+	cBP_chr1_1116084_+_A	1	cBP_BPP	TTLL10	ENST00000379288_IVS3,ENST00000379289_IVS7,ENST00000379290_IVS7	129	major	-27	#4/4	4:YNA	-1.20	.	-6.62	-1.854	-5.156	-1.42	-0.445
chr1	1116086	+	cBP_chr1_1116086_+_A	1	cBP_LaBranchoR	TTLL10	ENST00000379288_IVS3,ENST00000379289_IVS7,ENST00000379290_IVS7	129	major	-25	#3/4	0:none	-2.00	.	-0.88	-0.367	.	-6.62	-1.854
chr1	1116089	+	cBP_chr1_1116089_+_A	1	cBP_Branchpointer	TTLL10	ENST00000379288_IVS3,ENST00000379289_IVS7,ENST00000379290_IVS7	129	major	-22	#2/4	4:YNA	-4.30	.	-1.45	-0.246	-4.855	-0.812	-0.286
chr1	1116103	+	cBP_chr1_1116103_+_A	1	cBP_BPHunter	TTLL10	ENST00000379288_IVS3,ENST00000379289_IVS7,ENST00000379290_IVS7	129	major	-8	#1/4	1:YTNAY	-3.00	-4.679	-2.56	-0.185	.	1.19	0.545
chr1	1117091	+	cBP_chr1_1117091_+_A	3	cBP_BPP,cBP_Branchpointer,cBP_LaBranchoR	TTLL10	ENST00000379288_IVS4,ENST00000379289_IVS8,ENST00000379290_IVS8	880	major	-30	#2/2	2:YTNA	0.00	.	1.15	0.275	.	1.07	0.296
chr1	1117096	+	cBP_chr1_1117096_+_A	1	cBP_Branchpointer	TTLL10	ENST00000379288_IVS4,ENST00000379289_IVS8,ENST00000379290_IVS8	880	major	-25	#1/2	4:YNA	0.00	.	2.29	1.322	.	2.08	1.498
chr1	1117711	+	cBP_chr1_1117711_+_A	1	cBP_Branchpointer	TTLL10	ENST00000379288_IVS5,ENST00000379289_IVS9,ENST00000379290_IVS9	545	major	-30	#2/2	0:none	-4.00	.	-3.11	-0.52	-1.722	0.605	0.032
chr1	1117716	+	cBP_chr1_1117716_+_A	3	cBP_BPP,cBP_Branchpointer,cBP_LaBranchoR	TTLL10	ENST00000379288_IVS5,ENST00000379289_IVS9,ENST00000379290_IVS9	545	major	-25	#1/2	1:YTNAY	-1.00	.	-4.96	-0.933	.	-1.12	-0.392
chr1	1118238	+	cBP_chr1_1118238_+_A	3	cBP_BPP,cBP_Branchpointer,cBP_LaBranchoR	TTLL10	ENST00000379288_IVS6,ENST00000379289_IVS10,ENST00000379290_IVS10	429	major	-18	#1/1	2:YTNA	-2.40	.	0.472	0.085	.	2.9	1.581
chr1	1119270	+	cBP_chr1_1119270_+_A	1	cBP_Branchpointer	TTLL10	ENST00000379288_IVS7,ENST00000379289_IVS11,ENST00000379290_IVS11	872	major	-30	#3/3	2:YTNA	-4.40	.	-0.189	-0.058	.	1.1	0.278
chr1	1119275	+	cBP_chr1_1119275_+_A	2	cBP_BPP,cBP_Branchpointer	TTLL10	ENST00000379288_IVS7,ENST00000379289_IVS11,ENST00000379290_IVS11	872	major	-25	#2/3	4:YNA	-2.50	-5.156	-0.429	-0.105	-4.855	2.35	1.602
chr1	1119278	+	cBP_chr1_1119278_+_A	2	cBP_Branchpointer,cBP_LaBranchoR	TTLL10	ENST00000379288_IVS7,ENST00000379289_IVS11,ENST00000379290_IVS11	872	major	-22	#1/3	0:none	-3.60	.	-4.97	-1.659	.	1.42	0.53
chr1	1120323	+	cBP_chr1_1120323_+_A	1	cBP_BPP	TTLL10	ENST00000379288_IVS8,ENST00000379289_IVS12,ENST00000379290_IVS12	877	major	-26	#2/2	4:YNA	-0.10	.	0.541	0.19	.	-2.07	-0.857
chr1	1120330	+	cBP_chr1_1120330_+_A	1	cBP_LaBranchoR	TTLL10	ENST00000379288_IVS8,ENST00000379289_IVS12,ENST00000379290_IVS12	877	major	-19	#1/2	4:YNA	0.00	.	1.38	0.899	.	-1.68	-0.522
chr1	1131951	+	cBP_chr1_1131951_+_A	2	cBP_Branchpointer,cBP_LaBranchoR	TTLL10	ENST00000379289_IVS13,ENST00000379290_IVS13	11490	major	-29	#2/2	0:none	-4.60	.	-5.45	-1.343	-3.98	-2.62	-0.596
chr1	1131955	+	cBP_chr1_1131955_+_A	1	cBP_BPP	TTLL10	ENST00000379289_IVS13,ENST00000379290_IVS13	11490	major	-25	#1/2	4:YNA	-0.10	.	-5.19	-1.307	-5.156	0.581	0.154
chr1	1132445	+	cBP_chr1_1132445_+_A	2	cBP_BPP,cBP_Branchpointer	TTLL10	ENST00000379289_IVS14,ENST00000379290_IVS14	376	major	-28	#2/2	3:TNA	0.00	.	2.27	0.647	.	0.724	0.014
chr1	1132456	+	cBP_chr1_1132456_+_A	1	cBP_LaBranchoR	TTLL10	ENST00000379289_IVS14,ENST00000379290_IVS14	376	major	-17	#1/2	1:YTNAY	-5.50	.	2.06	0.409	.	0.658	-0.0
chr1	1132793	+	cBP_chr1_1132793_+_A	4	cBP_BPP,cBP_Branchpointer,cBP_LaBranchoR,cBP_BPHunter	TTLL10	ENST00000379289_IVS15,ENST00000379290_IVS15	251	major	-25	#1/1	1:YTNAY	-2.00	-3.82	-1.33	-0.222	.	-1.54	-0.114
chr1	1139366	-	cBP_chr1_1139366_-_A	4	cBP_BPP,cBP_Branchpointer,cBP_LaBranchoR,cBP_BPHunter	TNFRSF18	ENST00000328596_IVS3	438	major	-26	#1/1	1:YTNAY	-5.70	.	0.914	0.168	-5.156	2.22	0.676
chr1	1139366	-	cBP_chr1_1139366_-_A	4	cBP_BPP,cBP_Branchpointer,cBP_LaBranchoR,cBP_BPHunter	TNFRSF18	ENST00000379268_IVS4	65	major	-18	#1/1	1:YTNAY	-5.70	.	0.914	0.168	-5.156	2.22	0.676
chr1	1139366	-	cBP_chr1_1139366_-_A	4	cBP_BPP,cBP_Branchpointer,cBP_LaBranchoR,cBP_BPHunter	TNFRSF18	ENST00000379265_IVS4	86	major	-18	#1/1	1:YTNAY	-5.70	.	0.914	0.168	-5.156	2.22	0.676
chr1	1139643	-	cBP_chr1_1139643_-_A	3	cBP_BPP,cBP_Branchpointer,cBP_LaBranchoR	TNFRSF18	ENST00000379265_IVS3,ENST00000379268_IVS3	162	major	-27	#1/1	1:YTNAY	-2.20	.	0.871	0.189	.	-0.72	-0.106
chr1	1139906	-	mBP_chr1_1139906_-_A	3	eBP_Pineda,cBP_BPP,cBP_LaBranchoR	TNFRSF18	ENST00000328596_IVS2,ENST00000379265_IVS2,ENST00000379268_IVS2	883	major	-40	#1/1	4:YNA	-0.40	.	-2.52	-1.359	-4.457	1.26	0.994
chr1	1140904	-	eBP_chr1_1140904_-_G	1	eBP_Pineda	TNFRSF18	ENST00000328596_IVS1,ENST00000379265_IVS1,ENST00000379268_IVS1	892	major	-32	#1/3	0:none	-2.40	.	0.682	0.177	.	0.0419	0.006
chr1	1140905	-	mBP_chr1_1140905_-_A	2	eBP_Pineda,cBP_LaBranchoR	TNFRSF18	ENST00000328596_IVS1,ENST00000379265_IVS1,ENST00000379268_IVS1	892	major	-33	#2/3	4:YNA	-2.00	.	0.209	0.029	.	1.81	0.702
chr1	1140910	-	cBP_chr1_1140910_-_A	1	cBP_BPP	TNFRSF18	ENST00000328596_IVS1,ENST00000379265_IVS1,ENST00000379268_IVS1	892	major	-38	#3/3	2:YTNA	-3.50	.	-4.84	-1.817	.	1.26	0.362
chr1	1147028	-	cBP_chr1_1147028_-_A	2	cBP_BPP,cBP_LaBranchoR	TNFRSF4	ENST00000379236_IVS6	78	major	-23	#1/2	4:YNA	-1.60	.	-4.95	-1.008	.	1.49	0.434
chr1	1147032	-	cBP_chr1_1147032_-_A	1	cBP_Branchpointer	TNFRSF4	ENST00000379236_IVS6	78	major	-27	#2/2	4:YNA	-1.60	.	-4.99	-0.938	.	-0.422	-0.063
chr1	1147231	-	cBP_chr1_1147231_-_A	2	cBP_Branchpointer,cBP_LaBranchoR	TNFRSF4	ENST00000379236_IVS5	109	major	-19	#1/2	4:YNA	-2.50	.	0.867	0.045	.	-4.58	-0.776
chr1	1147235	-	cBP_chr1_1147235_-_A	2	cBP_BPP,cBP_Branchpointer	TNFRSF4	ENST00000379236_IVS5	109	major	-23	#2/2	4:YNA	0.00	.	-1.48	0.094	.	-1.96	-0.667
chr1	1147540	-	cBP_chr1_1147540_-_A	1	cBP_Branchpointer	TNFRSF4	ENST00000379236_IVS4	499	major	-22	#1/2	0:none	-4.90	.	-3.13	-0.765	.	-2.85	-0.712
chr1	1147543	-	cBP_chr1_1147543_-_A	3	cBP_BPP,cBP_Branchpointer,cBP_LaBranchoR	TNFRSF4	ENST00000379236_IVS4	499	major	-25	#2/2	2:YTNA	-1.10	.	1.32	0.354	-5.156	2.51	1.392
chr1	1148105	-	cBP_chr1_1148105_-_A	4	cBP_BPP,cBP_Branchpointer,cBP_LaBranchoR,cBP_BPHunter	TNFRSF4	ENST00000379236_IVS3	287	major	-21	#1/2	1:YTNAY	-3.70	-4.829	-1.44	-0.241	.	-7.32	-1.236
chr1	1148113	-	cBP_chr1_1148113_-_A	1	cBP_Branchpointer	TNFRSF4	ENST00000379236_IVS3	287	major	-29	#2/2	0:none	-3.70	.	-7.83	-2.269	.	-1.13	-0.081
chr1	1148498	-	cBP_chr1_1148498_-_A	1	cBP_Branchpointer	TNFRSF4	ENST00000379236_IVS2	569	major	-25	#1/2	4:YNA	0.00	-5.154	-7.13	-2.306	.	-0.898	-0.884
chr1	1148501	-	cBP_chr1_1148501_-_A	4	cBP_BPP,cBP_Branchpointer,cBP_LaBranchoR,cBP_BPHunter	TNFRSF4	ENST00000379236_IVS2	569	major	-28	#2/2	1:YTNAY	-3.70	.	-4.0	-0.591	.	-0.547	-0.059
chr1	1149184	-	cBP_chr1_1149184_-_A	2	cBP_Branchpointer,cBP_LaBranchoR	TNFRSF4	ENST00000379236_IVS1	197	major	-19	#1/2	1:YTNAY	-6.40	.	-4.88	-1.658	.	-1.13	-0.341
chr1	1149195	-	cBP_chr1_1149195_-_A	2	cBP_BPP,cBP_Branchpointer	TNFRSF4	ENST00000379236_IVS1	197	major	-30	#2/2	1:YTNAY	-3.70	.	-1.73	-0.071	.	-7.38	-2.681
chr1	1153091	-	mBP_chr1_1153091_-_A	6	eBP_Mercer,eBP_Taggart,eBP_Briese,cBP_BPP,cBP_Branchpointer,cBP_LaBranchoR	SDF4	ENST00000360001_IVS6	769	major	-23	#1/1	1:YTNAY	-5.10	.	-2.15	-0.158	.	-0.348	-0.19
chr1	1153216	-	mBP_chr1_1153216_-_A	5	eBP_Mercer,eBP_Taggart,cBP_BPP,cBP_Branchpointer,cBP_LaBranchoR	SDF4	ENST00000263741_IVS6	653	major	-32	#1/1	1:YTNAY	0.00	.	-1.98	-0.711	.	-0.466	-0.191
chr1	1154032	-	mBP_chr1_1154032_-_A	5	eBP_Pineda,cBP_BPP,cBP_Branchpointer,cBP_LaBranchoR,cBP_BPHunter	SDF4	ENST00000263741_IVS5,ENST00000360001_IVS5,ENST00000403997_IVS4	135	major	-19	#1/2	1:YTNAY	-5.40	.	-0.0864	-0.012	.	-2.51	-0.444
chr1	1154059	-	eBP_chr1_1154059_-_C	1	eBP_Pineda	SDF4	ENST00000263741_IVS5,ENST00000360001_IVS5,ENST00000403997_IVS4	135	major	-46	#2/2	0:none	-1.00	-2.838	-5.46	-1.211	.	-2.19	-0.451
chr1	1154327	-	mBP_chr1_1154327_-_A	5	eBP_Taggart,eBP_Pineda,eBP_Briese,cBP_BPP,cBP_LaBranchoR	SDF4	ENST00000263741_IVS4,ENST00000360001_IVS4	4316	major	-20	#1/7	4:YNA	-0.50	.	2.99	1.681	-5.156	1.89	0.158
chr1	1154328	-	eBP_chr1_1154328_-_C	1	eBP_Mercer	SDF4	ENST00000263741_IVS4,ENST00000360001_IVS4	4316	major	-21	#2/7	0:none	-2.90	-4.855	1.06	0.896	-4.554	3.29	0.854
chr1	1154350	-	eBP_chr1_1154350_-_G	1	eBP_Pineda	SDF4	ENST00000263741_IVS4,ENST00000360001_IVS4	4316	major	-43	#3/7	0:none	-6.20	.	-2.03	-0.587	-5.156	-0.654	-0.137
chr1	1154361	-	eBP_chr1_1154361_-_A	1	eBP_Pineda	SDF4	ENST00000263741_IVS4,ENST00000360001_IVS4	4316	major	-54	#4/7	0:none	0.00	.	-6.81	-1.719	.	-6.81	-2.007
chr1	1154371	-	eBP_chr1_1154371_-_A	1	eBP_Pineda	SDF4	ENST00000263741_IVS4,ENST00000360001_IVS4	4316	major	-64	#5/7	0:none	-0.50	.	2.24	0.47	-4.855	-2.97	-0.792
chr1	1154380	-	eBP_chr1_1154380_-_A	1	eBP_Pineda	SDF4	ENST00000263741_IVS4,ENST00000360001_IVS4	4316	major	-73	#6/7	0:none	-1.00	.	-6.53	-1.639	.	2.15	0.575
chr1	1154387	-	eBP_chr1_1154387_-_A	1	eBP_Pineda	SDF4	ENST00000263741_IVS4,ENST00000360001_IVS4	4316	major	-80	#7/7	2:YTNA	0.00	.	-4.04	-1.011	.	-4.4	-1.062
chr1	1154411	-	eBP_chr1_1154411_-_C	1	eBP_BPHunter	SDF4	ENST00000403997_IVS3	4238	major	-26	#1/2	0:none	0.00	-4.855	-2.7	-2.202	-4.554	-3.99	-1.083
chr1	1154412	-	cBP_chr1_1154412_-_G	1	cBP_LaBranchoR	SDF4	ENST00000403997_IVS3	4238	major	-27	#2/2	0:none	0.00	-4.554	-2.41	-0.654	.	-3.04	-0.683
chr1	1158760	-	mBP_chr1_1158760_-_A	4	eBP_Briese,cBP_BPP,cBP_Branchpointer,cBP_LaBranchoR	SDF4	ENST00000263741_IVS3,ENST00000360001_IVS3,ENST00000403997_IVS2	474	major	-23	#1/1	1:YTNAY	-4.90	.	3.98	1.659	.	3.97	1.651
chr1	1159378	-	mBP_chr1_1159378_-_A	4	eBP_Briese,cBP_BPP,cBP_Branchpointer,cBP_LaBranchoR	SDF4	ENST00000263741_IVS2,ENST00000360001_IVS2,ENST00000403997_IVS1	4499	major	-30	#1/1	1:YTNAY	-3.90	.	1.95	1.484	.	3.22	1.484
chr1	1164351	-	cBP_chr1_1164351_-_A	3	cBP_BPP,cBP_Branchpointer,cBP_LaBranchoR	SDF4	ENST00000263741_IVS1,ENST00000360001_IVS1	2945	major	-25	#1/1	1:YTNAY	-4.00	-3.776	-3.93	-1.897	.	-1.96	-0.593
chr1	1178047	-	cBP_chr1_1178047_-_A	3	cBP_BPP,cBP_Branchpointer,cBP_LaBranchoR	FAM132A	ENST00000330388_IVS7	188	major	-21	#1/1	3:TNA	-1.20	-4.378	2.75	1.542	.	1.56	0.46
chr1	1178327	-	cBP_chr1_1178327_-_A	1	cBP_BPP	FAM132A	ENST00000330388_IVS6	148	major	-34	#1/3	4:YNA	-8.10	.	-0.726	-0.177	.	0.208	0.074
chr1	1178328	-	cBP_chr1_1178328_-_A	1	cBP_LaBranchoR	FAM132A	ENST00000330388_IVS6	148	major	-35	#2/3	0:none	-8.50	.	-4.62	-1.686	-4.679	1.22	0.997
chr1	1178372	-	eBP_chr1_1178372_-_G	1	eBP_Pineda	FAM132A	ENST00000330388_IVS6	148	major	-79	#3/3	0:none	-2.90	.	-1.7	-0.331	.	1.67	0.698
chr1	1178548	-	cBP_chr1_1178548_-_A	1	cBP_BPP	FAM132A	ENST00000330388_IVS5	291	major	-16	#1/2	4:YNA	0.00	.	-5.07	-0.976	.	0.752	0.076
chr1	1178552	-	cBP_chr1_1178552_-_C	1	cBP_LaBranchoR	FAM132A	ENST00000330388_IVS5	291	major	-20	#2/2	0:none	0.00	.	0.0819	0.035	.	2.09	1.511
chr1	1178950	-	mBP_chr1_1178950_-_A	4	eBP_Pineda,cBP_BPP,cBP_Branchpointer,cBP_LaBranchoR	FAM132A	ENST00000330388_IVS4	401	major	-18	#1/1	1:YTNAY	-1.60	.	-2.09	-0.381	.	-1.69	-0.328
chr1	1179519	-	cBP_chr1_1179519_-_A	4	cBP_BPP,cBP_Branchpointer,cBP_LaBranchoR,cBP_BPHunter	FAM132A	ENST00000330388_IVS3	85	major	-34	#1/1	1:YTNAY	-5.30	-5.156	-6.53	-2.295	.	1.87	0.544
chr1	1179677	-	cBP_chr1_1179677_-_A	3	cBP_BPP,cBP_Branchpointer,cBP_LaBranchoR	FAM132A	ENST00000330388_IVS2	105	major	-22	#1/1	1:YTNAY	0.00	.	1.18	0.561	.	2.22	0.528
chr1	1179898	-	cBP_chr1_1179898_-_A	3	cBP_BPP,cBP_Branchpointer,cBP_LaBranchoR	FAM132A	ENST00000330388_IVS1	2016	major	-21	#1/2	4:YNA	-5.10	.	0.91	0.543	.	2.59	0.821
chr1	1179906	-	cBP_chr1_1179906_-_A	1	cBP_Branchpointer	FAM132A	ENST00000330388_IVS1	2016	major	-29	#2/2	2:YTNA	-0.30	.	-0.551	-0.213	.	1.5	0.279
chr1	1190888	-	eBP_chr1_1190888_-_T	1	eBP_Pineda	UBE2J2	ENST00000349431_IVS6,ENST00000360466_IVS6,ENST00000400929_IVS5,ENST00000400930_IVS7,ENST00000435198_IVS6	557	major	-21	#1/4	0:none	-1.00	.	2.53	0.29	.	1.05	0.536
chr1	1190895	-	eBP_chr1_1190895_-_G	1	eBP_Pineda	UBE2J2	ENST00000349431_IVS6,ENST00000360466_IVS6,ENST00000400929_IVS5,ENST00000400930_IVS7,ENST00000435198_IVS6	557	major	-28	#2/4	0:none	-2.40	.	-3.15	-0.516	.	1.85	0.931
chr1	1190896	-	mBP_chr1_1190896_-_A	4	eBP_Pineda,cBP_BPP,cBP_Branchpointer,cBP_LaBranchoR	UBE2J2	ENST00000349431_IVS6,ENST00000360466_IVS6,ENST00000400929_IVS5,ENST00000400930_IVS7,ENST00000435198_IVS6	557	major	-29	#3/4	4:YNA	-2.00	.	2.34	0.523	.	2.24	0.867
chr1	1190899	-	eBP_chr1_1190899_-_A	1	eBP_Briese	UBE2J2	ENST00000349431_IVS6,ENST00000360466_IVS6,ENST00000400929_IVS5,ENST00000400930_IVS7,ENST00000435198_IVS6	557	major	-32	#4/4	0:none	-0.10	.	1.1	0.225	.	0.666	0.534
chr1	1191527	-	mBP_chr1_1191527_-_A	6	eBP_Mercer,eBP_Pineda,eBP_Briese,cBP_BPP,cBP_Branchpointer,cBP_LaBranchoR	UBE2J2	ENST00000349431_IVS5,ENST00000360466_IVS5,ENST00000400929_IVS4,ENST00000400930_IVS6,ENST00000435198_IVS5	866	major	-22	#1/5	1:YTNAY	-2.20	.	0.92	0.179	.	2.31	0.505
chr1	1191531	-	eBP_chr1_1191531_-_G	1	eBP_Pineda	UBE2J2	ENST00000349431_IVS5,ENST00000360466_IVS5,ENST00000400929_IVS4,ENST00000400930_IVS6,ENST00000435198_IVS5	866	major	-26	#2/5	0:none	-3.40	.	0.624	0.033	-5.156	-4.47	-0.769
chr1	1191532	-	eBP_chr1_1191532_-_G	1	eBP_Pineda	UBE2J2	ENST00000349431_IVS5,ENST00000360466_IVS5,ENST00000400929_IVS4,ENST00000400930_IVS6,ENST00000435198_IVS5	866	major	-27	#3/5	0:none	-3.40	.	1.56	0.73	.	-2.74	-0.478
chr1	1191539	-	eBP_chr1_1191539_-_G	1	eBP_Pineda	UBE2J2	ENST00000349431_IVS5,ENST00000360466_IVS5,ENST00000400929_IVS4,ENST00000400930_IVS6,ENST00000435198_IVS5	866	major	-34	#4/5	0:none	-1.10	.	0.752	0.055	.	-4.2	-0.912
chr1	1191540	-	eBP_chr1_1191540_-_A	1	eBP_Pineda	UBE2J2	ENST00000349431_IVS5,ENST00000360466_IVS5,ENST00000400929_IVS4,ENST00000400930_IVS6,ENST00000435198_IVS5	866	major	-35	#5/5	3:TNA	0.00	.	-2.26	-0.188	.	1.29	0.142
chr1	1192530	-	cBP_chr1_1192530_-_A	3	cBP_BPP,cBP_Branchpointer,cBP_LaBranchoR	UBE2J2	ENST00000349431_IVS4,ENST00000360466_IVS4,ENST00000400929_IVS3,ENST00000400930_IVS5,ENST00000435198_IVS4	77	major	-20	#1/2	1:YTNAY	-5.70	.	-2.49	-0.49	.	2.03	0.629
chr1	1192534	-	cBP_chr1_1192534_-_A	1	cBP_Branchpointer	UBE2J2	ENST00000349431_IVS4,ENST00000360466_IVS4,ENST00000400929_IVS3,ENST00000400930_IVS5,ENST00000435198_IVS4	77	major	-24	#2/2	0:none	-0.50	.	-3.5	-0.729	-5.156	1.89	0.62
chr1	1192719	-	mBP_chr1_1192719_-_A	2	eBP_Briese,cBP_LaBranchoR	UBE2J2	ENST00000349431_IVS3,ENST00000360466_IVS3,ENST00000400929_IVS2,ENST00000400930_IVS4,ENST00000422076_IVS4,ENST00000435198_IVS3,ENST00000502382_IVS4	6035	major	-29	#1/2	0:none	-1.70	.	-0.291	-0.07	.	1.98	0.558
chr1	1192721	-	cBP_chr1_1192721_-_A	1	cBP_BPP	UBE2J2	ENST00000349431_IVS3,ENST00000360466_IVS3,ENST00000400929_IVS2,ENST00000400930_IVS4,ENST00000422076_IVS4,ENST00000435198_IVS3,ENST00000502382_IVS4	6035	major	-31	#2/2	4:YNA	-4.30	.	1.98	0.558	-4.654	-3.67	-0.849
chr1	1198785	-	mBP_chr1_1198785_-_A	2	eBP_Taggart,cBP_BPP	UBE2J2	ENST00000400930_IVS3,ENST00000422076_IVS3	1396	major	-19	#1/2	3:TNA	0.00	.	2.7	0.829	.	1.49	0.306
chr1	1198785	-	mBP_chr1_1198785_-_A	2	eBP_Taggart,cBP_BPP	UBE2J2	ENST00000349431_IVS2,ENST00000360466_IVS2,ENST00000435198_IVS2,ENST00000502382_IVS3	4475	major	-19	#1/2	3:TNA	0.00	.	2.7	0.829	.	1.49	0.306
chr1	1198785	-	mBP_chr1_1198785_-_A	2	eBP_Taggart,cBP_BPP	UBE2J2	ENST00000400929_IVS1	10279	major	-19	#1/2	3:TNA	0.00	.	2.7	0.829	.	1.49	0.306
chr1	1198790	-	mBP_chr1_1198790_-_A	3	eBP_Pineda,cBP_Branchpointer,cBP_LaBranchoR	UBE2J2	ENST00000400930_IVS3,ENST00000422076_IVS3	1396	major	-24	#2/2	4:YNA	0.00	.	2.68	0.795	.	1.46	0.068
chr1	1198790	-	mBP_chr1_1198790_-_A	3	eBP_Pineda,cBP_Branchpointer,cBP_LaBranchoR	UBE2J2	ENST00000349431_IVS2,ENST00000360466_IVS2,ENST00000435198_IVS2,ENST00000502382_IVS3	4475	major	-24	#2/2	4:YNA	0.00	.	2.68	0.795	.	1.46	0.068
chr1	1198790	-	mBP_chr1_1198790_-_A	3	eBP_Pineda,cBP_Branchpointer,cBP_LaBranchoR	UBE2J2	ENST00000400929_IVS1	10279	major	-24	#2/2	4:YNA	0.00	.	2.68	0.795	.	1.46	0.068
chr1	1200231	-	cBP_chr1_1200231_-_A	2	cBP_Branchpointer,cBP_LaBranchoR	UBE2J2	ENST00000400930_IVS2,ENST00000422076_IVS2	3031	major	-21	#1/2	1:YTNAY	-1.10	-5.156	0.122	0.166	.	0.122	0.166
chr1	1200241	-	cBP_chr1_1200241_-_A	2	cBP_BPP,cBP_Branchpointer	UBE2J2	ENST00000400930_IVS2,ENST00000422076_IVS2	3031	major	-31	#2/2	3:TNA	-0.50	.	0.122	0.166	.	-0.245	-1.131
chr1	1203395	-	cBP_chr1_1203395_-_A	3	cBP_BPP,cBP_Branchpointer,cBP_LaBranchoR	UBE2J2	ENST00000502382_IVS2	3517	major	-23	#1/1	3:TNA	0.00	.	2.16	0.21	.	-2.58	-0.224
chr1	1203395	-	cBP_chr1_1203395_-_A	3	cBP_BPP,cBP_Branchpointer,cBP_LaBranchoR	UBE2J2	ENST00000488418_IVS1	4860	major	-23	#1/1	3:TNA	0.00	.	2.16	0.21	.	-2.58	-0.224
chr1	1203395	-	cBP_chr1_1203395_-_A	3	cBP_BPP,cBP_Branchpointer,cBP_LaBranchoR	UBE2J2	ENST00000435198_IVS1	5384	major	-23	#1/1	3:TNA	0.00	.	2.16	0.21	.	-2.58	-0.224
chr1	1203395	-	cBP_chr1_1203395_-_A	3	cBP_BPP,cBP_Branchpointer,cBP_LaBranchoR	UBE2J2	ENST00000360466_IVS1,ENST00000422076_IVS1	5506	major	-23	#1/1	3:TNA	0.00	.	2.16	0.21	.	-2.58	-0.224
chr1	1203395	-	cBP_chr1_1203395_-_A	3	cBP_BPP,cBP_Branchpointer,cBP_LaBranchoR	UBE2J2	ENST00000349431_IVS1,ENST00000400930_IVS1	5673	major	-23	#1/1	3:TNA	0.00	.	2.16	0.21	.	-2.58	-0.224
chr1	1207064	-	cBP_chr1_1207064_-_A	1	cBP_LaBranchoR	UBE2J2	ENST00000502382_IVS1	2028	major	-47	#1/1	3:TNA	0.00	.	-1.72	-1.771	.	0.86	0.626
chr1	1216587	+	cBP_chr1_1216587_+_A	2	cBP_BPP,cBP_LaBranchoR	SCNN1D	ENST00000379116_IVS1	559	major	-19	#1/1	4:YNA	-0.90	.	-0.981	-0.23	-5.156	1.8	1.331
chr1	1216759	+	cBP_chr1_1216759_+_A	1	cBP_BPP	SCNN1D	ENST00000379116_IVS2	113	major	-32	#4/4	4:YNA	-0.10	.	-1.02	-0.243	.	-1.89	-0.52
chr1	1216764	+	eBP_chr1_1216764_+_T	1	eBP_Pineda	SCNN1D	ENST00000379116_IVS2	113	major	-27	#3/4	0:none	0.00	.	0.749	0.258	.	-2.79	-0.944
chr1	1216768	+	eBP_chr1_1216768_+_T	1	eBP_Pineda	SCNN1D	ENST00000379116_IVS2	113	major	-23	#2/4	0:none	-1.60	.	-2.86	-1.97	.	-1.94	-0.616
chr1	1216770	+	cBP_chr1_1216770_+_C	1	cBP_LaBranchoR	SCNN1D	ENST00000379116_IVS2	113	major	-21	#1/4	0:none	-3.70	.	-0.532	-0.16	.	-2.86	-1.97
chr1	1217601	+	cBP_chr1_1217601_+_A	3	cBP_BPP,cBP_Branchpointer,cBP_LaBranchoR	SCNN1D	ENST00000338555_IVS1,ENST00000379116_IVS3	631	major	-21	#1/1	3:TNA	-2.10	.	1.5	0.424	.	1.49	0.406
chr1	1219338	+	cBP_chr1_1219338_+_A	3	cBP_BPP,cBP_Branchpointer,cBP_LaBranchoR	SCNN1D	ENST00000325425_IVS1,ENST00000338555_IVS2,ENST00000379116_IVS4	1662	major	-20	#1/1	4:YNA	-1.60	.	-1.75	-0.439	.	1.34	0.499
chr1	1220895	+	cBP_chr1_1220895_+_A	1	cBP_BPP	SCNN1D	ENST00000325425_IVS2,ENST00000379116_IVS5	1480	major	-56	#2/2	2:YTNA	-0.30	.	0.748	0.273	.	-3.37	-2.998
chr1	1220930	+	cBP_chr1_1220930_+_A	2	cBP_Branchpointer,cBP_LaBranchoR	SCNN1D	ENST00000325425_IVS2,ENST00000379116_IVS5	1480	major	-21	#1/2	4:YNA	-3.40	.	1.16	0.784	.	-2.32	-1.445
chr1	1221288	+	cBP_chr1_1221288_+_A	3	cBP_BPP,cBP_Branchpointer,cBP_LaBranchoR	SCNN1D	ENST00000338555_IVS3	1835	major	-18	#1/1	2:YTNA	-5.20	.	1.11	1.126	.	0.0434	0.183
chr1	1221288	+	cBP_chr1_1221288_+_A	3	cBP_BPP,cBP_Branchpointer,cBP_LaBranchoR	SCNN1D	ENST00000325425_IVS3,ENST00000379116_IVS6	261	major	-18	#1/1	2:YTNA	-5.20	.	1.11	1.126	.	0.0434	0.183
chr1	1222126	+	mBP_chr1_1222126_+_A	4	eBP_Mercer,cBP_BPP,cBP_Branchpointer,cBP_LaBranchoR	SCNN1D	ENST00000325425_IVS4,ENST00000338555_IVS4,ENST00000379116_IVS7	489	major	-22	#1/1	1:YTNAY	-3.40	.	-2.64	-0.251	.	1.6	0.518
chr1	1222468	+	cBP_chr1_1222468_+_A	3	cBP_BPP,cBP_Branchpointer,cBP_LaBranchoR	SCNN1D	ENST00000325425_IVS5,ENST00000338555_IVS5,ENST00000379116_IVS8	133	major	-21	#1/1	1:YTNAY	-5.30	-5.155	3.25	1.638	.	-5.2	-0.552
chr1	1222868	+	cBP_chr1_1222868_+_A	3	cBP_BPP,cBP_Branchpointer,cBP_LaBranchoR	SCNN1D	ENST00000325425_IVS6,ENST00000338555_IVS6,ENST00000379099_IVS1,ENST00000379116_IVS9	208	major	-20	#1/1	2:YTNA	-0.80	.	3.22	1.464	.	1.95	1.464
chr1	1223031	+	cBP_chr1_1223031_+_A	3	cBP_BPP,cBP_Branchpointer,cBP_LaBranchoR	SCNN1D	ENST00000325425_IVS7,ENST00000338555_IVS7,ENST00000379116_IVS10	76	major	-22	#1/1	1:YTNAY	-2.10	.	1.18	-0.002	.	-3.97	-0.594
chr1	1223298	+	cBP_chr1_1223298_+_A	2	cBP_Branchpointer,cBP_LaBranchoR	SCNN1D	ENST00000325425_IVS8,ENST00000338555_IVS8,ENST00000379099_IVS2,ENST00000379116_IVS11	102	major	-21	#2/2	0:none	-1.30	.	-4.76	-0.462	.	-0.597	0.064
chr1	1223303	+	cBP_chr1_1223303_+_A	1	cBP_BPP	SCNN1D	ENST00000325425_IVS8,ENST00000338555_IVS8,ENST00000379099_IVS2,ENST00000379116_IVS11	102	major	-16	#1/2	2:YTNA	-2.30	.	-0.977	-0.495	.	3.11	1.204
chr1	1225622	+	cBP_chr1_1225622_+_A	1	cBP_LaBranchoR	SCNN1D	ENST00000325425_IVS9,ENST00000338555_IVS9,ENST00000379099_IVS3,ENST00000379116_IVS12	2233	major	-29	#2/2	4:YNA	-0.10	-4.186	-2.95	-1.741	-5.156	-1.87	-0.164
chr1	1225634	+	cBP_chr1_1225634_+_A	1	cBP_BPP	SCNN1D	ENST00000325425_IVS9,ENST00000338555_IVS9,ENST00000379099_IVS3,ENST00000379116_IVS12	2233	major	-17	#1/2	1:YTNAY	-1.00	.	-1.42	-0.444	.	0.373	0.396
chr1	1225831	+	cBP_chr1_1225831_+_A	3	cBP_BPP,cBP_Branchpointer,cBP_LaBranchoR	SCNN1D	ENST00000325425_IVS10,ENST00000338555_IVS10,ENST00000379099_IVS4,ENST00000379116_IVS13	88	major	-26	#1/1	1:YTNAY	-2.10	.	-5.49	-1.056	-5.156	-1.09	-0.082
chr1	1225991	+	cBP_chr1_1225991_+_A	1	cBP_Branchpointer	SCNN1D	ENST00000325425_IVS11,ENST00000338555_IVS11,ENST00000379099_IVS5,ENST00000379116_IVS14	81	major	-26	#2/2	0:none	-0.70	-2.251	0.0464	0.029	-4.855	1.98	0.698
chr1	1225996	+	cBP_chr1_1225996_+_A	3	cBP_BPP,cBP_Branchpointer,cBP_LaBranchoR	SCNN1D	ENST00000325425_IVS11,ENST00000338555_IVS11,ENST00000379099_IVS5,ENST00000379116_IVS14	81	major	-21	#1/2	3:TNA	-4.90	.	0.962	0.4	.	2.66	1.482
chr1	1226253	+	cBP_chr1_1226253_+_A	1	cBP_Branchpointer	SCNN1D	ENST00000325425_IVS12,ENST00000338555_IVS12,ENST00000379099_IVS6,ENST00000379116_IVS15	200	major	-22	#3/3	4:YNA	-0.10	.	0.335	0.085	-5.156	-0.292	-0.075
chr1	1226255	+	cBP_chr1_1226255_+_A	1	cBP_LaBranchoR	SCNN1D	ENST00000325425_IVS12,ENST00000338555_IVS12,ENST00000379099_IVS6,ENST00000379116_IVS15	200	major	-20	#2/3	0:none	-5.20	.	1.68	1.044	.	0.335	0.085
chr1	1226259	+	cBP_chr1_1226259_+_A	1	cBP_BPP	SCNN1D	ENST00000325425_IVS12,ENST00000338555_IVS12,ENST00000379099_IVS6,ENST00000379116_IVS15	200	major	-16	#1/3	4:YNA	-1.30	.	2.49	1.408	.	-3.23	-0.826
chr1	1226416	+	cBP_chr1_1226416_+_A	1	cBP_Branchpointer	SCNN1D	ENST00000325425_IVS13,ENST00000338555_IVS13,ENST00000379116_IVS16	111	major	-29	#2/2	4:YNA	-2.50	.	-5.86	-1.107	.	2.91	1.566
chr1	1226425	+	cBP_chr1_1226425_+_A	3	cBP_BPP,cBP_Branchpointer,cBP_LaBranchoR	SCNN1D	ENST00000325425_IVS13,ENST00000338555_IVS13,ENST00000379116_IVS16	111	major	-20	#1/2	1:YTNAY	-2.20	.	-1.84	-0.104	-1.575	-1.68	-0.086
chr1	1226613	+	cBP_chr1_1226613_+_A	3	cBP_BPP,cBP_Branchpointer,cBP_LaBranchoR	SCNN1D	ENST00000325425_IVS14,ENST00000338555_IVS14,ENST00000379116_IVS17	113	major	-21	#1/1	1:YTNAY	-2.10	.	-0.242	0.087	.	-0.108	-0.233
chr1	1244270	+	cBP_chr1_1244270_+_A	1	cBP_Branchpointer	PUSL1	ENST00000379031_IVS1	194	major	-25	#2/2	0:none	-1.20	.	-7.83	-1.465	.	-1.91	-0.473
chr1	1244271	+	cBP_chr1_1244271_+_A	3	cBP_BPP,cBP_Branchpointer,cBP_LaBranchoR	PUSL1	ENST00000379031_IVS1	194	major	-24	#1/2	3:TNA	-1.20	.	-1.62	-0.152	.	-0.0685	-0.11
chr1	1244436	+	cBP_chr1_1244436_+_A	3	cBP_BPP,cBP_Branchpointer,cBP_LaBranchoR	PUSL1	ENST00000379031_IVS2	113	major	-30	#1/1	1:YTNAY	-1.60	.	-6.76	-3.119	.	-5.67	-1.403
chr1	1244814	+	mBP_chr1_1244814_+_A	5	eBP_Mercer,eBP_Taggart,cBP_BPP,cBP_Branchpointer,cBP_LaBranchoR	PUSL1	ENST00000379031_IVS3	180	major	-20	#2/2	3:TNA	-0.80	.	0.598	-0.002	.	-6.12	-1.245
chr1	1244820	+	eBP_chr1_1244820_+_A	3	eBP_Mercer,eBP_Taggart,eBP_BPHunter	PUSL1	ENST00000379031_IVS3	180	major	-14	#1/2	1:YTNAY	-0.70	.	-8.62	-2.004	.	-6.93	-1.264
chr1	1245021	+	eBP_chr1_1245021_+_G	1	eBP_Pineda	PUSL1	ENST00000379031_IVS4	77	major	-40	#2/2	0:none	-1.40	.	-1.73	-0.116	.	1.79	0.819
chr1	1245039	+	cBP_chr1_1245039_+_A	3	cBP_BPP,cBP_Branchpointer,cBP_LaBranchoR	PUSL1	ENST00000379031_IVS4	77	major	-22	#1/2	1:YTNAY	-4.20	.	-0.552	-0.001	.	2.09	0.237
chr1	1245994	+	cBP_chr1_1245994_+_A	3	cBP_BPP,cBP_Branchpointer,cBP_LaBranchoR	PUSL1	ENST00000379031_IVS5	782	major	-20	#2/2	4:YNA	-1.60	.	3.5	1.557	.	2.98	0.778
chr1	1245996	+	eBP_chr1_1245996_+_A	1	eBP_Pineda	PUSL1	ENST00000379031_IVS5	782	major	-18	#1/2	0:none	-4.20	.	0.92	0.417	.	3.5	1.557
chr1	1246268	+	cBP_chr1_1246268_+_A	3	cBP_BPP,cBP_Branchpointer,cBP_LaBranchoR	PUSL1	ENST00000379031_IVS6	220	major	-21	#1/1	3:TNA	0.00	.	-0.568	-0.138	.	-1.92	-0.757
chr1	1246686	+	mBP_chr1_1246686_+_A	4	eBP_Mercer,cBP_BPP,cBP_Branchpointer,cBP_LaBranchoR	PUSL1	ENST00000379031_IVS7	258	major	-24	#1/1	1:YTNAY	-8.50	.	-1.5	-0.339	.	-1.82	-0.401
chr1	1247328	-	cBP_chr1_1247328_-_A	2	cBP_Branchpointer,cBP_LaBranchoR	CPSF3L	ENST00000419704_IVS14,ENST00000435064_IVS16,ENST00000450926_IVS16	93	major	-24	#1/3	4:YNA	-1.60	.	1.7	0.337	.	-3.24	-0.879
chr1	1247332	-	cBP_chr1_1247332_-_A	1	cBP_Branchpointer	CPSF3L	ENST00000419704_IVS14,ENST00000435064_IVS16,ENST00000450926_IVS16	93	major	-28	#2/3	4:YNA	-3.70	.	-1.06	-0.34	.	-1.39	-0.429
chr1	1247367	-	cBP_chr1_1247367_-_A	1	cBP_BPP	CPSF3L	ENST00000419704_IVS14,ENST00000435064_IVS16,ENST00000450926_IVS16	93	major	-63	#3/3	3:TNA	-2.60	.	-1.2	-0.37	.	-0.193	0.135
chr1	1247544	-	cBP_chr1_1247544_-_A	2	cBP_BPP,cBP_LaBranchoR	CPSF3L	ENST00000419704_IVS13,ENST00000435064_IVS15,ENST00000450926_IVS15	78	major	-17	#1/1	1:YTNAY	0.00	.	0.542	0.699	.	3.25	1.866
chr1	1247767	-	cBP_chr1_1247767_-_A	3	cBP_BPP,cBP_Branchpointer,cBP_BPHunter	CPSF3L	ENST00000419704_IVS12,ENST00000435064_IVS14,ENST00000450926_IVS14	71	major	-19	#1/2	1:YTNAY	-4.80	.	2.25	0.801	.	3.54	1.984
chr1	1247771	-	mBP_chr1_1247771_-_A	4	eBP_Mercer,eBP_Briese,cBP_Branchpointer,cBP_LaBranchoR	CPSF3L	ENST00000419704_IVS12,ENST00000435064_IVS14,ENST00000450926_IVS14	71	major	-23	#2/2	1:YTNAY	-1.60	.	-1.74	-0.904	.	-2.3	-0.614
chr1	1247906	-	mBP_chr1_1247906_-_A	4	eBP_Pineda,cBP_BPP,cBP_Branchpointer,cBP_LaBranchoR	CPSF3L	ENST00000419704_IVS11,ENST00000435064_IVS13,ENST00000450926_IVS13	91	major	-25	#1/3	1:YTNAY	0.00	.	-0.995	0.105	.	-0.405	-0.024
chr1	1247912	-	mBP_chr1_1247912_-_A	2	eBP_Pineda,cBP_Branchpointer	CPSF3L	ENST00000419704_IVS11,ENST00000435064_IVS13,ENST00000450926_IVS13	91	major	-31	#2/3	1:YTNAY	-0.80	.	-9.71	-2.411	.	-9.71	-2.095
chr1	1247917	-	eBP_chr1_1247917_-_C	1	eBP_Pineda	CPSF3L	ENST00000419704_IVS11,ENST00000435064_IVS13,ENST00000450926_IVS13	91	major	-36	#3/3	0:none	-1.00	.	0.363	-0.268	.	-1.57	-0.145
chr1	1248100	-	eBP_chr1_1248100_-_T	1	eBP_Pineda	CPSF3L	ENST00000419704_IVS10,ENST00000435064_IVS12,ENST00000450926_IVS12	86	major	-20	#1/2	0:none	-1.10	.	-5.12	-1.007	.	1.37	0.004
chr1	1248106	-	cBP_chr1_1248106_-_A	3	cBP_BPP,cBP_Branchpointer,cBP_LaBranchoR	CPSF3L	ENST00000419704_IVS10,ENST00000435064_IVS12,ENST00000450926_IVS12	86	major	-26	#2/2	2:YTNA	-5.30	.	1.52	0.773	.	1.36	-0.016
chr1	1248343	-	eBP_chr1_1248343_-_C	1	eBP_Pineda	CPSF3L	ENST00000419704_IVS9,ENST00000435064_IVS11,ENST00000450926_IVS11	85	major	-14	#1/5	0:none	-1.20	.	-2.47	-0.387	.	-4.41	-0.465
chr1	1248354	-	eBP_chr1_1248354_-_T	1	eBP_Pineda	CPSF3L	ENST00000419704_IVS9,ENST00000435064_IVS11,ENST00000450926_IVS11	85	major	-25	#2/5	0:none	-2.90	.	-8.69	-1.125	.	-3.44	-0.848
chr1	1248356	-	cBP_chr1_1248356_-_A	1	cBP_Branchpointer	CPSF3L	ENST00000419704_IVS9,ENST00000435064_IVS11,ENST00000450926_IVS11	85	major	-27	#3/5	4:YNA	0.00	.	-3.44	-0.848	.	-9.74	-2.79
chr1	1248359	-	mBP_chr1_1248359_-_A	4	eBP_Pineda,cBP_BPP,cBP_Branchpointer,cBP_LaBranchoR	CPSF3L	ENST00000419704_IVS9,ENST00000435064_IVS11,ENST00000450926_IVS11	85	major	-30	#4/5	3:TNA	-1.80	.	2.78	0.977	.	1.07	0.321
chr1	1248360	-	cBP_chr1_1248360_-_A	1	cBP_Branchpointer	CPSF3L	ENST00000419704_IVS9,ENST00000435064_IVS11,ENST00000450926_IVS11	85	major	-31	#5/5	0:none	-1.60	.	-0.101	0.023	.	-9.96	-1.331
chr1	1248523	-	eBP_chr1_1248523_-_G	2	eBP_Mercer,eBP_Taggart	CPSF3L	ENST00000419704_IVS8,ENST00000435064_IVS10,ENST00000450926_IVS10	384	major	-19	#1/3	0:none	-0.80	.	-0.495	-0.072	.	1.09	0.413
chr1	1248524	-	mBP_chr1_1248524_-_A	7	eBP_Mercer,eBP_Pineda,eBP_Briese,eBP_BPHunter,cBP_BPP,cBP_Branchpointer,cBP_LaBranchoR	CPSF3L	ENST00000419704_IVS8,ENST00000435064_IVS10,ENST00000450926_IVS10	384	major	-20	#2/3	3:TNA	-0.80	.	-0.477	-0.092	.	-1.99	-0.611
chr1	1248525	-	eBP_chr1_1248525_-_G	2	eBP_Mercer,eBP_BPHunter	CPSF3L	ENST00000419704_IVS8,ENST00000435064_IVS10,ENST00000450926_IVS10	384	major	-21	#3/3	0:none	-1.80	.	1.09	0.413	.	-0.317	-0.076
chr1	1248995	-	cBP_chr1_1248995_-_A	1	cBP_Branchpointer	CPSF3L	ENST00000419704_IVS7,ENST00000435064_IVS9,ENST00000450926_IVS9	139	major	-23	#1/2	4:YNA	0.00	.	-6.33	-5.276	.	-1.27	-0.089
chr1	1249002	-	cBP_chr1_1249002_-_A	4	cBP_BPP,cBP_Branchpointer,cBP_LaBranchoR,cBP_BPHunter	CPSF3L	ENST00000419704_IVS7,ENST00000435064_IVS9,ENST00000450926_IVS9	139	major	-30	#2/2	1:YTNAY	-3.30	.	-2.15	-0.31	.	2.28	0.249
chr1	1249321	-	mBP_chr1_1249321_-_A	7	eBP_Mercer,eBP_Taggart,eBP_BPHunter,cBP_BPP,cBP_Branchpointer,cBP_LaBranchoR,cBP_BPHunter	CPSF3L	ENST00000419704_IVS6,ENST00000435064_IVS8,ENST00000450926_IVS8	379	major	-20	#1/2	1:YTNAY	-5.70	.	1.37	1.511	.	2.73	0.872
chr1	1249330	-	cBP_chr1_1249330_-_A	1	cBP_Branchpointer	CPSF3L	ENST00000419704_IVS6,ENST00000435064_IVS8,ENST00000450926_IVS8	379	major	-29	#2/2	4:YNA	0.00	.	-8.34	-1.179	.	1.88	0.192
chr1	1249765	-	eBP_chr1_1249765_-_C	2	eBP_Mercer,eBP_Pineda	CPSF3L	ENST00000419704_IVS5,ENST00000435064_IVS7,ENST00000450926_IVS7	458	major	-20	#1/5	0:none	-2.20	.	-1.01	-0.245	.	-4.42	-1.744
chr1	1249767	-	eBP_chr1_1249767_-_T	1	eBP_Taggart	CPSF3L	ENST00000419704_IVS5,ENST00000435064_IVS7,ENST00000450926_IVS7	458	major	-22	#2/5	0:none	-0.40	.	-4.42	-1.744	.	0.448	0.298
chr1	1249768	-	eBP_chr1_1249768_-_C	1	eBP_Mercer	CPSF3L	ENST00000419704_IVS5,ENST00000435064_IVS7,ENST00000450926_IVS7	458	major	-23	#3/5	0:none	0.00	.	-4.42	-1.283	.	-5.68	-1.025
chr1	1249770	-	eBP_chr1_1249770_-_G	1	eBP_Pineda	CPSF3L	ENST00000419704_IVS5,ENST00000435064_IVS7,ENST00000450926_IVS7	458	major	-25	#4/5	0:none	-0.80	.	-5.68	-1.025	.	-8.26	-1.701
chr1	1249772	-	mBP_chr1_1249772_-_A	5	eBP_Pineda,eBP_Briese,cBP_BPP,cBP_Branchpointer,cBP_LaBranchoR	CPSF3L	ENST00000419704_IVS5,ENST00000435064_IVS7,ENST00000450926_IVS7	458	major	-27	#5/5	4:YNA	-0.80	.	-8.26	-1.701	.	2.68	0.458
chr1	1250365	-	mBP_chr1_1250365_-_A	6	eBP_Mercer,eBP_Taggart,eBP_Pineda,cBP_BPP,cBP_Branchpointer,cBP_LaBranchoR	CPSF3L	ENST00000419704_IVS4,ENST00000435064_IVS6,ENST00000450926_IVS6	441	major	-23	#1/1	1:YTNAY	-4.20	.	-0.807	-0.169	.	-0.224	-0.035
chr1	1250842	-	mBP_chr1_1250842_-_A	5	eBP_Pineda,eBP_Briese,cBP_BPP,cBP_Branchpointer,cBP_LaBranchoR	CPSF3L	ENST00000419704_IVS3,ENST00000435064_IVS5,ENST00000450926_IVS5	81	major	-24	#1/1	1:YTNAY	0.00	.	3.95	1.93	.	4.01	0.788
chr1	1250967	-	cBP_chr1_1250967_-_A	1	cBP_LaBranchoR	CPSF3L	ENST00000450926_IVS4	3743	major	-35	#1/3	4:YNA	-3.30	.	4.74	1.975	.	3.83	1.204
chr1	1250970	-	cBP_chr1_1250970_-_A	1	cBP_BPP	CPSF3L	ENST00000450926_IVS4	3743	major	-38	#2/3	4:YNA	-0.40	.	4.74	1.975	.	0.521	-0.066
chr1	1251020	-	mBP_chr1_1251020_-_A	4	eBP_Pineda,cBP_BPP,cBP_Branchpointer,cBP_LaBranchoR	CPSF3L	ENST00000450926_IVS4	3743	major	-88	#3/3	2:YTNA	-1.10	.	3.19	0.707	.	3.19	0.704
chr1	1251020	-	mBP_chr1_1251020_-_A	4	eBP_Pineda,cBP_BPP,cBP_Branchpointer,cBP_LaBranchoR	CPSF3L	ENST00000435064_IVS4	3677	major	-22	#1/1	2:YTNA	-1.10	.	3.19	0.707	.	3.19	0.704
chr1	1251020	-	mBP_chr1_1251020_-_A	4	eBP_Pineda,cBP_BPP,cBP_Branchpointer,cBP_LaBranchoR	CPSF3L	ENST00000419704_IVS2	5377	major	-22	#1/1	2:YTNA	-1.10	.	3.19	0.707	.	3.19	0.704
chr1	1254925	-	mBP_chr1_1254925_-_A	5	eBP_Taggart,cBP_BPP,cBP_Branchpointer,cBP_LaBranchoR,cBP_BPHunter	CPSF3L	ENST00000435064_IVS3,ENST00000450926_IVS3	931	major	-21	#1/1	1:YTNAY	-5.40	.	3.84	1.982	.	2.72	0.845
chr1	1255930	-	mBP_chr1_1255930_-_A	4	eBP_Mercer,eBP_Pineda,cBP_BPP,cBP_Branchpointer	CPSF3L	ENST00000435064_IVS2,ENST00000450926_IVS2	466	major	-21	#1/4	2:YTNA	-0.30	.	2.72	1.516	.	1.22	0.472
chr1	1255934	-	eBP_chr1_1255934_-_C	1	eBP_Taggart	CPSF3L	ENST00000435064_IVS2,ENST00000450926_IVS2	466	major	-25	#2/4	0:none	-2.10	.	-7.44	-0.889	.	-0.00329	-0.005
chr1	1255935	-	eBP_chr1_1255935_-_A	2	eBP_Mercer,eBP_Pineda	CPSF3L	ENST00000435064_IVS2,ENST00000450926_IVS2	466	major	-26	#3/4	4:YNA	-4.80	.	-6.29	-3.056	.	-0.804	-0.174
chr1	1255936	-	mBP_chr1_1255936_-_A	4	eBP_Mercer,eBP_Pineda,cBP_Branchpointer,cBP_LaBranchoR	CPSF3L	ENST00000435064_IVS2,ENST00000450926_IVS2	466	major	-27	#4/4	0:none	-4.80	.	-0.00329	-0.005	.	1.53	0.603
chr1	1256493	-	cBP_chr1_1256493_-_A	2	cBP_Branchpointer,cBP_BPHunter	CPSF3L	ENST00000419704_IVS1,ENST00000435064_IVS1,ENST00000450926_IVS1	3487	major	-20	#1/3	1:YTNAY	-0.80	.	1.91	0.169	.	-0.877	-0.251
chr1	1256497	-	cBP_chr1_1256497_-_A	3	cBP_BPP,cBP_Branchpointer,cBP_LaBranchoR	CPSF3L	ENST00000419704_IVS1,ENST00000435064_IVS1,ENST00000450926_IVS1	3487	major	-24	#2/3	3:TNA	-1.60	.	-7.85	-1.25	.	-3.18	-0.484
chr1	1256504	-	cBP_chr1_1256504_-_A	1	cBP_Branchpointer	CPSF3L	ENST00000419704_IVS1,ENST00000435064_IVS1,ENST00000450926_IVS1	3487	major	-31	#3/3	0:none	-4.70	.	-4.21	-0.426	.	-7.65	-1.649
chr1	1262183	+	eBP_chr1_1262183_+_G	1	eBP_Pineda	GLTPD1	ENST00000343938_IVS1	1733	major	-33	#4/4	0:none	0.00	.	-1.6	-0.342	.	-5.35	-2.063
chr1	1262183	+	eBP_chr1_1262183_+_G	1	eBP_Pineda	GLTPD1	ENST00000488011_IVS1	1240	major	-33	#4/4	0:none	0.00	.	-1.6	-0.342	.	-5.35	-2.063
chr1	1262184	+	eBP_chr1_1262184_+_A	1	eBP_Pineda	GLTPD1	ENST00000343938_IVS1	1733	major	-32	#3/4	0:none	0.00	.	1.71	0.485	.	-0.682	-0.13
chr1	1262184	+	eBP_chr1_1262184_+_A	1	eBP_Pineda	GLTPD1	ENST00000488011_IVS1	1240	major	-32	#3/4	0:none	0.00	.	1.71	0.485	.	-0.682	-0.13
chr1	1262189	+	mBP_chr1_1262189_+_A	3	eBP_Briese,cBP_Branchpointer,cBP_LaBranchoR	GLTPD1	ENST00000343938_IVS1	1733	major	-27	#2/4	0:none	-3.80	.	2.01	0.595	.	-5.33	-1.371
chr1	1262189	+	mBP_chr1_1262189_+_A	3	eBP_Briese,cBP_Branchpointer,cBP_LaBranchoR	GLTPD1	ENST00000488011_IVS1	1240	major	-27	#2/4	0:none	-3.80	.	2.01	0.595	.	-5.33	-1.371
chr1	1262193	+	mBP_chr1_1262193_+_A	2	eBP_Pineda,cBP_BPP	GLTPD1	ENST00000343938_IVS1	1733	major	-23	#1/4	4:YNA	-1.00	.	-6.26	-1.687	.	1.25	0.351
chr1	1262193	+	mBP_chr1_1262193_+_A	2	eBP_Pineda,cBP_BPP	GLTPD1	ENST00000488011_IVS1	1240	major	-23	#1/4	4:YNA	-1.00	.	-6.26	-1.687	.	1.25	0.351
chr1	1262590	+	eBP_chr1_1262590_+_G	1	eBP_Pineda	GLTPD1	ENST00000343938_IVS2,ENST00000488011_IVS2	208	major	-31	#3/3	0:none	-0.90	.	-0.083	-0.014	.	-1.54	-0.371
chr1	1262600	+	eBP_chr1_1262600_+_G	1	eBP_BPHunter	GLTPD1	ENST00000343938_IVS2,ENST00000488011_IVS2	208	major	-21	#2/3	0:none	-1.80	.	1.06	0.244	.	-0.598	-0.148
chr1	1262601	+	mBP_chr1_1262601_+_A	5	eBP_Pineda,eBP_Briese,eBP_BPHunter,cBP_BPP,cBP_LaBranchoR	GLTPD1	ENST00000343938_IVS2,ENST00000488011_IVS2	208	major	-20	#1/3	4:YNA	-2.50	.	2.16	0.649	.	-1.66	-0.417
chr1	1266986	+	cBP_chr1_1266986_+_A	1	cBP_BPP	TAS1R3	ENST00000339381_IVS1	101	major	-32	#2/2	4:YNA	-0.20	-4.042	-5.82	-1.956	-2.557	-2.91	-0.615
chr1	1266994	+	cBP_chr1_1266994_+_A	2	cBP_Branchpointer,cBP_LaBranchoR	TAS1R3	ENST00000339381_IVS1	101	major	-24	#1/2	4:YNA	-0.40	.	-7.3	-2.688	.	-0.958	0.032
chr1	1267379	+	cBP_chr1_1267379_+_A	3	cBP_BPP,cBP_Branchpointer,cBP_LaBranchoR	TAS1R3	ENST00000339381_IVS2	85	major	-25	#1/1	3:TNA	0.00	.	1.21	0.239	.	2.47	0.725
chr1	1268280	+	mBP_chr1_1268280_+_A	4	eBP_Briese,cBP_BPP,cBP_Branchpointer,cBP_LaBranchoR	TAS1R3	ENST00000339381_IVS3	114	major	-21	#1/1	2:YTNA	-4.40	-5.156	-6.99	-1.41	.	-0.142	0.039
chr1	1268618	+	cBP_chr1_1268618_+_A	1	cBP_BPP	TAS1R3	ENST00000339381_IVS4	134	major	-21	#2/2	4:YNA	-0.10	.	-6.7	-0.937	.	0.182	0.29
chr1	1268620	+	cBP_chr1_1268620_+_A	2	cBP_Branchpointer,cBP_LaBranchoR	TAS1R3	ENST00000339381_IVS4	134	major	-19	#1/2	0:none	0.00	.	1.35	0.628	.	-6.7	-0.937
chr1	1268856	+	cBP_chr1_1268856_+_A	1	cBP_BPP	TAS1R3	ENST00000339381_IVS5	126	major	-30	#2/2	4:YNA	-1.50	.	-3.92	-1.039	-3.834	-4.93	-1.404
chr1	1268863	+	cBP_chr1_1268863_+_A	2	cBP_Branchpointer,cBP_LaBranchoR	TAS1R3	ENST00000339381_IVS5	126	major	-23	#1/2	4:YNA	-2.50	.	2.51	1.575	.	0.634	-0.04
chr1	1271903	-	cBP_chr1_1271903_-_A	1	cBP_BPHunter	DVL1	ENST00000378888_IVS14,ENST00000378891_IVS14	1461	major	-8	#1/2	1:YTNAY	0.00	.	-8.85	-4.99	.	-8.37	-1.775
chr1	1271929	-	mBP_chr1_1271929_-_A	6	eBP_Mercer,eBP_Pineda,cBP_BPP,cBP_Branchpointer,cBP_LaBranchoR,cBP_BPHunter	DVL1	ENST00000378888_IVS14,ENST00000378891_IVS14	1461	major	-34	#2/2	1:YTNAY	-6.90	.	2.93	1.872	.	1.92	0.277
chr1	1273582	-	mBP_chr1_1273582_-_A	4	eBP_Briese,cBP_BPP,cBP_Branchpointer,cBP_LaBranchoR	DVL1	ENST00000378888_IVS13,ENST00000378891_IVS13	85	major	-19	#1/1	1:YTNAY	0.00	.	2.87	0.532	-4.678	-1.56	-0.139
chr1	1273834	-	cBP_chr1_1273834_-_A	4	cBP_BPP,cBP_Branchpointer,cBP_LaBranchoR,cBP_BPHunter	DVL1	ENST00000378888_IVS12,ENST00000378891_IVS12	85	major	-18	#1/2	1:YTNAY	-5.80	.	-1.09	-0.217	.	1.35	0.285
chr1	1273900	-	eBP_chr1_1273900_-_T	1	eBP_Pineda	DVL1	ENST00000378888_IVS12,ENST00000378891_IVS12	85	major	-84	#2/2	0:none	0.00	.	3.52	1.616	-5.156	3.52	1.985
chr1	1274058	-	mBP_chr1_1274058_-_A	5	eBP_Mercer,eBP_Pineda,cBP_BPP,cBP_Branchpointer,cBP_LaBranchoR	DVL1	ENST00000378888_IVS11	633	major	-25	#1/1	2:YTNA	-2.70	.	-3.49	-0.374	.	0.522	0.334
chr1	1274058	-	mBP_chr1_1274058_-_A	5	eBP_Mercer,eBP_Pineda,cBP_BPP,cBP_Branchpointer,cBP_LaBranchoR	DVL1	ENST00000378891_IVS11	708	major	-25	#1/1	2:YTNA	-2.70	.	-3.49	-0.374	.	0.522	0.334
chr1	1274842	-	cBP_chr1_1274842_-_A	2	cBP_Branchpointer,cBP_LaBranchoR	DVL1	ENST00000378888_IVS10,ENST00000378891_IVS10	142	major	-23	#1/2	3:TNA	-0.10	.	-3.84	-1.11	.	2.6	1.481
chr1	1274904	-	mBP_chr1_1274904_-_A	2	eBP_Pineda,cBP_BPP	DVL1	ENST00000378888_IVS10,ENST00000378891_IVS10	142	major	-85	#2/2	2:YTNA	-0.30	.	-2.88	-0.437	.	3.67	1.669
chr1	1275045	-	cBP_chr1_1275045_-_A	2	cBP_BPP,cBP_LaBranchoR	DVL1	ENST00000378888_IVS9,ENST00000378891_IVS9	86	major	-16	#1/1	3:TNA	-0.90	.	-0.939	-0.308	.	1.94	0.389
chr1	1275208	-	cBP_chr1_1275208_-_A	1	cBP_BPP	DVL1	ENST00000378888_IVS8,ENST00000378891_IVS8	225	major	-16	#1/3	1:YTNAY	-1.70	.	0.101	0.325	.	2.95	1.365
chr1	1275214	-	cBP_chr1_1275214_-_A	1	cBP_Branchpointer	DVL1	ENST00000378888_IVS8,ENST00000378891_IVS8	225	major	-22	#2/3	4:YNA	-3.70	.	-3.19	-0.741	.	1.56	1.424
chr1	1275217	-	cBP_chr1_1275217_-_A	2	cBP_Branchpointer,cBP_LaBranchoR	DVL1	ENST00000378888_IVS8,ENST00000378891_IVS8	225	major	-25	#3/3	0:none	-3.60	-5.138	-0.0583	-0.125	-5.156	-2.71	-0.851
chr1	1275573	-	cBP_chr1_1275573_-_A	2	cBP_BPP,cBP_LaBranchoR	DVL1	ENST00000378888_IVS7,ENST00000378891_IVS7	69	major	-16	#1/1	1:YTNAY	-1.10	.	1.04	0.483	.	1.05	0.502
chr1	1275720	-	mBP_chr1_1275720_-_A	4	eBP_Briese,cBP_BPP,cBP_Branchpointer,cBP_LaBranchoR	DVL1	ENST00000378888_IVS6,ENST00000378891_IVS6	93	major	-24	#1/1	1:YTNAY	-0.90	.	-7.19	-2.87	-5.156	-3.57	-0.727
chr1	1275898	-	mBP_chr1_1275898_-_A	4	eBP_Mercer,eBP_Taggart,eBP_Pineda,cBP_BPP	DVL1	ENST00000378888_IVS5,ENST00000378891_IVS5	1163	major	-15	#1/2	1:YTNAY	-4.60	.	-3.18	-0.753	.	-2.75	-0.607
chr1	1275905	-	mBP_chr1_1275905_-_A	6	eBP_Mercer,eBP_Taggart,eBP_Pineda,eBP_Briese,cBP_Branchpointer,cBP_LaBranchoR	DVL1	ENST00000378888_IVS5,ENST00000378891_IVS5	1163	major	-22	#2/2	2:YTNA	-0.80	.	-6.21	-2.009	.	0.641	0.123
chr1	1277210	-	mBP_chr1_1277210_-_A	4	eBP_Pineda,cBP_BPP,cBP_Branchpointer,cBP_LaBranchoR	DVL1	ENST00000378888_IVS4,ENST00000378891_IVS4	247	major	-25	#1/3	3:TNA	0.00	.	2.8	0.683	.	-3.42	-0.314
chr1	1277212	-	eBP_chr1_1277212_-_T	1	eBP_Taggart	DVL1	ENST00000378888_IVS4,ENST00000378891_IVS4	247	major	-27	#2/3	0:none	-2.10	.	-3.42	-0.314	.	-8.04	-2.62
chr1	1277214	-	eBP_chr1_1277214_-_A	2	eBP_Mercer,eBP_Pineda	DVL1	ENST00000378888_IVS4,ENST00000378891_IVS4	247	major	-29	#3/3	0:none	-4.00	.	-8.04	-2.62	.	-0.199	-0.038
chr1	1277556	-	mBP_chr1_1277556_-_A	2	eBP_Mercer,cBP_LaBranchoR	DVL1	ENST00000378888_IVS3,ENST00000378891_IVS3	206	major	-20	#1/3	4:YNA	-1.60	.	-1.2	-0.066	.	-1.2	0.006
chr1	1277560	-	cBP_chr1_1277560_-_A	1	cBP_Branchpointer	DVL1	ENST00000378888_IVS3,ENST00000378891_IVS3	206	major	-24	#2/3	4:YNA	0.00	.	1.81	0.357	-5.156	2.05	0.586
chr1	1277584	-	cBP_chr1_1277584_-_A	1	cBP_BPP	DVL1	ENST00000378888_IVS3,ENST00000378891_IVS3	206	major	-48	#3/3	2:YTNA	-0.70	.	0.792	0.042	.	-4.72	-0.979
chr1	1277883	-	eBP_chr1_1277883_-_A	2	eBP_Mercer,eBP_Pineda	DVL1	ENST00000378888_IVS2,ENST00000378891_IVS2	204	major	-19	#1/2	0:none	-4.50	-5.156	-2.97	-0.789	.	0.815	0.095
chr1	1277886	-	cBP_chr1_1277886_-_A	3	cBP_BPP,cBP_Branchpointer,cBP_LaBranchoR	DVL1	ENST00000378888_IVS2,ENST00000378891_IVS2	204	major	-22	#2/2	2:YTNA	-0.90	.	2.56	1.438	.	-0.111	-0.51
chr1	1278158	-	cBP_chr1_1278158_-_A	3	cBP_BPP,cBP_Branchpointer,cBP_LaBranchoR	DVL1	ENST00000378888_IVS1,ENST00000378891_IVS1	6137	major	-20	#1/1	1:YTNAY	0.00	.	0.823	0.049	.	-1.55	-0.424
chr1	1288731	-	mBP_chr1_1288731_-_A	3	eBP_Pineda,cBP_Branchpointer,cBP_LaBranchoR	MXRA8	ENST00000445648_IVS9	515	major	-19	#1/5	1:YTNAY	-2.40	.	-1.87	-0.252	.	0.102	0.046
chr1	1288735	-	mBP_chr1_1288735_-_A	2	eBP_Pineda,cBP_Branchpointer	MXRA8	ENST00000445648_IVS9	515	major	-23	#2/5	4:YNA	0.00	.	-7.87	-2.847	.	2.04	0.27
chr1	1288743	-	eBP_chr1_1288743_-_A	1	eBP_Pineda	MXRA8	ENST00000445648_IVS9	515	major	-31	#3/5	4:YNA	0.00	.	-7.35	-1.347	-5.156	1.76	0.19
chr1	1288749	-	eBP_chr1_1288749_-_A	1	eBP_Pineda	MXRA8	ENST00000445648_IVS9	515	major	-37	#4/5	0:none	-0.40	.	-7.35	-1.422	.	-2.14	-1.364
chr1	1288774	-	cBP_chr1_1288774_-_A	1	cBP_BPP	MXRA8	ENST00000445648_IVS9	515	major	-62	#5/5	1:YTNAY	-1.50	.	-1.07	-0.05	.	-1.55	-0.18
chr1	1289034	-	mBP_chr1_1289034_-_A	5	eBP_Pineda,eBP_BPHunter,cBP_BPP,cBP_Branchpointer,cBP_LaBranchoR	MXRA8	ENST00000309212_IVS9	218	major	-25	#1/3	4:YNA	-2.00	.	-5.46	-0.564	.	1.78	0.194
chr1	1289035	-	mBP_chr1_1289035_-_A	2	eBP_BPHunter,cBP_Branchpointer	MXRA8	ENST00000309212_IVS9	218	major	-26	#2/3	4:YNA	-2.00	.	-6.92	-1.102	-3.694	0.333	0.192
chr1	1289036	-	eBP_chr1_1289036_-_C	1	eBP_BPHunter	MXRA8	ENST00000309212_IVS9	218	major	-27	#3/3	0:none	-2.50	.	1.78	0.194	-5.156	-6.81	-2.19
chr1	1289328	-	cBP_chr1_1289328_-_A	3	cBP_BPP,cBP_Branchpointer,cBP_LaBranchoR	MXRA8	ENST00000309212_IVS8	101	major	-20	#1/4	2:YTNA	-3.20	.	-0.472	0.024	.	1.37	0.911
chr1	1289333	-	cBP_chr1_1289333_-_A	1	cBP_Branchpointer	MXRA8	ENST00000309212_IVS8	101	major	-25	#2/4	0:none	-0.50	.	-3.99	-1.116	-2.883	-0.881	-0.262
chr1	1289333	-	cBP_chr1_1289333_-_A	1	cBP_Branchpointer	MXRA8	ENST00000445648_IVS8	83	major	-7	#1/3	0:none	-0.50	.	-3.99	-1.116	-2.883	-0.881	-0.262
chr1	1289340	-	cBP_chr1_1289340_-_A	1	cBP_LaBranchoR	MXRA8	ENST00000309212_IVS8	101	major	-32	#3/4	0:none	-1.40	.	1.89	0.222	.	3.82	1.855
chr1	1289340	-	cBP_chr1_1289340_-_A	1	cBP_LaBranchoR	MXRA8	ENST00000445648_IVS8	83	major	-14	#2/3	0:none	-1.40	.	1.89	0.222	.	3.82	1.855
chr1	1289345	-	cBP_chr1_1289345_-_C	1	cBP_BPP	MXRA8	ENST00000309212_IVS8	101	major	-37	#4/4	0:none	-1.70	.	-3.79	-0.595	.	-1.54	-0.228
chr1	1289345	-	cBP_chr1_1289345_-_C	1	cBP_BPP	MXRA8	ENST00000445648_IVS8	83	major	-19	#3/3	0:none	-1.70	.	-3.79	-0.595	.	-1.54	-0.228
chr1	1289491	-	eBP_chr1_1289491_-_T	1	eBP_Pineda	MXRA8	ENST00000309212_IVS7,ENST00000445648_IVS7	86	major	-5	#1/3	0:none	-2.00	.	0.901	0.068	.	-3.53	-0.99
chr1	1289511	-	cBP_chr1_1289511_-_A	2	cBP_BPP,cBP_Branchpointer	MXRA8	ENST00000309212_IVS7,ENST00000445648_IVS7	86	major	-25	#2/3	3:TNA	-2.30	.	1.62	0.485	.	2.99	1.514
chr1	1289512	-	cBP_chr1_1289512_-_A	2	cBP_Branchpointer,cBP_LaBranchoR	MXRA8	ENST00000309212_IVS7,ENST00000445648_IVS7	86	major	-26	#3/3	0:none	-4.40	-5.156	-5.93	-1.083	.	2.31	0.821
chr1	1289626	-	cBP_chr1_1289626_-_A	1	cBP_BPP	MXRA8	ENST00000309212_IVS6,ENST00000445648_IVS6	121	major	-14	#1/3	3:TNA	0.00	.	1.09	1.13	.	-9.31	-2.093
chr1	1289632	-	mBP_chr1_1289632_-_A	3	eBP_Pineda,cBP_Branchpointer,cBP_LaBranchoR	MXRA8	ENST00000309212_IVS6,ENST00000445648_IVS6	121	major	-20	#2/3	4:YNA	-0.60	.	-2.76	-0.127	.	-3.63	-0.624
chr1	1289650	-	eBP_chr1_1289650_-_A	1	eBP_Pineda	MXRA8	ENST00000309212_IVS6,ENST00000445648_IVS6	121	major	-38	#3/3	0:none	-0.30	.	-4.09	-0.39	.	0.487	0.103
chr1	1289918	-	mBP_chr1_1289918_-_A	4	eBP_Pineda,cBP_BPP,cBP_Branchpointer,cBP_LaBranchoR	MXRA8	ENST00000309212_IVS5,ENST00000445648_IVS5	172	major	-29	#1/1	1:YTNAY	-6.40	.	2.97	1.311	.	-1.99	-0.301
chr1	1290550	-	cBP_chr1_1290550_-_A	3	cBP_BPP,cBP_Branchpointer,cBP_LaBranchoR	MXRA8	ENST00000309212_IVS4,ENST00000445648_IVS4	91	major	-18	#1/1	1:YTNAY	-5.50	.	2.17	1.263	.	1.03	0.298
chr1	1290752	-	mBP_chr1_1290752_-_A	4	eBP_Briese,cBP_BPP,cBP_Branchpointer,cBP_LaBranchoR	MXRA8	ENST00000309212_IVS3,ENST00000445648_IVS3	104	major	-27	#1/1	1:YTNAY	-3.80	.	-2.6	-0.277	.	-3.51	-0.246
chr1	1291150	-	cBP_chr1_1291150_-_A	1	cBP_BPP	MXRA8	ENST00000309212_IVS2,ENST00000445648_IVS2	928	major	-18	#1/3	4:YNA	-2.00	.	0.812	0.352	-4.332	0.335	-0.964
chr1	1291154	-	cBP_chr1_1291154_-_A	1	cBP_Branchpointer	MXRA8	ENST00000309212_IVS2,ENST00000445648_IVS2	928	major	-22	#2/3	4:YNA	0.00	.	-1.53	-0.163	.	0.826	0.073
chr1	1291159	-	cBP_chr1_1291159_-_C	1	cBP_LaBranchoR	MXRA8	ENST00000309212_IVS2,ENST00000445648_IVS2	928	major	-27	#3/3	0:none	0.00	-0.002	2.28	1.565	-2.975	1.1	0.739
chr1	1292100	-	cBP_chr1_1292100_-_A	1	cBP_BPP	MXRA8	ENST00000309212_IVS1,ENST00000445648_IVS1	1751	major	-16	#1/2	1:YTNAY	-1.00	.	-2.65	-0.645	.	-4.78	-1.936
chr1	1292105	-	cBP_chr1_1292105_-_A	1	cBP_LaBranchoR	MXRA8	ENST00000309212_IVS1,ENST00000445648_IVS1	1751	major	-21	#2/2	4:YNA	-2.60	.	-0.834	-0.147	.	-4.78	-1.249
chr1	1309313	-	mBP_chr1_1309313_-_A	5	eBP_Pineda,eBP_Briese,cBP_BPP,cBP_Branchpointer,cBP_LaBranchoR	AURKAIP1	ENST00000321751_IVS3,ENST00000338338_IVS3,ENST00000338370_IVS2,ENST00000378853_IVS3	97	major	-31	#1/2	3:TNA	0.00	.	-4.01	-0.812	.	-1.92	-0.336
chr1	1309317	-	eBP_chr1_1309317_-_A	1	eBP_Pineda	AURKAIP1	ENST00000321751_IVS3,ENST00000338338_IVS3,ENST00000338370_IVS2,ENST00000378853_IVS3	97	major	-35	#2/2	4:YNA	-2.90	-5.156	-4.72	-0.637	-5.156	-1.18	-0.176
chr1	1309844	-	eBP_chr1_1309844_-_G	1	eBP_Pineda	AURKAIP1	ENST00000321751_IVS2,ENST00000338338_IVS2,ENST00000338370_IVS1,ENST00000378853_IVS2	259	major	-19	#1/3	0:none	-1.20	.	-0.468	-0.251	.	-2.38	-0.298
chr1	1309849	-	mBP_chr1_1309849_-_A	7	eBP_Mercer,eBP_Taggart,eBP_Pineda,eBP_Briese,cBP_BPP,cBP_Branchpointer,cBP_LaBranchoR	AURKAIP1	ENST00000321751_IVS2,ENST00000338338_IVS2,ENST00000338370_IVS1,ENST00000378853_IVS2	259	major	-24	#2/3	3:TNA	-1.60	.	2.92	1.633	-5.156	-0.963	-0.111
chr1	1309856	-	eBP_chr1_1309856_-_A	1	eBP_Pineda	AURKAIP1	ENST00000321751_IVS2,ENST00000338338_IVS2,ENST00000338370_IVS1,ENST00000378853_IVS2	259	major	-31	#3/3	4:YNA	-2.20	.	0.697	-0.1	.	-1.23	-0.383
chr1	1310190	-	cBP_chr1_1310190_-_A	1	cBP_Branchpointer	AURKAIP1	ENST00000378853_IVS1	206	major	-20	#1/2	2:YTNA	-1.40	.	0.723	0.029	.	0.723	0.032
chr1	1310190	-	cBP_chr1_1310190_-_A	1	cBP_Branchpointer	AURKAIP1	ENST00000321751_IVS1	284	major	-20	#1/2	2:YTNA	-1.40	.	0.723	0.029	.	0.723	0.032
chr1	1310190	-	cBP_chr1_1310190_-_A	1	cBP_Branchpointer	AURKAIP1	ENST00000338338_IVS1	363	major	-20	#1/2	2:YTNA	-1.40	.	0.723	0.029	.	0.723	0.032
chr1	1310195	-	mBP_chr1_1310195_-_A	7	eBP_Mercer,eBP_Pineda,eBP_Briese,cBP_BPP,cBP_Branchpointer,cBP_LaBranchoR,cBP_BPHunter	AURKAIP1	ENST00000378853_IVS1	206	major	-25	#2/2	1:YTNAY	-3.30	.	-2.79	-0.582	.	0.333	0.077
chr1	1310195	-	mBP_chr1_1310195_-_A	7	eBP_Mercer,eBP_Pineda,eBP_Briese,cBP_BPP,cBP_Branchpointer,cBP_LaBranchoR,cBP_BPHunter	AURKAIP1	ENST00000321751_IVS1	284	major	-25	#2/2	1:YTNAY	-3.30	.	-2.79	-0.582	.	0.333	0.077
chr1	1310195	-	mBP_chr1_1310195_-_A	7	eBP_Mercer,eBP_Pineda,eBP_Briese,cBP_BPP,cBP_Branchpointer,cBP_LaBranchoR,cBP_BPHunter	AURKAIP1	ENST00000338338_IVS1	363	major	-25	#2/2	1:YTNAY	-3.30	.	-2.79	-0.582	.	0.333	0.077
chr1	1322993	-	mBP_chr1_1322993_-_A	6	eBP_Mercer,eBP_Taggart,eBP_Briese,cBP_BPP,cBP_Branchpointer,cBP_LaBranchoR	CCNL2	ENST00000400809_IVS10	194	major	-31	#1/1	3:TNA	-1.20	.	-1.52	-0.456	.	1.23	0.124
chr1	1323272	-	cBP_chr1_1323272_-_A	2	cBP_BPP,cBP_Branchpointer	CCNL2	ENST00000400809_IVS9	84	major	-23	#1/2	3:TNA	-1.90	.	2.73	0.983	.	0.339	-0.03
chr1	1323273	-	cBP_chr1_1323273_-_A	2	cBP_Branchpointer,cBP_LaBranchoR	CCNL2	ENST00000400809_IVS9	84	major	-24	#2/2	0:none	-0.90	-5.156	1.68	0.229	.	-0.0879	-0.167
chr1	1323465	-	mBP_chr1_1323465_-_A	4	eBP_Pineda,cBP_BPP,cBP_Branchpointer,cBP_LaBranchoR	CCNL2	ENST00000400809_IVS8	2164	major	-20	#1/1	1:YTNAY	-0.90	-5.156	4.56	1.919	.	-1.45	-0.369
chr1	1325776	-	mBP_chr1_1325776_-_A	4	eBP_Briese,cBP_BPP,cBP_Branchpointer,cBP_LaBranchoR	CCNL2	ENST00000400809_IVS7	87	major	-25	#1/1	2:YTNA	-1.10	.	2.69	0.992	-5.156	5.13	2.166
chr1	1325962	-	cBP_chr1_1325962_-_A	1	cBP_Branchpointer	CCNL2	ENST00000400809_IVS6	202	major	-19	#1/3	3:TNA	0.00	.	-6.87	-0.832	-4.855	-2.41	-0.206
chr1	1325965	-	mBP_chr1_1325965_-_A	5	eBP_Pineda,eBP_Briese,cBP_BPP,cBP_Branchpointer,cBP_LaBranchoR	CCNL2	ENST00000400809_IVS6	202	major	-22	#2/3	3:TNA	0.00	.	-0.171	0.119	-5.156	-2.96	-0.656
chr1	1325968	-	mBP_chr1_1325968_-_A	2	eBP_Pineda,cBP_Branchpointer	CCNL2	ENST00000400809_IVS6	202	major	-25	#3/3	3:TNA	0.00	.	1.76	0.401	.	-0.418	-0.024
chr1	1326269	-	eBP_chr1_1326269_-_G	1	eBP_Pineda	CCNL2	ENST00000400809_IVS5	2530	major	-24	#1/8	0:none	-3.20	.	-1.76	-0.448	.	4.05	0.837
chr1	1326270	-	mBP_chr1_1326270_-_A	6	eBP_Mercer,eBP_Taggart,eBP_Pineda,eBP_Briese,cBP_Branchpointer,cBP_LaBranchoR	CCNL2	ENST00000400809_IVS5	2530	major	-25	#2/8	0:none	-3.10	.	3.57	0.475	.	3.03	0.4
chr1	1326271	-	cBP_chr1_1326271_-_C	1	cBP_BPP	CCNL2	ENST00000400809_IVS5	2530	major	-26	#3/8	0:none	0.00	.	4.05	0.837	.	3.59	0.482
chr1	1326275	-	eBP_chr1_1326275_-_A	1	eBP_Pineda	CCNL2	ENST00000400809_IVS5	2530	major	-30	#4/8	0:none	-1.10	-5.156	-5.79	-2.19	.	2.17	0.182
chr1	1326276	-	eBP_chr1_1326276_-_C	1	eBP_Pineda	CCNL2	ENST00000400809_IVS5	2530	major	-31	#5/8	0:none	0.00	.	-10.6	-1.763	.	4.3	1.198
chr1	1326277	-	eBP_chr1_1326277_-_G	1	eBP_Pineda	CCNL2	ENST00000400809_IVS5	2530	major	-32	#6/8	0:none	-2.10	.	2.17	0.182	-4.554	-0.301	-0.146
chr1	1326278	-	eBP_chr1_1326278_-_G	1	eBP_Pineda	CCNL2	ENST00000400809_IVS5	2530	major	-33	#7/8	0:none	-2.70	.	4.3	1.198	.	0.427	0.458
chr1	1326279	-	eBP_chr1_1326279_-_G	1	eBP_Pineda	CCNL2	ENST00000400809_IVS5	2530	major	-34	#8/8	0:none	-1.40	-4.554	-0.301	-0.146	.	-0.854	-0.615
chr1	1328214	-	mBP_chr1_1328214_-_A	6	eBP_Mercer,eBP_Taggart,eBP_Pineda,cBP_BPP,cBP_Branchpointer,cBP_LaBranchoR	CCNL2	ENST00000408918_IVS5	592	major	-31	#1/2	1:YTNAY	-1.30	.	5.64	2.166	.	5.64	2.166
chr1	1328220	-	eBP_chr1_1328220_-_A	1	eBP_Pineda	CCNL2	ENST00000408918_IVS5	592	major	-37	#2/2	4:YNA	0.00	.	-0.742	-0.13	-5.156	5.64	2.681
chr1	1328863	-	mBP_chr1_1328863_-_A	6	eBP_Mercer,eBP_Briese,eBP_BPHunter,cBP_BPP,cBP_Branchpointer,cBP_LaBranchoR	CCNL2	ENST00000400809_IVS4,ENST00000408918_IVS4	1933	major	-23	#1/3	3:TNA	-2.20	.	5.25	2.216	.	5.13	2.163
chr1	1328864	-	mBP_chr1_1328864_-_A	2	eBP_Pineda,cBP_Branchpointer	CCNL2	ENST00000400809_IVS4,ENST00000408918_IVS4	1933	major	-24	#2/3	0:none	-2.20	-4.855	5.25	2.216	-5.156	3.82	0.886
chr1	1328866	-	cBP_chr1_1328866_-_A	1	cBP_Branchpointer	CCNL2	ENST00000400809_IVS4,ENST00000408918_IVS4	1933	major	-26	#3/3	3:TNA	-1.10	-5.156	3.82	0.886	.	5.62	2.152
chr1	1330919	-	cBP_chr1_1330919_-_A	2	cBP_Branchpointer,cBP_LaBranchoR	CCNL2	ENST00000400809_IVS3,ENST00000408918_IVS3	2718	major	-25	#1/3	0:none	-2.00	-5.156	-6.97	-1.344	.	-0.879	-0.275
chr1	1330920	-	cBP_chr1_1330920_-_C	1	cBP_BPP	CCNL2	ENST00000400809_IVS3,ENST00000408918_IVS3	2718	major	-26	#2/3	0:none	0.00	-4.855	-0.465	-0.501	.	-0.941	-0.066
chr1	1330948	-	cBP_chr1_1330948_-_A	3	cBP_BPP,cBP_Branchpointer,cBP_LaBranchoR	CCNL2	ENST00000400809_IVS3,ENST00000408918_IVS3	2718	major	-54	#3/3	2:YTNA	0.00	.	0.869	0.162	.	2.13	0.642
chr1	1333746	-	eBP_chr1_1333746_-_C	1	eBP_Pineda	CCNL2	ENST00000400809_IVS2,ENST00000408918_IVS2	254	major	-24	#1/4	0:none	0.00	-4.855	-4.98	-1.281	.	-5.06	-0.758
chr1	1333753	-	mBP_chr1_1333753_-_A	4	eBP_Mercer,eBP_Pineda,eBP_Briese,cBP_LaBranchoR	CCNL2	ENST00000400809_IVS2,ENST00000408918_IVS2	254	major	-31	#2/4	0:none	-2.70	.	1.81	0.173	-4.855	-0.174	-0.231
chr1	1333772	-	eBP_chr1_1333772_-_A	1	eBP_Pineda	CCNL2	ENST00000400809_IVS2,ENST00000408918_IVS2	254	major	-50	#3/4	0:none	-2.90	-5.156	-8.81	-2.901	.	2.31	0.399
chr1	1333775	-	cBP_chr1_1333775_-_A	1	cBP_BPP	CCNL2	ENST00000400809_IVS2,ENST00000408918_IVS2	254	major	-53	#4/4	3:TNA	0.00	.	1.34	0.078	-4.378	-0.74	-0.312
chr1	1334074	-	mBP_chr1_1334074_-_A	2	eBP_Briese,cBP_LaBranchoR	CCNL2	ENST00000400809_IVS1,ENST00000408918_IVS1	347	major	-23	#1/2	0:none	0.00	.	-0.712	0.017	.	-7.15	-1.753
chr1	1334079	-	cBP_chr1_1334079_-_A	2	cBP_BPP,cBP_Branchpointer	CCNL2	ENST00000400809_IVS1,ENST00000408918_IVS1	347	major	-28	#2/2	2:YTNA	0.00	-4.855	-4.21	-1.194	.	-2.13	-0.664
chr1	1337653	-	eBP_chr1_1337653_-_A	1	eBP_Pineda	MRPL20	ENST00000344843_IVS3	3552	major	-17	#1/2	1:YTNAY	0.00	.	-8.43	-1.667	.	0.936	0.084
chr1	1337666	-	mBP_chr1_1337666_-_A	6	eBP_Pineda,eBP_Briese,cBP_BPP,cBP_Branchpointer,cBP_LaBranchoR,cBP_BPHunter	MRPL20	ENST00000344843_IVS3	3552	major	-30	#2/2	1:YTNAY	-6.40	.	3.49	1.553	.	3.49	1.553
chr1	1341292	-	mBP_chr1_1341292_-_A	5	eBP_Mercer,eBP_Pineda,eBP_Briese,cBP_Branchpointer,cBP_LaBranchoR	MRPL20	ENST00000344843_IVS2	1022	major	-26	#1/3	2:YTNA	0.00	.	-0.857	-0.176	.	-0.849	-0.191
chr1	1341293	-	cBP_chr1_1341293_-_A	1	cBP_Branchpointer	MRPL20	ENST00000344843_IVS2	1022	major	-27	#2/3	2:YTNA	0.00	.	0.619	0.108	.	1.64	0.46
chr1	1341299	-	mBP_chr1_1341299_-_A	2	eBP_Pineda,cBP_BPP	MRPL20	ENST00000344843_IVS2	1022	major	-33	#3/3	3:TNA	0.00	-4.855	-1.36	-0.423	.	0.432	0.088
chr1	1342429	-	mBP_chr1_1342429_-_A	4	eBP_Briese,cBP_BPP,cBP_Branchpointer,cBP_LaBranchoR	MRPL20	ENST00000344843_IVS1	111	major	-30	#1/1	1:YTNAY	-6.70	.	-7.25	-2.033	.	-2.14	-0.395
chr1	1372280	+	cBP_chr1_1372280_+_A	1	cBP_Branchpointer	VWA1	ENST00000476993_IVS1	1105	major	-27	#2/2	2:YTNA	-3.20	.	0.114	0.039	.	-2.58	-0.459
chr1	1372286	+	mBP_chr1_1372286_+_A	4	eBP_Pineda,cBP_BPP,cBP_Branchpointer,cBP_LaBranchoR	VWA1	ENST00000476993_IVS1	1105	major	-21	#1/2	2:YTNA	-3.00	.	2.95	0.734	.	2.96	0.738
chr1	1372675	+	cBP_chr1_1372675_+_A	2	cBP_Branchpointer,cBP_LaBranchoR	VWA1	ENST00000338660_IVS1	1500	major	-27	#2/2	4:YNA	-5.10	.	4.67	1.866	.	4.67	2.303
chr1	1372679	+	mBP_chr1_1372679_+_A	3	eBP_Pineda,cBP_BPP,cBP_Branchpointer	VWA1	ENST00000338660_IVS1	1500	major	-23	#1/2	4:YNA	-3.60	-4.31	3.45	1.869	-4.077	0.553	-0.083
chr1	1374427	+	mBP_chr1_1374427_+_A	4	eBP_Pineda,cBP_BPP,cBP_Branchpointer,cBP_LaBranchoR	VWA1	ENST00000338660_IVS2,ENST00000476993_IVS2	1596	major	-34	#2/2	1:YTNAY	-5.40	.	0.736	0.017	.	-3.64	-0.421
chr1	1374441	+	mBP_chr1_1374441_+_A	3	eBP_Pineda,cBP_Branchpointer,cBP_BPHunter	VWA1	ENST00000338660_IVS2,ENST00000476993_IVS2	1596	major	-20	#1/2	1:YTNAY	-3.30	.	-4.07	-0.254	.	2.09	0.079
chr1	1387391	+	cBP_chr1_1387391_+_A	1	cBP_Branchpointer	ATAD3C	ENST00000378785_IVS1	1287	major	-35	#2/2	2:YTNA	0.00	.	-0.98	-0.257	.	-1.34	-0.331
chr1	1387392	+	cBP_chr1_1387392_+_A	3	cBP_BPP,cBP_Branchpointer,cBP_LaBranchoR	ATAD3C	ENST00000378785_IVS1	1287	major	-34	#1/2	2:YTNA	0.00	.	1.29	0.881	.	0.379	0.109
chr1	1387672	+	cBP_chr1_1387672_+_A	1	cBP_BPP	ATAD3C	ENST00000378785_IVS2	242	major	-73	#2/2	1:YTNAY	0.00	.	-0.88	-0.21	.	-0.53	-0.127
chr1	1387724	+	cBP_chr1_1387724_+_A	2	cBP_Branchpointer,cBP_LaBranchoR	ATAD3C	ENST00000378785_IVS2	242	major	-21	#1/2	3:TNA	-1.20	.	2.18	1.009	.	1.96	0.907
chr1	1389704	+	cBP_chr1_1389704_+_A	3	cBP_BPP,cBP_Branchpointer,cBP_LaBranchoR	ATAD3C	ENST00000378785_IVS3	1910	major	-21	#1/1	4:YNA	-3.30	.	-0.81	-0.384	.	0.481	0.504
chr1	1390811	+	cBP_chr1_1390811_+_A	2	cBP_BPP,cBP_Branchpointer	ATAD3C	ENST00000378785_IVS4	959	major	-29	#2/2	3:TNA	-1.40	.	-1.69	-1.09	.	-1.69	-1.19
chr1	1390815	+	cBP_chr1_1390815_+_A	2	cBP_Branchpointer,cBP_LaBranchoR	ATAD3C	ENST00000378785_IVS4	959	major	-25	#1/2	4:YNA	-0.60	-4.854	-1.69	-0.942	.	-0.177	-0.086
chr1	1391149	+	cBP_chr1_1391149_+_A	2	cBP_Branchpointer,cBP_LaBranchoR	ATAD3C	ENST00000378785_IVS5	271	major	-22	#2/2	4:YNA	-0.20	.	0.903	0.089	-4.855	-0.441	-0.112
chr1	1391150	+	cBP_chr1_1391150_+_A	1	cBP_BPP	ATAD3C	ENST00000378785_IVS5	271	major	-21	#1/2	4:YNA	0.00	-5.156	0.937	0.118	.	2.15	1.224
chr1	1391571	+	cBP_chr1_1391571_+_A	1	cBP_LaBranchoR	ATAD3C	ENST00000378785_IVS6	308	major	-34	#2/2	0:none	-0.70	.	0.793	1.009	.	-1.79	-0.438
chr1	1391590	+	cBP_chr1_1391590_+_A	1	cBP_BPP	ATAD3C	ENST00000378785_IVS6	308	major	-15	#1/2	1:YTNAY	0.00	.	-2.77	-0.405	.	-3.81	-1.009
chr1	1392480	+	cBP_chr1_1392480_+_A	3	cBP_BPP,cBP_Branchpointer,cBP_LaBranchoR	ATAD3C	ENST00000378785_IVS7	779	major	-29	#2/2	1:YTNAY	0.00	-2.913	-1.7	-1.221	.	0.512	0.743
chr1	1392484	+	cBP_chr1_1392484_+_A	1	cBP_Branchpointer	ATAD3C	ENST00000378785_IVS7	779	major	-25	#1/2	4:YNA	-2.00	-2.881	-2.14	-3.028	.	-1.7	-1.149
chr1	1394518	+	cBP_chr1_1394518_+_A	3	cBP_BPP,cBP_Branchpointer,cBP_LaBranchoR	ATAD3C	ENST00000378785_IVS8	1980	major	-23	#1/1	2:YTNA	-3.50	.	1.62	1.009	.	0.447	0.115
chr1	1396100	+	cBP_chr1_1396100_+_A	3	cBP_BPP,cBP_Branchpointer,cBP_LaBranchoR	ATAD3C	ENST00000378785_IVS9	1518	major	-30	#1/1	4:YNA	-3.20	.	0.467	0.393	.	-1.29	-0.424
chr1	1397959	+	cBP_chr1_1397959_+_A	2	cBP_BPP,cBP_LaBranchoR	ATAD3C	ENST00000378785_IVS10	1682	major	-21	#1/1	4:YNA	0.00	-3.512	1.6	1.001	.	1.23	1.009
chr1	1403743	+	cBP_chr1_1403743_+_A	3	cBP_BPP,cBP_Branchpointer,cBP_LaBranchoR	ATAD3C	ENST00000378785_IVS11	5675	major	-21	#1/1	2:YTNA	-2.70	.	-1.57	-0.313	.	1.19	0.806
chr1	1412622	+	cBP_chr1_1412622_+_A	1	cBP_BPP	ATAD3B	ENST00000308647_IVS1	5184	major	-32	#2/2	4:YNA	-1.90	.	-0.755	-0.304	.	0.614	0.628
chr1	1412624	+	cBP_chr1_1412624_+_A	1	cBP_LaBranchoR	ATAD3B	ENST00000308647_IVS1	5184	major	-30	#1/2	0:none	-3.30	-5.156	-0.848	-0.328	.	-0.755	-0.304
chr1	1414007	+	mBP_chr1_1414007_+_A	3	eBP_Taggart,cBP_BPP,cBP_LaBranchoR	ATAD3B	ENST00000308647_IVS2	1293	major	-17	#1/1	3:TNA	0.00	.	-4.47	-1.257	.	-3.61	-0.405
chr1	1414397	+	mBP_chr1_1414397_+_A	5	eBP_Mercer,eBP_Briese,cBP_BPP,cBP_Branchpointer,cBP_LaBranchoR	ATAD3B	ENST00000308647_IVS3	303	major	-32	#1/1	2:YTNA	-3.70	.	-1.19	-0.352	.	-1.63	-0.441
chr1	1416213	+	mBP_chr1_1416213_+_A	3	eBP_Briese,cBP_BPP,cBP_LaBranchoR	ATAD3B	ENST00000308647_IVS4	1758	major	-34	#1/1	2:YTNA	0.00	.	1.99	1.177	.	-2.28	-0.519
chr1	1417494	+	mBP_chr1_1417494_+_A	4	eBP_Mercer,cBP_BPP,cBP_Branchpointer,cBP_LaBranchoR	ATAD3B	ENST00000308647_IVS5	1201	major	-24	#1/1	2:YTNA	-2.40	.	0.778	0.597	-4.855	0.778	0.597
chr1	1417903	+	eBP_chr1_1417903_+_C	1	eBP_Mercer	ATAD3B	ENST00000308647_IVS6	241	major	-22	#2/2	0:none	-2.50	.	0.318	0.308	.	1.7	0.286
chr1	1417904	+	mBP_chr1_1417904_+_A	8	eBP_Mercer,eBP_Taggart,eBP_Pineda,eBP_Briese,eBP_BPHunter,cBP_BPP,cBP_Branchpointer,cBP_LaBranchoR	ATAD3B	ENST00000308647_IVS6	241	major	-21	#1/2	3:TNA	-1.20	.	1.48	0.147	.	1.45	0.135
chr1	1420372	+	eBP_chr1_1420372_+_G	1	eBP_Pineda	ATAD3B	ENST00000308647_IVS7	2401	major	-24	#3/3	0:none	-1.40	-4.855	-1.35	-0.873	.	0.362	0.476
chr1	1420373	+	eBP_chr1_1420373_+_C	1	eBP_BPHunter	ATAD3B	ENST00000308647_IVS7	2401	major	-23	#2/3	0:none	-5.30	.	-0.573	-0.213	-5.156	-0.573	-0.213
chr1	1420375	+	mBP_chr1_1420375_+_A	3	eBP_Pineda,cBP_BPP,cBP_LaBranchoR	ATAD3B	ENST00000308647_IVS7	2401	major	-21	#1/3	4:YNA	-3.30	.	-0.645	-0.263	.	-0.573	-0.213
chr1	1421129	+	eBP_chr1_1421129_+_G	1	eBP_Mercer	ATAD3B	ENST00000308647_IVS8	610	major	-33	#5/5	0:none	-1.40	.	0.431	0.482	-5.155	-0.872	-0.333
chr1	1421130	+	mBP_chr1_1421130_+_A	3	eBP_Mercer,cBP_BPP,cBP_Branchpointer	ATAD3B	ENST00000308647_IVS8	610	major	-32	#4/5	3:TNA	-1.40	.	0.431	0.406	.	0.431	0.406
chr1	1421134	+	mBP_chr1_1421134_+_A	3	eBP_Mercer,cBP_Branchpointer,cBP_LaBranchoR	ATAD3B	ENST00000308647_IVS8	610	major	-28	#3/5	4:YNA	-0.60	-4.456	-2.94	-1.57	.	0.614	0.628
chr1	1421135	+	eBP_chr1_1421135_+_A	1	eBP_Mercer	ATAD3B	ENST00000308647_IVS8	610	major	-27	#2/5	4:YNA	-0.60	-3.159	-2.94	-3.201	-5.155	0.801	0.746
chr1	1421144	+	eBP_chr1_1421144_+_C	1	eBP_Mercer	ATAD3B	ENST00000308647_IVS8	610	major	-18	#1/5	0:none	-1.00	.	-0.35	-0.25	.	1.87	0.856
chr1	1421434	+	eBP_chr1_1421434_+_A	1	eBP_Mercer	ATAD3B	ENST00000308647_IVS9	271	major	-56	#5/5	3:TNA	0.00	-4.678	-2.55	-0.947	-4.854	-2.55	-3.068
chr1	1421456	+	eBP_chr1_1421456_+_A	2	eBP_Mercer,eBP_Taggart	ATAD3B	ENST00000308647_IVS9	271	major	-34	#4/5	0:none	-2.10	.	-1.24	-0.346	.	1.43	0.925
chr1	1421464	+	cBP_chr1_1421464_+_C	1	cBP_LaBranchoR	ATAD3B	ENST00000308647_IVS9	271	major	-26	#3/5	0:none	0.00	-5.156	-0.396	-0.101	.	-1.14	-0.295
chr1	1421468	+	mBP_chr1_1421468_+_A	2	eBP_Briese,cBP_Branchpointer	ATAD3B	ENST00000308647_IVS9	271	major	-22	#2/5	4:YNA	0.00	.	1.66	1.028	-4.855	-0.389	-0.096
chr1	1421469	+	cBP_chr1_1421469_+_A	1	cBP_BPP	ATAD3B	ENST00000308647_IVS9	271	major	-21	#1/5	4:YNA	0.00	.	0.496	0.131	.	1.66	1.248
chr1	1421883	+	eBP_chr1_1421883_+_A	1	eBP_Mercer	ATAD3B	ENST00000308647_IVS10	308	major	-41	#6/6	0:none	-1.40	.	0.624	0.011	.	-1.07	-0.602
chr1	1421887	+	eBP_chr1_1421887_+_A	1	eBP_Mercer	ATAD3B	ENST00000308647_IVS10	308	major	-37	#5/6	0:none	-1.10	.	0.383	0.852	.	-0.23	-0.224
chr1	1421888	+	eBP_chr1_1421888_+_A	1	eBP_Mercer	ATAD3B	ENST00000308647_IVS10	308	major	-36	#4/6	0:none	-1.70	.	0.5	-0.022	-4.675	0.696	0.008
chr1	1421890	+	mBP_chr1_1421890_+_A	3	eBP_Mercer,eBP_BPHunter,cBP_LaBranchoR	ATAD3B	ENST00000308647_IVS10	308	major	-34	#3/6	0:none	-0.70	.	0.383	0.852	.	0.5	-0.022
chr1	1421891	+	eBP_chr1_1421891_+_T	1	eBP_Taggart	ATAD3B	ENST00000308647_IVS10	308	major	-33	#2/6	0:none	-4.10	.	-1.72	-0.522	.	0.872	1.03
chr1	1421909	+	cBP_chr1_1421909_+_A	1	cBP_BPP	ATAD3B	ENST00000308647_IVS10	308	major	-15	#1/6	1:YTNAY	0.00	-4.306	-0.171	-0.378	.	-3.29	-0.819
chr1	1423206	+	eBP_chr1_1423206_+_T	1	eBP_Mercer	ATAD3B	ENST00000308647_IVS11	1194	major	-37	#2/2	0:none	-4.60	.	-4.28	-0.981	-3.305	-4.43	-1.756
chr1	1423208	+	mBP_chr1_1423208_+_A	4	eBP_Mercer,eBP_Briese,cBP_BPP,cBP_LaBranchoR	ATAD3B	ENST00000308647_IVS11	1194	major	-35	#1/2	3:TNA	-0.30	-4.678	-4.43	-1.304	.	-4.28	-0.981
chr1	1424561	+	cBP_chr1_1424561_+_A	3	cBP_BPP,cBP_Branchpointer,cBP_LaBranchoR	ATAD3B	ENST00000308647_IVS12	1289	major	-23	#1/1	2:YTNA	-3.50	.	1.57	0.982	.	1.57	0.982
chr1	1425601	+	eBP_chr1_1425601_+_A	1	eBP_Pineda	ATAD3B	ENST00000308647_IVS13	982	major	-36	#3/3	0:none	-3.70	.	1.17	0.782	.	1.2	0.976
chr1	1425607	+	mBP_chr1_1425607_+_A	5	eBP_Mercer,eBP_Pineda,cBP_BPP,cBP_Branchpointer,cBP_LaBranchoR	ATAD3B	ENST00000308647_IVS13	982	major	-30	#2/3	4:YNA	-3.20	.	1.01	0.703	.	-2.78	-0.96
chr1	1425608	+	eBP_chr1_1425608_+_G	2	eBP_Mercer,eBP_Pineda	ATAD3B	ENST00000308647_IVS13	982	major	-29	#1/3	0:none	-2.90	.	-1.67	-0.456	.	1.39	1.078
chr1	1425864	+	eBP_chr1_1425864_+_A	1	eBP_Pineda	ATAD3B	ENST00000308647_IVS14	138	major	-79	#3/3	4:YNA	-2.00	-4.156	-0.645	-1.407	.	0.934	0.841
chr1	1425918	+	cBP_chr1_1425918_+_C	1	cBP_Branchpointer	ATAD3B	ENST00000308647_IVS14	138	major	-25	#2/3	0:none	-5.80	-5.156	-3.4	-2.17	.	-3.4	-2.112
chr1	1425922	+	mBP_chr1_1425922_+_A	7	eBP_Pineda,eBP_Briese,eBP_BPHunter,cBP_BPP,cBP_Branchpointer,cBP_LaBranchoR,cBP_BPHunter	ATAD3B	ENST00000308647_IVS14	138	major	-21	#1/3	1:YTNAY	0.00	-5.155	0.805	1.021	.	-4.05	-1.159
chr1	1430844	+	cBP_chr1_1430844_+_A	3	cBP_BPP,cBP_Branchpointer,cBP_LaBranchoR	ATAD3B	ENST00000308647_IVS15	4813	major	-21	#1/1	2:YTNA	-2.70	.	-0.712	-0.2	.	0.978	0.697
chr1	1451361	+	mBP_chr1_1451361_+_A	5	eBP_Briese,cBP_BPP,cBP_Branchpointer,cBP_LaBranchoR,cBP_BPHunter	ATAD3A	ENST00000378755_IVS1,ENST00000378756_IVS1	3538	major	-31	#1/1	1:YTNAY	-6.80	.	-1.52	-0.299	.	2.14	1.242
chr1	1451361	+	mBP_chr1_1451361_+_A	5	eBP_Briese,cBP_BPP,cBP_Branchpointer,cBP_LaBranchoR,cBP_BPHunter	ATAD3A	ENST00000339113_IVS1	3321	major	-31	#1/1	1:YTNAY	-6.80	.	-1.52	-0.299	.	2.14	1.242
chr1	1452526	+	cBP_chr1_1452526_+_A	2	cBP_BPP,cBP_LaBranchoR	ATAD3A	ENST00000378755_IVS2	1078	major	-21	#1/1	4:YNA	-0.60	.	-2.05	-0.626	-5.156	0.326	0.115
chr1	1452674	+	cBP_chr1_1452674_+_A	2	cBP_BPP,cBP_LaBranchoR	ATAD3A	ENST00000339113_IVS2,ENST00000378756_IVS2	1222	major	-17	#1/1	3:TNA	0.00	.	-2.06	-0.676	.	-0.499	-0.455
chr1	1453064	+	mBP_chr1_1453064_+_A	5	eBP_Mercer,eBP_Briese,cBP_BPP,cBP_Branchpointer,cBP_LaBranchoR	ATAD3A	ENST00000339113_IVS3,ENST00000378755_IVS3,ENST00000378756_IVS3	303	major	-32	#1/1	2:YTNA	-3.70	.	-2.38	-0.371	.	-6.18	-1.433
chr1	1454266	+	cBP_chr1_1454266_+_A	1	cBP_Branchpointer	ATAD3A	ENST00000339113_IVS4,ENST00000378755_IVS4,ENST00000378756_IVS4	1145	major	-35	#2/2	2:YTNA	0.00	.	-5.32	-0.711	.	-1.9	-0.104
chr1	1454267	+	mBP_chr1_1454267_+_A	4	eBP_Briese,cBP_BPP,cBP_Branchpointer,cBP_LaBranchoR	ATAD3A	ENST00000339113_IVS4,ENST00000378755_IVS4,ENST00000378756_IVS4	1145	major	-34	#1/2	2:YTNA	0.00	.	-2.77	-0.222	.	0.308	0.269
chr1	1455497	+	mBP_chr1_1455497_+_A	4	eBP_Mercer,cBP_BPP,cBP_Branchpointer,cBP_LaBranchoR	ATAD3A	ENST00000339113_IVS5,ENST00000378755_IVS5,ENST00000378756_IVS5	1150	major	-24	#1/1	2:YTNA	-2.40	.	0.723	0.547	.	1.71	1.044
chr1	1455906	+	eBP_chr1_1455906_+_C	1	eBP_Mercer	ATAD3A	ENST00000339113_IVS6,ENST00000378755_IVS6,ENST00000378756_IVS6	241	major	-22	#2/2	0:none	-2.50	.	-2.93	-0.208	.	0.781	0.235
chr1	1455907	+	mBP_chr1_1455907_+_A	7	eBP_Mercer,eBP_Taggart,eBP_Pineda,eBP_BPHunter,cBP_BPP,cBP_Branchpointer,cBP_LaBranchoR	ATAD3A	ENST00000339113_IVS6,ENST00000378755_IVS6,ENST00000378756_IVS6	241	major	-21	#1/2	3:TNA	-1.20	.	0.591	0.166	.	0.306	0.108
chr1	1458103	+	mBP_chr1_1458103_+_A	4	eBP_Pineda,cBP_BPP,cBP_Branchpointer,cBP_LaBranchoR	ATAD3A	ENST00000339113_IVS7,ENST00000378755_IVS7,ENST00000378756_IVS7	2126	major	-21	#1/1	4:YNA	-3.30	.	-3.26	-0.978	.	-3.66	-1.272
chr1	1458859	+	mBP_chr1_1458859_+_A	4	eBP_Mercer,eBP_Pineda,cBP_BPP,cBP_Branchpointer	ATAD3A	ENST00000339113_IVS8,ENST00000378755_IVS8,ENST00000378756_IVS8	611	major	-32	#2/2	3:TNA	-1.40	-3.693	1.19	0.347	.	1.18	0.343
chr1	1458864	+	mBP_chr1_1458864_+_A	3	eBP_Mercer,cBP_Branchpointer,cBP_LaBranchoR	ATAD3A	ENST00000339113_IVS8,ENST00000378755_IVS8,ENST00000378756_IVS8	611	major	-27	#1/2	4:YNA	0.00	.	-3.87	-3.624	-4.311	-0.134	-0.013
chr1	1459183	+	eBP_chr1_1459183_+_A	2	eBP_Mercer,eBP_BPHunter	ATAD3A	ENST00000339113_IVS9,ENST00000378755_IVS9,ENST00000378756_IVS9	271	major	-36	#5/5	0:none	-1.50	-4.855	-6.15	-1.378	.	1.58	0.378
chr1	1459185	+	eBP_chr1_1459185_+_A	1	eBP_Mercer	ATAD3A	ENST00000339113_IVS9,ENST00000378755_IVS9,ENST00000378756_IVS9	271	major	-34	#4/5	0:none	-5.70	.	-3.18	-0.593	-4.855	-6.15	-1.378
chr1	1459192	+	cBP_chr1_1459192_+_C	1	cBP_LaBranchoR	ATAD3A	ENST00000339113_IVS9,ENST00000378755_IVS9,ENST00000378756_IVS9	271	major	-27	#3/5	0:none	0.00	.	-2.38	-0.367	.	-5.89	-0.895
chr1	1459197	+	mBP_chr1_1459197_+_A	3	eBP_Briese,eBP_BPHunter,cBP_Branchpointer	ATAD3A	ENST00000339113_IVS9,ENST00000378755_IVS9,ENST00000378756_IVS9	271	major	-22	#2/5	4:YNA	-0.20	.	3.0	0.57	.	1.22	0.359
chr1	1459198	+	cBP_chr1_1459198_+_A	1	cBP_BPP	ATAD3A	ENST00000339113_IVS9,ENST00000378755_IVS9,ENST00000378756_IVS9	271	major	-21	#1/5	4:YNA	0.00	.	0.0243	0.109	.	3.3	0.871
chr1	1459612	+	eBP_chr1_1459612_+_A	1	eBP_Mercer	ATAD3A	ENST00000339113_IVS10,ENST00000378755_IVS10,ENST00000378756_IVS10	308	major	-41	#4/4	0:none	-0.70	.	-2.95	-0.712	-2.356	-4.19	-0.919
chr1	1459619	+	mBP_chr1_1459619_+_A	3	eBP_Mercer,eBP_BPHunter,cBP_LaBranchoR	ATAD3A	ENST00000339113_IVS10,ENST00000378755_IVS10,ENST00000378756_IVS10	308	major	-34	#3/4	0:none	-0.70	-4.457	-2.18	-0.307	.	-5.81	-1.302
chr1	1459626	+	eBP_chr1_1459626_+_C	1	eBP_Mercer	ATAD3A	ENST00000339113_IVS10,ENST00000378755_IVS10,ENST00000378756_IVS10	308	major	-27	#2/4	0:none	-3.30	.	1.07	-0.111	.	-5.62	-1.975
chr1	1459638	+	cBP_chr1_1459638_+_A	1	cBP_BPP	ATAD3A	ENST00000339113_IVS10,ENST00000378755_IVS10,ENST00000378756_IVS10	308	major	-15	#1/4	1:YTNAY	0.00	.	-3.22	-1.607	.	-4.63	-1.239
chr1	1460585	+	mBP_chr1_1460585_+_A	4	eBP_Mercer,eBP_Briese,cBP_BPP,cBP_LaBranchoR	ATAD3A	ENST00000339113_IVS11,ENST00000378755_IVS11,ENST00000378756_IVS11,ENST00000400830_IVS1	842	major	-35	#1/1	3:TNA	0.00	.	-5.77	-1.803	.	-0.328	0.072
chr1	1461818	+	cBP_chr1_1461818_+_A	3	cBP_BPP,cBP_Branchpointer,cBP_LaBranchoR	ATAD3A	ENST00000339113_IVS12,ENST00000378755_IVS12,ENST00000378756_IVS12,ENST00000400830_IVS2	1169	major	-23	#1/1	2:YTNA	-3.50	.	3.57	1.864	.	1.18	0.237
chr1	1462506	+	cBP_chr1_1462506_+_A	1	cBP_LaBranchoR	ATAD3A	ENST00000400830_IVS3	629	major	-35	#2/2	1:YTNAY	-1.70	.	-3.95	-1.055	.	1.97	1.212
chr1	1462512	+	cBP_chr1_1462512_+_A	1	cBP_Branchpointer	ATAD3A	ENST00000400830_IVS3	629	major	-29	#1/2	2:YTNA	0.00	.	-2.53	-0.858	.	-1.55	-0.297
chr1	1463045	+	mBP_chr1_1463045_+_A	2	eBP_Mercer,cBP_Branchpointer	ATAD3A	ENST00000339113_IVS13,ENST00000378755_IVS13,ENST00000378756_IVS13	1163	major	-30	#3/3	4:YNA	-3.20	.	-1.34	-0.274	.	-1.27	-0.249
chr1	1463045	+	mBP_chr1_1463045_+_A	2	eBP_Mercer,cBP_Branchpointer	ATAD3A	ENST00000400830_IVS4	456	major	-30	#3/3	4:YNA	-3.20	.	-1.34	-0.274	.	-1.27	-0.249
chr1	1463048	+	mBP_chr1_1463048_+_A	3	eBP_Mercer,cBP_Branchpointer,cBP_LaBranchoR	ATAD3A	ENST00000339113_IVS13,ENST00000378755_IVS13,ENST00000378756_IVS13	1163	major	-27	#2/3	0:none	-1.00	-5.156	-5.42	-4.153	-4.855	-0.42	-0.074
chr1	1463048	+	mBP_chr1_1463048_+_A	3	eBP_Mercer,cBP_Branchpointer,cBP_LaBranchoR	ATAD3A	ENST00000400830_IVS4	456	major	-27	#2/3	0:none	-1.00	-5.156	-5.42	-4.153	-4.855	-0.42	-0.074
chr1	1463054	+	mBP_chr1_1463054_+_A	3	eBP_Mercer,cBP_BPP,cBP_Branchpointer	ATAD3A	ENST00000339113_IVS13,ENST00000378755_IVS13,ENST00000378756_IVS13	1163	major	-21	#1/3	1:YTNAY	0.00	-5.156	-3.98	-0.786	.	-4.13	-1.537
chr1	1463054	+	mBP_chr1_1463054_+_A	3	eBP_Mercer,cBP_BPP,cBP_Branchpointer	ATAD3A	ENST00000400830_IVS4	456	major	-21	#1/3	1:YTNAY	0.00	-5.156	-3.98	-0.786	.	-4.13	-1.537
chr1	1464582	+	cBP_chr1_1464582_+_A	3	cBP_BPP,cBP_Branchpointer,cBP_LaBranchoR	ATAD3A	ENST00000339113_IVS14,ENST00000378755_IVS14,ENST00000378756_IVS14,ENST00000400830_IVS5	1360	major	-21	#1/1	4:YNA	0.00	.	0.291	-0.116	.	0.0395	-0.19
chr1	1469285	+	cBP_chr1_1469285_+_A	3	cBP_BPP,cBP_Branchpointer,cBP_LaBranchoR	ATAD3A	ENST00000339113_IVS15,ENST00000378755_IVS15,ENST00000378756_IVS15	4594	major	-21	#1/1	2:YTNA	-2.70	-5.153	-5.76	-0.815	.	2.35	0.519
chr1	1470908	-	cBP_chr1_1470908_-_A	3	cBP_BPP,cBP_Branchpointer,cBP_LaBranchoR	TMEM240	ENST00000378733_IVS3	81	major	-21	#1/1	1:YTNAY	-3.70	.	-5.38	-1.205	.	0.304	0.042
chr1	1471198	-	cBP_chr1_1471198_-_A	3	cBP_BPP,cBP_Branchpointer,cBP_LaBranchoR	TMEM240	ENST00000378733_IVS2	3886	major	-21	#1/1	4:YNA	-1.60	.	1.79	0.539	-4.457	2.8	1.891
chr1	1475191	-	cBP_chr1_1475191_-_A	3	cBP_BPP,cBP_Branchpointer,cBP_LaBranchoR	TMEM240	ENST00000378733_IVS1	499	major	-21	#1/1	1:YTNAY	-5.50	.	2.28	1.062	.	1.02	0.15
chr1	1477568	-	mBP_chr1_1477568_-_A	6	eBP_Mercer,eBP_Pineda,eBP_Briese,cBP_BPP,cBP_Branchpointer,cBP_LaBranchoR	SSU72	ENST00000291386_IVS4	1701	major	-21	#1/1	1:YTNAY	0.00	.	3.3	1.475	-5.156	2.14	0.444
chr1	1479394	-	mBP_chr1_1479394_-_A	5	eBP_Mercer,eBP_Pineda,cBP_BPP,cBP_Branchpointer,cBP_LaBranchoR	SSU72	ENST00000291386_IVS3	875	major	-27	#1/1	1:YTNAY	-3.70	.	2.57	0.317	.	0.289	-0.259
chr1	1480396	-	eBP_chr1_1480396_-_A	1	eBP_Pineda	SSU72	ENST00000291386_IVS2	19770	minor	-14	#1/3	1:YTNAY	-10.20	.	4.22	1.552	.	4.22	1.552
chr1	1480406	-	cBP_chr1_1480406_-_A	2	cBP_Branchpointer,cBP_LaBranchoR	SSU72	ENST00000291386_IVS2	19770	minor	-24	#2/3	1:YTNAY	-3.90	.	-3.13	-0.549	.	-5.45	-1.914
chr1	1480428	-	cBP_chr1_1480428_-_A	1	cBP_BPP	SSU72	ENST00000291386_IVS2	19770	minor	-46	#3/3	1:YTNAY	-1.80	.	-2.07	-3.958	.	-2.0	-0.72
chr1	1500322	-	mBP_chr1_1500322_-_A	2	eBP_Pineda,cBP_Branchpointer	SSU72	ENST00000291386_IVS1,ENST00000359060_IVS1	9561	major	-26	#1/2	3:TNA	0.00	-5.156	2.47	0.211	.	-0.559	-0.014
chr1	1500328	-	mBP_chr1_1500328_-_A	5	eBP_Pineda,eBP_Briese,cBP_BPP,cBP_Branchpointer,cBP_LaBranchoR	SSU72	ENST00000291386_IVS1,ENST00000359060_IVS1	9561	major	-32	#2/2	3:TNA	-1.90	.	-1.65	-0.63	.	-7.19	-1.204
chr1	1551855	+	mBP_chr1_1551855_+_A	6	eBP_Taggart,eBP_Pineda,eBP_Briese,cBP_BPP,cBP_Branchpointer,cBP_LaBranchoR	MIB2	ENST00000355826_IVS1,ENST00000505820_IVS1,ENST00000518681_IVS1,ENST00000520777_IVS1	874	major	-33	#2/2	1:YTNAY	-5.70	-4.457	1.42	1.267	-4.854	-0.0249	-0.125
chr1	1551862	+	cBP_chr1_1551862_+_A	1	cBP_Branchpointer	MIB2	ENST00000355826_IVS1,ENST00000505820_IVS1,ENST00000518681_IVS1,ENST00000520777_IVS1	874	major	-26	#1/2	0:none	-1.20	.	-1.89	-0.126	.	1.8	0.489
chr1	1558749	+	mBP_chr1_1558749_+_A	4	eBP_Pineda,cBP_BPP,cBP_Branchpointer,cBP_LaBranchoR	MIB2	ENST00000505820_IVS2,ENST00000518681_IVS2,ENST00000520777_IVS2	6774	major	-20	#1/1	2:YTNA	-1.00	.	-0.872	0.015	.	1.88	0.198
chr1	1558749	+	mBP_chr1_1558749_+_A	4	eBP_Pineda,cBP_BPP,cBP_Branchpointer,cBP_LaBranchoR	MIB2	ENST00000355826_IVS2	6816	major	-62	#2/2	2:YTNA	-1.00	.	-0.872	0.015	.	1.88	0.198
chr1	1558788	+	cBP_chr1_1558788_+_A	3	cBP_BPP,cBP_Branchpointer,cBP_LaBranchoR	MIB2	ENST00000355826_IVS2	6816	major	-23	#1/2	4:YNA	0.00	.	0.0467	0.521	-4.457	-2.38	-0.598
chr1	1559136	+	mBP_chr1_1559136_+_A	5	eBP_Mercer,cBP_BPP,cBP_Branchpointer,cBP_LaBranchoR,cBP_BPHunter	MIB2	ENST00000355826_IVS3,ENST00000505820_IVS3,ENST00000518681_IVS3,ENST00000520777_IVS3	74	major	-18	#1/1	1:YTNAY	-3.00	-5.155	3.0	1.624	-4.678	1.41	0.51
chr1	1560147	+	mBP_chr1_1560147_+_A	5	eBP_Pineda,eBP_Briese,cBP_BPP,cBP_Branchpointer,cBP_LaBranchoR	MIB2	ENST00000355826_IVS4,ENST00000505820_IVS4,ENST00000518681_IVS4,ENST00000520777_IVS4	849	major	-28	#1/1	2:YTNA	-0.70	.	-0.16	-0.304	-4.457	-1.06	-0.095
chr1	1560343	+	cBP_chr1_1560343_+_A	3	cBP_BPP,cBP_Branchpointer,cBP_LaBranchoR	MIB2	ENST00000355826_IVS5,ENST00000505820_IVS5,ENST00000520777_IVS5	89	major	-28	#1/1	2:YTNA	-1.10	.	4.41	1.761	.	0.489	0.622
chr1	1560641	+	mBP_chr1_1560641_+_A	4	eBP_Briese,cBP_BPP,cBP_Branchpointer,cBP_LaBranchoR	MIB2	ENST00000518681_IVS5	384	major	-25	#1/1	2:YTNA	-3.20	.	1.95	0.592	.	3.48	1.586
chr1	1560641	+	mBP_chr1_1560641_+_A	4	eBP_Briese,cBP_BPP,cBP_Branchpointer,cBP_LaBranchoR	MIB2	ENST00000355826_IVS6,ENST00000505820_IVS6,ENST00000520777_IVS6	100	major	-25	#1/1	2:YTNA	-3.20	.	1.95	0.592	.	3.48	1.586
chr1	1560882	+	eBP_chr1_1560882_+_A	1	eBP_Pineda	MIB2	ENST00000355826_IVS7,ENST00000505820_IVS7,ENST00000518681_IVS6	117	major	-44	#6/6	4:YNA	0.00	.	-4.58	-0.385	.	2.75	1.812
chr1	1560882	+	eBP_chr1_1560882_+_A	1	eBP_Pineda	MIB2	ENST00000520777_IVS7	129	major	-56	#6/6	4:YNA	0.00	.	-4.58	-0.385	.	2.75	1.812
chr1	1560900	+	cBP_chr1_1560900_+_A	2	cBP_BPP,cBP_Branchpointer	MIB2	ENST00000355826_IVS7,ENST00000505820_IVS7,ENST00000518681_IVS6	117	major	-26	#5/6	4:YNA	-1.60	.	1.38	0.534	-4.679	4.13	2.024
chr1	1560900	+	cBP_chr1_1560900_+_A	2	cBP_BPP,cBP_Branchpointer	MIB2	ENST00000520777_IVS7	129	major	-38	#5/6	4:YNA	-1.60	.	1.38	0.534	-4.679	4.13	2.024
chr1	1560904	+	cBP_chr1_1560904_+_A	1	cBP_Branchpointer	MIB2	ENST00000355826_IVS7,ENST00000505820_IVS7,ENST00000518681_IVS6	117	major	-22	#4/6	4:YNA	0.00	-5.137	1.05	0.576	.	4.28	2.107
chr1	1560904	+	cBP_chr1_1560904_+_A	1	cBP_Branchpointer	MIB2	ENST00000520777_IVS7	129	major	-34	#4/6	4:YNA	0.00	-5.137	1.05	0.576	.	4.28	2.107
chr1	1560906	+	cBP_chr1_1560906_+_A	1	cBP_LaBranchoR	MIB2	ENST00000355826_IVS7,ENST00000505820_IVS7,ENST00000518681_IVS6	117	major	-20	#3/6	0:none	-4.70	.	-0.406	0.143	-5.137	1.05	0.576
chr1	1560906	+	cBP_chr1_1560906_+_A	1	cBP_LaBranchoR	MIB2	ENST00000520777_IVS7	129	major	-32	#3/6	0:none	-4.70	.	-0.406	0.143	-5.137	1.05	0.576
chr1	1560915	+	cBP_chr1_1560915_+_A	2	cBP_Branchpointer,cBP_LaBranchoR	MIB2	ENST00000355826_IVS7,ENST00000505820_IVS7,ENST00000518681_IVS6	117	major	-11	#2/6	3:TNA	-0.60	-5.153	3.85	1.712	.	-0.121	0.129
chr1	1560915	+	cBP_chr1_1560915_+_A	2	cBP_Branchpointer,cBP_LaBranchoR	MIB2	ENST00000520777_IVS7	129	major	-23	#2/6	3:TNA	-0.60	-5.153	3.85	1.712	.	-0.121	0.129
chr1	1560922	+	cBP_chr1_1560922_+_A	1	cBP_BPP	MIB2	ENST00000355826_IVS7,ENST00000505820_IVS7,ENST00000518681_IVS6	117	major	-4	#1/6	4:YNA	-1.60	.	0.32	0.6	-4.202	3.34	0.89
chr1	1560922	+	cBP_chr1_1560922_+_A	1	cBP_BPP	MIB2	ENST00000520777_IVS7	129	major	-16	#1/6	4:YNA	-1.60	.	0.32	0.6	-4.202	3.34	0.89
chr1	1562009	+	mBP_chr1_1562009_+_A	5	eBP_Mercer,eBP_Pineda,cBP_BPP,cBP_Branchpointer,cBP_LaBranchoR	MIB2	ENST00000355826_IVS8,ENST00000505820_IVS8,ENST00000518681_IVS7,ENST00000520777_IVS8	996	major	-21	#1/1	1:YTNAY	-1.70	.	1.74	1.363	.	1.36	0.405
chr1	1562197	+	mBP_chr1_1562197_+_A	4	eBP_Pineda,cBP_BPP,cBP_Branchpointer,cBP_LaBranchoR	MIB2	ENST00000355826_IVS9,ENST00000505820_IVS9,ENST00000518681_IVS8,ENST00000520777_IVS9	82	major	-20	#1/1	3:TNA	-1.30	-4.835	2.07	1.459	.	2.64	1.582
chr1	1562435	+	cBP_chr1_1562435_+_A	4	cBP_BPP,cBP_Branchpointer,cBP_LaBranchoR,cBP_BPHunter	MIB2	ENST00000355826_IVS10,ENST00000505820_IVS10,ENST00000518681_IVS9,ENST00000520777_IVS10	74	major	-19	#1/1	1:YTNAY	-4.80	.	2.02	0.593	.	2.26	0.614
chr1	1562655	+	cBP_chr1_1562655_+_A	4	cBP_BPP,cBP_Branchpointer,cBP_LaBranchoR,cBP_BPHunter	MIB2	ENST00000355826_IVS11,ENST00000505820_IVS11,ENST00000518681_IVS10,ENST00000520777_IVS11	88	major	-21	#1/1	1:YTNAY	-0.80	.	2.48	0.58	.	1.33	0.58
chr1	1562973	+	eBP_chr1_1562973_+_G	1	eBP_BPHunter	MIB2	ENST00000355826_IVS12,ENST00000505820_IVS12,ENST00000518681_IVS11,ENST00000520777_IVS12	228	major	-80	#11/11	0:none	-0.80	.	0.0	0.368	.	0.0	0.368
chr1	1562976	+	eBP_chr1_1562976_+_C	1	eBP_Pineda	MIB2	ENST00000355826_IVS12,ENST00000505820_IVS12,ENST00000518681_IVS11,ENST00000520777_IVS12	228	major	-77	#10/11	0:none	0.00	-4.853	0.0	-2.014	.	0.0	0.368
chr1	1562980	+	eBP_chr1_1562980_+_C	1	eBP_Pineda	MIB2	ENST00000355826_IVS12,ENST00000505820_IVS12,ENST00000518681_IVS11,ENST00000520777_IVS12	228	major	-73	#9/11	0:none	-1.80	.	0.0	0.368	.	0.0	-0.62
chr1	1562985	+	eBP_chr1_1562985_+_C	1	eBP_Pineda	MIB2	ENST00000355826_IVS12,ENST00000505820_IVS12,ENST00000518681_IVS11,ENST00000520777_IVS12	228	major	-68	#8/11	0:none	-1.00	-4.678	-0.735	-0.737	.	0.0	0.368
chr1	1563009	+	eBP_chr1_1563009_+_C	1	eBP_BPHunter	MIB2	ENST00000355826_IVS12,ENST00000505820_IVS12,ENST00000518681_IVS11,ENST00000520777_IVS12	228	major	-44	#7/11	0:none	-4.00	.	1.53	1.283	.	1.0	0.049
chr1	1563010	+	cBP_chr1_1563010_+_A	1	cBP_BPP	MIB2	ENST00000355826_IVS12,ENST00000505820_IVS12,ENST00000518681_IVS11,ENST00000520777_IVS12	228	major	-43	#6/11	4:YNA	0.00	.	-5.12	-0.703	.	0.937	0.453
chr1	1563025	+	eBP_chr1_1563025_+_C	1	eBP_Mercer	MIB2	ENST00000355826_IVS12,ENST00000505820_IVS12,ENST00000518681_IVS11,ENST00000520777_IVS12	228	major	-28	#5/11	0:none	-3.30	-5.156	2.25	1.65	-5.156	0.662	0.399
chr1	1563027	+	mBP_chr1_1563027_+_C	2	eBP_BPHunter,cBP_LaBranchoR	MIB2	ENST00000355826_IVS12,ENST00000505820_IVS12,ENST00000518681_IVS11,ENST00000520777_IVS12	228	major	-26	#4/11	0:none	0.00	.	-1.64	-0.691	-5.156	2.25	1.65
chr1	1563033	+	eBP_chr1_1563033_+_C	2	eBP_Mercer,eBP_BPHunter	MIB2	ENST00000355826_IVS12,ENST00000505820_IVS12,ENST00000518681_IVS11,ENST00000520777_IVS12	228	major	-20	#3/11	0:none	0.00	.	-0.525	-0.135	-5.156	0.976	0.846
chr1	1563035	+	eBP_chr1_1563035_+_C	1	eBP_BPHunter	MIB2	ENST00000355826_IVS12,ENST00000505820_IVS12,ENST00000518681_IVS11,ENST00000520777_IVS12	228	major	-18	#2/11	0:none	-3.00	.	0.0	0.0	.	-0.525	-0.135
chr1	1563037	+	eBP_chr1_1563037_+_C	1	eBP_Pineda	MIB2	ENST00000355826_IVS12,ENST00000505820_IVS12,ENST00000518681_IVS11,ENST00000520777_IVS12	228	major	-16	#1/11	0:none	0.00	.	1.08	0.606	.	0.0	0.0
chr1	1563346	+	eBP_chr1_1563346_+_T	1	eBP_Pineda	MIB2	ENST00000355826_IVS13,ENST00000505820_IVS13,ENST00000518681_IVS12,ENST00000520777_IVS13	189	major	-53	#3/3	0:none	0.00	.	-0.414	-0.808	.	-0.764	-0.281
chr1	1563377	+	mBP_chr1_1563377_+_A	3	eBP_Taggart,cBP_Branchpointer,cBP_LaBranchoR	MIB2	ENST00000355826_IVS13,ENST00000505820_IVS13,ENST00000518681_IVS12,ENST00000520777_IVS13	189	major	-22	#2/3	3:TNA	-1.80	.	1.27	0.525	.	3.88	1.613
chr1	1563384	+	cBP_chr1_1563384_+_A	1	cBP_BPP	MIB2	ENST00000355826_IVS13,ENST00000505820_IVS13,ENST00000518681_IVS12,ENST00000520777_IVS13	189	major	-15	#1/3	1:YTNAY	-5.20	.	-7.47	-2.303	-4.202	-6.43	-2.311
chr1	1563610	+	eBP_chr1_1563610_+_T	1	eBP_Pineda	MIB2	ENST00000355826_IVS14,ENST00000505820_IVS14,ENST00000518681_IVS13,ENST00000520777_IVS14	93	major	-43	#3/3	0:none	-3.30	-5.156	-7.38	-1.426	-4.554	1.42	0.209
chr1	1563630	+	cBP_chr1_1563630_+_A	2	cBP_Branchpointer,cBP_LaBranchoR	MIB2	ENST00000355826_IVS14,ENST00000505820_IVS14,ENST00000518681_IVS13,ENST00000520777_IVS14	93	major	-23	#2/3	4:YNA	0.00	.	-3.15	-0.759	-5.156	2.59	0.691
chr1	1563636	+	cBP_chr1_1563636_+_A	1	cBP_BPP	MIB2	ENST00000355826_IVS14,ENST00000505820_IVS14,ENST00000518681_IVS13,ENST00000520777_IVS14	93	major	-17	#1/3	4:YNA	-2.00	.	-1.61	-0.157	.	0.0845	0.139
chr1	1563846	+	mBP_chr1_1563846_+_A	4	eBP_BPHunter,cBP_BPP,cBP_Branchpointer,cBP_LaBranchoR	MIB2	ENST00000355826_IVS15,ENST00000505820_IVS15,ENST00000518681_IVS14,ENST00000520777_IVS15	89	major	-23	#1/1	2:YTNA	-2.40	.	2.98	1.728	.	2.94	1.728
chr1	1564489	+	mBP_chr1_1564489_+_A	6	eBP_Pineda,eBP_Briese,cBP_BPP,cBP_Branchpointer,cBP_LaBranchoR,cBP_BPHunter	MIB2	ENST00000355826_IVS16,ENST00000505820_IVS16,ENST00000518681_IVS15,ENST00000520777_IVS16	410	major	-24	#1/1	1:YTNAY	0.00	.	2.18	1.249	.	-0.395	-0.103
chr1	1564743	+	cBP_chr1_1564743_+_A	3	cBP_BPP,cBP_Branchpointer,cBP_LaBranchoR	MIB2	ENST00000355826_IVS17,ENST00000505820_IVS17,ENST00000518681_IVS16,ENST00000520777_IVS17	73	major	-22	#1/1	2:YTNA	0.00	.	2.55	1.401	.	3.09	1.401
chr1	1564993	+	cBP_chr1_1564993_+_A	1	cBP_Branchpointer	MIB2	ENST00000355826_IVS18,ENST00000505820_IVS18,ENST00000518681_IVS17,ENST00000520777_IVS18	72	major	-26	#3/3	0:none	-4.60	.	-5.63	-1.608	.	-0.588	-0.667
chr1	1564997	+	cBP_chr1_1564997_+_A	1	cBP_Branchpointer	MIB2	ENST00000355826_IVS18,ENST00000505820_IVS18,ENST00000518681_IVS17,ENST00000520777_IVS18	72	major	-22	#2/3	4:YNA	-2.00	.	-1.7	-0.114	-4.679	0.843	0.502
chr1	1564998	+	cBP_chr1_1564998_+_A	3	cBP_BPP,cBP_Branchpointer,cBP_LaBranchoR	MIB2	ENST00000355826_IVS18,ENST00000505820_IVS18,ENST00000518681_IVS17,ENST00000520777_IVS18	72	major	-21	#1/3	4:YNA	-2.00	.	1.65	0.297	-5.156	1.86	0.473
chr1	1565645	+	cBP_chr1_1565645_+_A	1	cBP_Branchpointer	MIB2	ENST00000355826_IVS19,ENST00000505820_IVS19,ENST00000518681_IVS18,ENST00000520777_IVS19	587	major	-27	#2/2	4:YNA	-2.00	-4.158	-3.25	-1.447	.	0.652	-0.146
chr1	1565650	+	mBP_chr1_1565650_+_A	4	eBP_Pineda,cBP_BPP,cBP_Branchpointer,cBP_LaBranchoR	MIB2	ENST00000355826_IVS19,ENST00000505820_IVS19,ENST00000518681_IVS18,ENST00000520777_IVS19	587	major	-22	#1/2	1:YTNAY	-4.10	.	-3.7	-0.611	.	-2.63	-0.56
chr1	1568065	+	cBP_chr1_1568065_+_A	1	cBP_Branchpointer	MMP23B	ENST00000356026_IVS1	408	major	-97	#5/5	0:none	-1.20	-4.982	-1.8	-0.056	-5.02	0.62	0.604
chr1	1568069	+	cBP_chr1_1568069_+_C	1	cBP_LaBranchoR	MMP23B	ENST00000356026_IVS1	408	major	-93	#4/5	0:none	-1.70	.	-0.575	-0.244	.	0.711	0.435
chr1	1568127	+	cBP_chr1_1568127_+_A	2	cBP_BPP,cBP_Branchpointer	MMP23B	ENST00000356026_IVS1	408	major	-35	#3/5	3:TNA	0.00	.	2.95	0.595	.	-0.105	0.397
chr1	1568131	+	cBP_chr1_1568131_+_A	1	cBP_LaBranchoR	MMP23B	ENST00000356026_IVS1	408	major	-31	#2/5	4:YNA	-1.60	.	0.755	-0.033	.	-8.22	-1.213
chr1	1568140	+	cBP_chr1_1568140_+_A	1	cBP_Branchpointer	MMP23B	ENST00000356026_IVS1	408	major	-22	#1/5	4:YNA	-0.80	.	-2.28	0.003	.	0.734	0.304
chr1	1568342	+	cBP_chr1_1568342_+_A	3	cBP_BPP,cBP_Branchpointer,cBP_LaBranchoR	MMP23B	ENST00000356026_IVS2	67	major	-18	#1/1	2:YTNA	-2.20	.	3.4	1.418	.	-0.54	-0.319
chr1	1568548	+	cBP_chr1_1568548_+_A	3	cBP_BPP,cBP_Branchpointer,cBP_LaBranchoR	MMP23B	ENST00000356026_IVS3	67	major	-19	#1/1	2:YTNA	-2.00	.	2.35	1.097	.	2.02	0.373
chr1	1569077	+	eBP_chr1_1569077_+_C	1	eBP_Pineda	MMP23B	ENST00000356026_IVS4	392	major	-50	#3/3	0:none	0.00	.	-5.45	-0.948	.	0.16	0.176
chr1	1569102	+	cBP_chr1_1569102_+_A	1	cBP_Branchpointer	MMP23B	ENST00000356026_IVS4	392	major	-25	#2/3	4:YNA	0.00	.	-5.12	-0.902	.	-0.511	0.058
chr1	1569110	+	cBP_chr1_1569110_+_A	3	cBP_BPP,cBP_LaBranchoR,cBP_BPHunter	MMP23B	ENST00000356026_IVS4	392	major	-17	#1/3	1:YTNAY	-5.10	.	0.712	0.437	.	2.36	1.459
chr1	1569337	+	cBP_chr1_1569337_+_A	3	cBP_BPP,cBP_Branchpointer,cBP_LaBranchoR	MMP23B	ENST00000356026_IVS5	76	major	-31	#2/2	2:YTNA	-0.30	-5.023	2.42	1.517	.	1.27	0.055
chr1	1569341	+	cBP_chr1_1569341_+_A	1	cBP_Branchpointer	MMP23B	ENST00000356026_IVS5	76	major	-27	#1/2	4:YNA	-0.10	.	-5.7	-0.808	.	0.159	-0.067
chr1	1569553	+	cBP_chr1_1569553_+_A	3	cBP_BPP,cBP_Branchpointer,cBP_LaBranchoR	MMP23B	ENST00000356026_IVS6	102	major	-28	#1/1	1:YTNAY	-5.70	.	3.4	1.518	.	2.13	1.518
chr1	1569802	+	cBP_chr1_1569802_+_C	1	cBP_BPP	MMP23B	ENST00000356026_IVS7	119	major	-25	#2/2	0:none	-0.30	.	2.28	0.614	.	0.967	0.053
chr1	1569803	+	cBP_chr1_1569803_+_A	2	cBP_Branchpointer,cBP_LaBranchoR	MMP23B	ENST00000356026_IVS7	119	major	-24	#1/2	0:none	-4.20	.	0.569	0.423	.	-6.12	-3.479
chr1	1597490	-	cBP_chr1_1597490_-_A	3	cBP_BPP,cBP_Branchpointer,cBP_LaBranchoR	SLC35E2B	ENST00000234800_IVS8,ENST00000378662_IVS9	2307	major	-32	#1/1	2:YTNA	-0.90	.	-0.7	-0.019	.	-3.92	-1.192
chr1	1599935	-	cBP_chr1_1599935_-_A	1	cBP_Branchpointer	SLC35E2B	ENST00000234800_IVS7,ENST00000378662_IVS8	1191	major	-24	#1/2	0:none	0.00	.	0.306	0.041	.	1.34	0.384
chr1	1599939	-	mBP_chr1_1599939_-_A	4	eBP_Mercer,eBP_Pineda,cBP_BPP,cBP_LaBranchoR	SLC35E2B	ENST00000234800_IVS7,ENST00000378662_IVS8	1191	major	-28	#2/2	4:YNA	0.00	.	-0.941	-0.165	.	1.43	0.532
chr1	1601195	-	eBP_chr1_1601195_-_G	1	eBP_Pineda	SLC35E2B	ENST00000234800_IVS6,ENST00000378662_IVS7	361	major	-20	#1/3	0:none	-2.90	.	-3.16	-0.905	.	-4.9	-1.394
chr1	1601196	-	mBP_chr1_1601196_-_A	5	eBP_Mercer,eBP_Pineda,cBP_BPP,cBP_Branchpointer,cBP_LaBranchoR	SLC35E2B	ENST00000234800_IVS6,ENST00000378662_IVS7	361	major	-21	#2/3	4:YNA	-2.50	.	-3.41	-0.828	.	0.537	0.143
chr1	1601199	-	eBP_chr1_1601199_-_C	1	eBP_Mercer	SLC35E2B	ENST00000234800_IVS6,ENST00000378662_IVS7	361	major	-24	#3/3	0:none	-0.50	.	-4.9	-1.913	.	-4.98	-1.021
chr1	1601610	-	cBP_chr1_1601610_-_A	2	cBP_BPP,cBP_Branchpointer	SLC35E2B	ENST00000234800_IVS5,ENST00000378662_IVS6	1357	major	-20	#1/3	3:TNA	-2.30	.	-2.01	-0.519	.	0.859	0.03
chr1	1601613	-	cBP_chr1_1601613_-_A	1	cBP_Branchpointer	SLC35E2B	ENST00000234800_IVS5,ENST00000378662_IVS6	1357	major	-23	#2/3	0:none	-2.90	.	-6.59	-3.144	.	-0.701	-0.289
chr1	1601617	-	mBP_chr1_1601617_-_A	5	eBP_Mercer,eBP_Taggart,eBP_Pineda,cBP_Branchpointer,cBP_LaBranchoR	SLC35E2B	ENST00000234800_IVS5,ENST00000378662_IVS6	1357	major	-27	#3/3	1:YTNAY	-0.60	.	1.93	0.363	.	-1.66	-0.526
chr1	1603090	-	mBP_chr1_1603090_-_A	4	eBP_Pineda,cBP_BPP,cBP_Branchpointer,cBP_LaBranchoR	SLC35E2B	ENST00000234800_IVS4,ENST00000378662_IVS5	3833	major	-22	#1/1	1:YTNAY	-2.00	.	-4.13	-0.974	.	-6.14	-1.316
chr1	1607053	-	mBP_chr1_1607053_-_A	3	eBP_Mercer,cBP_BPP,cBP_Branchpointer	SLC35E2B	ENST00000234800_IVS3,ENST00000378662_IVS4	473	major	-24	#1/3	3:TNA	0.00	.	-0.9	-0.206	.	-0.569	-0.258
chr1	1607054	-	eBP_chr1_1607054_-_G	1	eBP_Mercer	SLC35E2B	ENST00000234800_IVS3,ENST00000378662_IVS4	473	major	-25	#2/3	0:none	-0.10	.	-1.43	-1.243	.	1.67	0.648
chr1	1607058	-	cBP_chr1_1607058_-_A	2	cBP_Branchpointer,cBP_LaBranchoR	SLC35E2B	ENST00000234800_IVS3,ENST00000378662_IVS4	473	major	-29	#3/3	2:YTNA	-0.80	.	-4.44	-0.993	.	-3.61	-0.637
chr1	1607675	-	mBP_chr1_1607675_-_A	4	eBP_BPHunter,cBP_BPP,cBP_Branchpointer,cBP_LaBranchoR	SLC35E2B	ENST00000234800_IVS2,ENST00000378662_IVS3	178	major	-37	#1/2	3:TNA	0.00	.	-0.558	-0.137	.	-3.09	-1.413
chr1	1607682	-	eBP_chr1_1607682_-_A	1	eBP_BPHunter	SLC35E2B	ENST00000234800_IVS2,ENST00000378662_IVS3	178	major	-44	#2/2	0:none	0.00	.	-3.09	-0.693	.	2.29	1.641
chr1	1608312	-	cBP_chr1_1608312_-_A	3	cBP_BPP,cBP_Branchpointer,cBP_LaBranchoR	SLC35E2B	ENST00000378662_IVS2	14129	major	-27	#1/1	3:TNA	0.00	.	0.373	0.051	.	-1.44	-0.311
chr1	1608312	-	cBP_chr1_1608312_-_A	3	cBP_BPP,cBP_Branchpointer,cBP_LaBranchoR	SLC35E2B	ENST00000234800_IVS1	15602	major	-27	#1/1	3:TNA	0.00	.	0.373	0.051	.	-1.44	-0.311
chr1	1622857	-	cBP_chr1_1622857_-_A	3	cBP_BPP,cBP_Branchpointer,cBP_LaBranchoR	SLC35E2B	ENST00000378662_IVS1	1055	major	-25	#1/2	2:YTNA	0.00	.	0.436	0.394	.	0.436	0.394
chr1	1622858	-	eBP_chr1_1622858_-_A	1	eBP_Mercer	SLC35E2B	ENST00000378662_IVS1	1055	major	-26	#2/2	2:YTNA	0.00	.	0.436	0.394	.	-0.871	-0.699
chr1	1634459	-	cBP_chr1_1634459_-_A	3	cBP_BPP,cBP_Branchpointer,cBP_LaBranchoR	CDK11A	ENST00000357760_IVS19,ENST00000358779_IVS19,ENST00000404249_IVS19	80	major	-21	#1/1	1:YTNAY	0.00	.	1.04	1.099	.	-2.12	-0.266
chr1	1634739	-	mBP_chr1_1634739_-_A	3	eBP_Mercer,eBP_BPHunter,cBP_LaBranchoR	CDK11A	ENST00000357760_IVS18,ENST00000358779_IVS18,ENST00000404249_IVS18	206	major	-31	#1/5	0:none	0.00	.	-3.45	-1.348	.	-0.866	-0.418
chr1	1634742	-	mBP_chr1_1634742_-_A	3	eBP_Mercer,eBP_BPHunter,cBP_BPP	CDK11A	ENST00000357760_IVS18,ENST00000358779_IVS18,ENST00000404249_IVS18	206	major	-34	#2/5	4:YNA	-4.30	.	-1.04	-0.186	.	-0.0798	-0.346
chr1	1634743	-	eBP_chr1_1634743_-_G	1	eBP_Mercer	CDK11A	ENST00000357760_IVS18,ENST00000358779_IVS18,ENST00000404249_IVS18	206	major	-35	#3/5	0:none	-4.40	.	-2.75	-1.123	.	-1.27	-1.386
chr1	1634745	-	eBP_chr1_1634745_-_A	1	eBP_Mercer	CDK11A	ENST00000357760_IVS18,ENST00000358779_IVS18,ENST00000404249_IVS18	206	major	-37	#4/5	0:none	-4.00	.	-1.27	-1.386	.	-1.27	-1.199
chr1	1634747	-	eBP_chr1_1634747_-_A	2	eBP_Mercer,eBP_BPHunter	CDK11A	ENST00000357760_IVS18,ENST00000358779_IVS18,ENST00000404249_IVS18	206	major	-39	#5/5	0:none	-1.20	.	-1.27	-1.199	.	0.99	0.829
chr1	1635078	-	eBP_chr1_1635078_-_A	2	eBP_Pineda,eBP_BPHunter	CDK11A	ENST00000357760_IVS17,ENST00000358779_IVS17,ENST00000404249_IVS17	199	major	-15	#1/3	0:none	0.00	.	-5.78	-1.619	.	-3.79	-0.763
chr1	1635082	-	mBP_chr1_1635082_-_A	6	eBP_Mercer,eBP_Pineda,eBP_BPHunter,cBP_BPP,cBP_Branchpointer,cBP_LaBranchoR	CDK11A	ENST00000357760_IVS17,ENST00000358779_IVS17,ENST00000404249_IVS17	199	major	-19	#2/3	2:YTNA	0.00	.	0.152	0.112	.	-0.382	0.112
chr1	1635148	-	eBP_chr1_1635148_-_C	1	eBP_Pineda	CDK11A	ENST00000357760_IVS17,ENST00000358779_IVS17,ENST00000404249_IVS17	199	major	-85	#3/3	0:none	0.00	.	-5.44	-2.844	.	-2.76	-0.411
chr1	1635401	-	mBP_chr1_1635401_-_A	4	eBP_Taggart,cBP_BPP,cBP_Branchpointer,cBP_LaBranchoR	CDK11A	ENST00000357760_IVS16,ENST00000358779_IVS16,ENST00000404249_IVS16	98	major	-22	#1/2	2:YTNA	-1.40	.	2.28	1.063	.	2.28	1.063
chr1	1635459	-	cBP_chr1_1635459_-_A	2	cBP_BPP,cBP_Branchpointer	CDK11A	ENST00000357760_IVS16,ENST00000358779_IVS16,ENST00000404249_IVS16	98	major	-80	#2/2	2:YTNA	0.00	.	-0.572	-0.139	.	-1.19	-0.308
chr1	1635607	-	cBP_chr1_1635607_-_A	1	cBP_LaBranchoR	CDK11A	ENST00000357760_IVS15,ENST00000358779_IVS15,ENST00000404249_IVS15	76	major	-22	#1/3	0:none	-3.10	.	-2.6	-0.355	.	-3.98	-0.748
chr1	1635609	-	cBP_chr1_1635609_-_A	2	cBP_BPP,cBP_Branchpointer	CDK11A	ENST00000357760_IVS15,ENST00000358779_IVS15,ENST00000404249_IVS15	76	major	-24	#2/3	4:YNA	-1.60	.	-3.98	-0.748	.	2.4	1.309
chr1	1635658	-	eBP_chr1_1635658_-_A	1	eBP_Pineda	CDK11A	ENST00000357760_IVS15,ENST00000358779_IVS15,ENST00000404249_IVS15	76	major	-73	#3/3	3:TNA	0.00	.	0.0917	0.044	.	1.29	0.898
chr1	1635806	-	mBP_chr1_1635806_-_A	3	eBP_Pineda,cBP_Branchpointer,cBP_LaBranchoR	CDK11A	ENST00000357760_IVS14,ENST00000358779_IVS14,ENST00000404249_IVS14	205	major	-23	#1/3	0:none	-2.40	.	-3.47	-0.622	.	-1.87	-0.037
chr1	1635808	-	cBP_chr1_1635808_-_A	2	cBP_BPP,cBP_Branchpointer	CDK11A	ENST00000357760_IVS14,ENST00000358779_IVS14,ENST00000404249_IVS14	205	major	-25	#2/3	4:YNA	0.00	.	-1.87	-0.037	.	-1.05	-0.518
chr1	1635882	-	eBP_chr1_1635882_-_G	1	eBP_Pineda	CDK11A	ENST00000357760_IVS14,ENST00000358779_IVS14,ENST00000404249_IVS14	205	major	-99	#3/3	0:none	0.00	.	-1.79	-0.03	.	-2.03	-1.469
chr1	1636113	-	mBP_chr1_1636113_-_A	4	eBP_Mercer,cBP_BPP,cBP_Branchpointer,cBP_LaBranchoR	CDK11A	ENST00000357760_IVS13,ENST00000358779_IVS13,ENST00000404249_IVS13	248	major	-19	#1/2	4:YNA	-1.60	.	0.374	0.101	.	0.698	0.282
chr1	1636117	-	cBP_chr1_1636117_-_A	1	cBP_Branchpointer	CDK11A	ENST00000357760_IVS13,ENST00000358779_IVS13,ENST00000404249_IVS13	248	major	-23	#2/2	0:none	0.00	.	-2.63	-0.481	.	0.683	0.271
chr1	1636489	-	mBP_chr1_1636489_-_A	4	eBP_Mercer,cBP_BPP,cBP_Branchpointer,cBP_LaBranchoR	CDK11A	ENST00000357760_IVS12,ENST00000358779_IVS12,ENST00000404249_IVS12	616	major	-25	#1/1	2:YTNA	0.00	.	0.585	0.163	.	-0.292	-0.079
chr1	1637192	-	mBP_chr1_1637192_-_A	4	eBP_Mercer,cBP_BPP,cBP_Branchpointer,cBP_LaBranchoR	CDK11A	ENST00000357760_IVS11,ENST00000358779_IVS11,ENST00000404249_IVS11	1676	major	-21	#1/1	1:YTNAY	-2.10	.	-0.191	-0.165	.	-0.00671	-0.113
chr1	1639040	-	eBP_chr1_1639040_-_A	1	eBP_Mercer	CDK11A	ENST00000357760_IVS10,ENST00000358779_IVS10,ENST00000404249_IVS10	595	major	-17	#1/7	3:TNA	0.00	.	-1.15	-0.384	-4.985	0.228	-0.065
chr1	1639043	-	mBP_chr1_1639043_-_A	3	eBP_BPHunter,cBP_BPP,cBP_Branchpointer	CDK11A	ENST00000357760_IVS10,ENST00000358779_IVS10,ENST00000404249_IVS10	595	major	-20	#2/7	3:TNA	0.00	.	-0.0389	0.291	.	-0.0468	0.29
chr1	1639044	-	mBP_chr1_1639044_-_A	3	eBP_Mercer,cBP_Branchpointer,cBP_LaBranchoR	CDK11A	ENST00000357760_IVS10,ENST00000358779_IVS10,ENST00000404249_IVS10	595	major	-21	#3/7	0:none	0.00	.	0.232	-0.059	.	-5.65	-1.515
chr1	1639045	-	eBP_chr1_1639045_-_T	1	eBP_Mercer	CDK11A	ENST00000357760_IVS10,ENST00000358779_IVS10,ENST00000404249_IVS10	595	major	-22	#4/7	0:none	0.00	.	-0.0468	0.29	-4.969	-0.772	-0.257
chr1	1639047	-	eBP_chr1_1639047_-_C	1	eBP_Mercer	CDK11A	ENST00000357760_IVS10,ENST00000358779_IVS10,ENST00000404249_IVS10	595	major	-24	#5/7	0:none	-1.00	-4.969	-0.772	-0.257	.	1.6	0.289
chr1	1639058	-	mBP_chr1_1639058_-_A	3	eBP_Mercer,cBP_Branchpointer,cBP_BPHunter	CDK11A	ENST00000357760_IVS10,ENST00000358779_IVS10,ENST00000404249_IVS10	595	major	-35	#6/7	1:YTNAY	-1.00	.	-4.53	-2.709	.	-0.102	-0.032
chr1	1639062	-	cBP_chr1_1639062_-_A	1	cBP_Branchpointer	CDK11A	ENST00000357760_IVS10,ENST00000358779_IVS10,ENST00000404249_IVS10	595	major	-39	#7/7	1:YTNAY	0.00	.	-0.448	-0.232	.	0.0946	-0.082
chr1	1639706	-	cBP_chr1_1639706_-_A	1	cBP_Branchpointer	CDK11A	ENST00000357760_IVS9,ENST00000358779_IVS9,ENST00000404249_IVS9	548	major	-22	#1/2	0:none	-0.60	.	-3.85	-0.955	.	2.75	1.555
chr1	1639709	-	mBP_chr1_1639709_-_A	4	eBP_Mercer,cBP_BPP,cBP_Branchpointer,cBP_LaBranchoR	CDK11A	ENST00000357760_IVS9,ENST00000358779_IVS9,ENST00000404249_IVS9	548	major	-25	#2/2	2:YTNA	-0.80	.	-1.47	-0.407	.	1.58	0.29
chr1	1640418	-	cBP_chr1_1640418_-_A	3	cBP_BPP,cBP_Branchpointer,cBP_LaBranchoR	CDK11A	ENST00000357760_IVS8,ENST00000358779_IVS8,ENST00000404249_IVS8	85	major	-27	#1/1	1:YTNAY	0.00	.	0.221	-0.066	.	1.7	0.34
chr1	1640595	-	mBP_chr1_1640595_-_A	4	eBP_Mercer,cBP_BPP,cBP_Branchpointer,cBP_LaBranchoR	CDK11A	ENST00000357760_IVS7,ENST00000358779_IVS7,ENST00000404249_IVS7	384	major	-23	#1/1	1:YTNAY	0.00	.	0.337	-0.027	.	2.94	1.364
chr1	1641105	-	cBP_chr1_1641105_-_A	2	cBP_BPP,cBP_Branchpointer	CDK11A	ENST00000357760_IVS6,ENST00000358779_IVS6,ENST00000404249_IVS6	2623	major	-26	#1/2	4:YNA	-0.50	.	-4.75	-1.194	.	-2.39	-0.674
chr1	1641111	-	mBP_chr1_1641111_-_A	3	eBP_Mercer,eBP_Pineda,cBP_LaBranchoR	CDK11A	ENST00000357760_IVS6,ENST00000358779_IVS6,ENST00000404249_IVS6	2623	major	-32	#2/2	4:YNA	-3.30	.	1.33	0.225	.	1.88	1.6
chr1	1643858	-	cBP_chr1_1643858_-_A	1	cBP_BPP	CDK11A	ENST00000358779_IVS5,ENST00000404249_IVS5	3945	major	-19	#1/3	3:TNA	0.00	.	-3.16	-0.968	.	-3.16	-0.954
chr1	1643868	-	mBP_chr1_1643868_-_A	3	eBP_Pineda,cBP_Branchpointer,cBP_LaBranchoR	CDK11A	ENST00000358779_IVS5,ENST00000404249_IVS5	3945	major	-29	#2/3	2:YTNA	0.00	.	0.264	-0.083	-4.499	0.413	-0.038
chr1	1643883	-	cBP_chr1_1643883_-_A	2	cBP_BPP,cBP_LaBranchoR	CDK11A	ENST00000358779_IVS5,ENST00000404249_IVS5	3945	major	-44	#3/3	3:TNA	-0.70	.	0.668	0.57	.	-2.9	-1.237
chr1	1643883	-	cBP_chr1_1643883_-_A	2	cBP_BPP,cBP_LaBranchoR	CDK11A	ENST00000357760_IVS5	3918	major	-17	#1/1	3:TNA	-0.70	.	0.668	0.57	.	-2.9	-1.237
chr1	1647936	-	mBP_chr1_1647936_-_A	5	eBP_Mercer,eBP_Taggart,eBP_Pineda,cBP_BPP,cBP_Branchpointer	CDK11A	ENST00000404249_IVS4	2849	major	-19	#1/2	3:TNA	-4.70	.	2.87	0.594	.	1.44	0.091
chr1	1647936	-	mBP_chr1_1647936_-_A	5	eBP_Mercer,eBP_Taggart,eBP_Pineda,cBP_BPP,cBP_Branchpointer	CDK11A	ENST00000357760_IVS4,ENST00000358779_IVS4,ENST00000479362_IVS4	2879	major	-19	#1/2	3:TNA	-4.70	.	2.87	0.594	.	1.44	0.091
chr1	1647939	-	cBP_chr1_1647939_-_A	2	cBP_Branchpointer,cBP_LaBranchoR	CDK11A	ENST00000404249_IVS4	2849	major	-22	#2/2	0:none	-2.50	-1.707	-7.71	-3.316	.	-6.68	-1.884
chr1	1647939	-	cBP_chr1_1647939_-_A	2	cBP_Branchpointer,cBP_LaBranchoR	CDK11A	ENST00000357760_IVS4,ENST00000358779_IVS4,ENST00000479362_IVS4	2879	major	-22	#2/2	0:none	-2.50	-1.707	-7.71	-3.316	.	-6.68	-1.884
chr1	1650917	-	cBP_chr1_1650917_-_A	1	cBP_Branchpointer	CDK11A	ENST00000357760_IVS3,ENST00000358779_IVS3,ENST00000404249_IVS3,ENST00000479362_IVS3	2140	major	-23	#1/2	0:none	-4.30	-3.898	-6.37	-1.069	-5.153	-4.16	-1.05
chr1	1650921	-	cBP_chr1_1650921_-_A	3	cBP_BPP,cBP_Branchpointer,cBP_LaBranchoR	CDK11A	ENST00000357760_IVS3,ENST00000358779_IVS3,ENST00000404249_IVS3,ENST00000479362_IVS3	2140	major	-27	#2/2	3:TNA	-4.30	.	-0.0958	-0.035	.	0.0511	-0.014
chr1	1653170	-	mBP_chr1_1653170_-_A	6	eBP_Mercer,eBP_Pineda,cBP_BPP,cBP_Branchpointer,cBP_LaBranchoR,cBP_BPHunter	CDK11A	ENST00000357760_IVS2,ENST00000358779_IVS2,ENST00000404249_IVS2,ENST00000479362_IVS2	996	major	-20	#1/1	1:YTNAY	-3.20	.	-2.73	-0.555	.	-1.46	-0.163
chr1	1654290	-	cBP_chr1_1654290_-_A	2	cBP_BPP,cBP_Branchpointer	CDK11A	ENST00000479362_IVS1	968	major	-20	#1/3	2:YTNA	-2.40	.	2.83	1.169	.	-0.01	0.158
chr1	1654290	-	cBP_chr1_1654290_-_A	2	cBP_BPP,cBP_Branchpointer	CDK11A	ENST00000401096_IVS1	1117	major	-20	#1/3	2:YTNA	-2.40	.	2.83	1.169	.	-0.01	0.158
chr1	1654290	-	cBP_chr1_1654290_-_A	2	cBP_BPP,cBP_Branchpointer	CDK11A	ENST00000357760_IVS1,ENST00000358779_IVS1,ENST00000404249_IVS1	1426	major	-20	#1/3	2:YTNA	-2.40	.	2.83	1.169	.	-0.01	0.158
chr1	1654296	-	cBP_chr1_1654296_-_A	1	cBP_Branchpointer	CDK11A	ENST00000479362_IVS1	968	major	-26	#2/3	0:none	0.00	.	-4.84	-1.77	.	-0.869	-0.044
chr1	1654296	-	cBP_chr1_1654296_-_A	1	cBP_Branchpointer	CDK11A	ENST00000401096_IVS1	1117	major	-26	#2/3	0:none	0.00	.	-4.84	-1.77	.	-0.869	-0.044
chr1	1654296	-	cBP_chr1_1654296_-_A	1	cBP_Branchpointer	CDK11A	ENST00000357760_IVS1,ENST00000358779_IVS1,ENST00000404249_IVS1	1426	major	-26	#2/3	0:none	0.00	.	-4.84	-1.77	.	-0.869	-0.044
chr1	1654300	-	cBP_chr1_1654300_-_A	2	cBP_Branchpointer,cBP_LaBranchoR	CDK11A	ENST00000479362_IVS1	968	major	-30	#3/3	1:YTNAY	-0.10	.	-0.564	0.174	.	-0.941	0.097
chr1	1654300	-	cBP_chr1_1654300_-_A	2	cBP_Branchpointer,cBP_LaBranchoR	CDK11A	ENST00000401096_IVS1	1117	major	-30	#3/3	1:YTNAY	-0.10	.	-0.564	0.174	.	-0.941	0.097
chr1	1654300	-	cBP_chr1_1654300_-_A	2	cBP_Branchpointer,cBP_LaBranchoR	CDK11A	ENST00000357760_IVS1,ENST00000358779_IVS1,ENST00000404249_IVS1	1426	major	-30	#3/3	1:YTNAY	-0.10	.	-0.564	0.174	.	-0.941	0.097
chr1	1656883	-	cBP_chr1_1656883_-_A	1	cBP_LaBranchoR	SLC35E2	ENST00000355439_IVS6	9267	major	-22	#1/2	0:none	-2.40	.	0.712	0.563	.	0.712	0.563
chr1	1656896	-	cBP_chr1_1656896_-_A	2	cBP_BPP,cBP_Branchpointer	SLC35E2	ENST00000355439_IVS6	9267	major	-35	#2/2	3:TNA	0.00	.	0.712	0.563	.	0.333	0.346
chr1	1663970	-	cBP_chr1_1663970_-_A	1	cBP_BPHunter	SLC35E2	ENST00000246421_IVS5	2166	major	-8	#1/3	1:YTNAY	0.00	.	-2.13	-1.226	.	-1.78	-0.519
chr1	1663979	-	cBP_chr1_1663979_-_C	1	cBP_BPP	SLC35E2	ENST00000246421_IVS5	2166	major	-17	#2/3	0:none	0.00	.	-0.422	-0.161	.	-0.69	-1.04
chr1	1663987	-	cBP_chr1_1663987_-_A	2	cBP_Branchpointer,cBP_LaBranchoR	SLC35E2	ENST00000246421_IVS5	2166	major	-25	#3/3	0:none	-6.10	.	-1.99	-0.678	.	-1.83	-0.653
chr1	1666302	-	cBP_chr1_1666302_-_A	2	cBP_BPP,cBP_LaBranchoR	SLC35E2	ENST00000246421_IVS4,ENST00000355439_IVS5	3485	major	-28	#1/1	4:YNA	-0.60	.	-0.39	-0.087	.	0.696	0.245
chr1	1669911	-	mBP_chr1_1669911_-_A	3	eBP_Mercer,cBP_BPP,cBP_Branchpointer	SLC35E2	ENST00000246421_IVS3,ENST00000355439_IVS4	473	major	-24	#1/3	3:TNA	0.00	.	0.418	0.382	.	-0.931	-0.337
chr1	1669912	-	eBP_chr1_1669912_-_G	1	eBP_Mercer	SLC35E2	ENST00000246421_IVS3,ENST00000355439_IVS4	473	major	-25	#2/3	0:none	-0.10	.	-0.836	-1.897	.	0.569	0.567
chr1	1669916	-	cBP_chr1_1669916_-_A	2	cBP_Branchpointer,cBP_LaBranchoR	SLC35E2	ENST00000246421_IVS3,ENST00000355439_IVS4	473	major	-29	#3/3	2:YTNA	-0.80	.	-2.73	-1.012	.	-2.73	-0.984
chr1	1670520	-	eBP_chr1_1670520_-_T	1	eBP_Mercer	SLC35E2	ENST00000246421_IVS2,ENST00000355439_IVS3	178	major	-24	#1/3	0:none	-1.50	.	0.0778	0.23	.	-2.24	-0.669
chr1	1670533	-	mBP_chr1_1670533_-_A	5	eBP_Mercer,eBP_BPHunter,cBP_BPP,cBP_Branchpointer,cBP_LaBranchoR	SLC35E2	ENST00000246421_IVS2,ENST00000355439_IVS3	178	major	-37	#2/3	3:TNA	0.00	.	-1.33	-0.433	.	-1.33	-1.145
chr1	1670540	-	eBP_chr1_1670540_-_A	1	eBP_BPHunter	SLC35E2	ENST00000246421_IVS2,ENST00000355439_IVS3	178	major	-44	#3/3	0:none	0.00	.	0.764	0.206	.	-0.205	-0.043
chr1	1671170	-	cBP_chr1_1671170_-_A	3	cBP_BPP,cBP_Branchpointer,cBP_LaBranchoR	SLC35E2	ENST00000355439_IVS2	4546	major	-27	#1/1	3:TNA	0.00	.	0.541	0.132	.	-3.49	-0.849
chr1	1671170	-	cBP_chr1_1671170_-_A	3	cBP_BPP,cBP_Branchpointer,cBP_LaBranchoR	SLC35E2	ENST00000246421_IVS1	6019	major	-27	#1/1	3:TNA	0.00	.	0.541	0.132	.	-3.49	-0.849
chr1	1676132	-	cBP_chr1_1676132_-_A	3	cBP_BPP,cBP_Branchpointer,cBP_LaBranchoR	SLC35E2	ENST00000355439_IVS1	1055	major	-25	#1/1	2:YTNA	0.00	.	-0.761	-0.478	.	0.381	0.378
chr1	1684522	-	mBP_chr1_1684522_-_A	5	eBP_Mercer,eBP_Pineda,cBP_BPP,cBP_Branchpointer,cBP_LaBranchoR	NADK	ENST00000341426_IVS11,ENST00000341991_IVS11,ENST00000344463_IVS13,ENST00000378625_IVS13	506	major	-23	#1/1	2:YTNA	-2.40	.	-2.38	-0.222	.	0.586	0.433
chr1	1685113	-	mBP_chr1_1685113_-_A	6	eBP_Mercer,eBP_Pineda,eBP_BPHunter,cBP_BPP,cBP_Branchpointer,cBP_LaBranchoR	NADK	ENST00000341426_IVS10,ENST00000341991_IVS10,ENST00000344463_IVS12,ENST00000378625_IVS12	401	major	-25	#1/3	4:YNA	-2.30	.	1.72	0.12	-5.156	2.1	0.887
chr1	1685114	-	eBP_chr1_1685114_-_C	2	eBP_Mercer,eBP_Pineda	NADK	ENST00000341426_IVS10,ENST00000341991_IVS10,ENST00000344463_IVS12,ENST00000378625_IVS12	401	major	-26	#2/3	0:none	-2.90	.	4.18	2.054	-2.977	-0.278	-0.044
chr1	1685125	-	eBP_chr1_1685125_-_A	2	eBP_Mercer,eBP_Pineda	NADK	ENST00000341426_IVS10,ENST00000341991_IVS10,ENST00000344463_IVS12,ENST00000378625_IVS12	401	major	-37	#3/3	0:none	-3.50	.	-7.33	-4.043	.	-8.7	-2.671
chr1	1685670	-	cBP_chr1_1685670_-_A	3	cBP_BPP,cBP_Branchpointer,cBP_LaBranchoR	NADK	ENST00000341426_IVS9,ENST00000341991_IVS9,ENST00000344463_IVS11,ENST00000378625_IVS11	75	major	-23	#1/1	3:TNA	-4.60	.	2.53	1.571	.	-0.423	0.09
chr1	1685848	-	mBP_chr1_1685848_-_A	5	eBP_Mercer,eBP_Pineda,cBP_BPP,cBP_Branchpointer,cBP_LaBranchoR	NADK	ENST00000341426_IVS8,ENST00000341991_IVS8,ENST00000344463_IVS10,ENST00000378625_IVS10	160	major	-26	#1/2	2:YTNA	-0.30	.	2.09	0.6	.	1.13	0.234
chr1	1685854	-	eBP_chr1_1685854_-_G	1	eBP_Pineda	NADK	ENST00000341426_IVS8,ENST00000341991_IVS8,ENST00000344463_IVS10,ENST00000378625_IVS10	160	major	-32	#2/2	0:none	0.00	-4.855	-6.47	-1.647	.	-6.24	-4.288
chr1	1686155	-	mBP_chr1_1686155_-_A	3	eBP_Mercer,cBP_Branchpointer,cBP_BPHunter	NADK	ENST00000341426_IVS7,ENST00000341991_IVS7,ENST00000344463_IVS9,ENST00000378625_IVS9,ENST00000400922_IVS5	675	major	-18	#1/4	1:YTNAY	-3.40	.	-2.89	-0.523	.	1.36	0.14
chr1	1686165	-	mBP_chr1_1686165_-_A	5	eBP_Mercer,eBP_Taggart,eBP_Pineda,cBP_Branchpointer,cBP_LaBranchoR	NADK	ENST00000341426_IVS7,ENST00000341991_IVS7,ENST00000344463_IVS9,ENST00000378625_IVS9,ENST00000400922_IVS5	675	major	-28	#2/4	0:none	-4.80	.	-0.397	-0.347	.	-0.829	-0.421
chr1	1686169	-	mBP_chr1_1686169_-_A	3	eBP_Mercer,eBP_Pineda,cBP_Branchpointer	NADK	ENST00000341426_IVS7,ENST00000341991_IVS7,ENST00000344463_IVS9,ENST00000378625_IVS9,ENST00000400922_IVS5	675	major	-32	#3/4	1:YTNAY	-0.90	.	-5.6	-0.501	.	0.952	0.471
chr1	1686178	-	mBP_chr1_1686178_-_A	2	eBP_Pineda,cBP_BPP	NADK	ENST00000341426_IVS7,ENST00000341991_IVS7,ENST00000344463_IVS9,ENST00000378625_IVS9,ENST00000400922_IVS5	675	major	-41	#4/4	1:YTNAY	-5.20	.	-6.95	-0.903	.	-1.22	-0.086
chr1	1686935	-	mBP_chr1_1686935_-_A	2	eBP_Pineda,cBP_Branchpointer	NADK	ENST00000341426_IVS6,ENST00000341991_IVS6,ENST00000344463_IVS8,ENST00000378625_IVS8,ENST00000400922_IVS4	781	major	-20	#1/2	3:TNA	-1.50	.	-6.48	-1.333	.	-0.407	0.046
chr1	1686939	-	cBP_chr1_1686939_-_A	3	cBP_BPP,cBP_Branchpointer,cBP_LaBranchoR	NADK	ENST00000341426_IVS6,ENST00000341991_IVS6,ENST00000344463_IVS8,ENST00000378625_IVS8,ENST00000400922_IVS4	781	major	-24	#2/2	2:YTNA	-2.00	.	1.36	0.423	.	3.12	1.383
chr1	1687817	-	mBP_chr1_1687817_-_A	4	eBP_Taggart,eBP_Pineda,cBP_BPP,cBP_LaBranchoR	NADK	ENST00000341426_IVS5,ENST00000341991_IVS5,ENST00000344463_IVS7,ENST00000378625_IVS7,ENST00000400922_IVS3	159	major	-35	#1/1	3:TNA	-2.10	.	1.3	0.312	.	-4.12	-0.566
chr1	1688062	-	eBP_chr1_1688062_-_G	1	eBP_Pineda	NADK	ENST00000341426_IVS4,ENST00000341991_IVS4,ENST00000400922_IVS2	572	major	-15	#1/7	0:none	-4.40	.	1.07	0.023	.	-6.7	-2.559
chr1	1688068	-	eBP_chr1_1688068_-_A	1	eBP_Pineda	NADK	ENST00000341426_IVS4,ENST00000341991_IVS4,ENST00000400922_IVS2	572	major	-21	#2/7	0:none	-0.60	.	-7.35	-2.423	-5.156	1.42	0.627
chr1	1688069	-	eBP_chr1_1688069_-_C	1	eBP_Pineda	NADK	ENST00000341426_IVS4,ENST00000341991_IVS4,ENST00000400922_IVS2	572	major	-22	#3/7	0:none	0.00	.	0.606	-0.048	.	-5.15	-0.53
chr1	1688071	-	mBP_chr1_1688071_-_A	5	eBP_Mercer,eBP_Pineda,cBP_BPP,cBP_Branchpointer,cBP_LaBranchoR	NADK	ENST00000341426_IVS4,ENST00000341991_IVS4,ENST00000400922_IVS2	572	major	-24	#4/7	3:TNA	-0.80	.	-5.15	-0.53	.	-1.38	-0.193
chr1	1688074	-	eBP_chr1_1688074_-_A	1	eBP_Pineda	NADK	ENST00000341426_IVS4,ENST00000341991_IVS4,ENST00000400922_IVS2	572	major	-27	#5/7	0:none	0.00	.	-2.12	-0.34	.	-0.786	-0.022
chr1	1688075	-	mBP_chr1_1688075_-_A	3	eBP_Mercer,eBP_Pineda,cBP_Branchpointer	NADK	ENST00000341426_IVS4,ENST00000341991_IVS4,ENST00000400922_IVS2	572	major	-28	#6/7	0:none	-0.10	.	-2.06	-0.219	.	2.27	0.696
chr1	1688116	-	cBP_chr1_1688116_-_A	3	cBP_BPP,cBP_Branchpointer,cBP_LaBranchoR	NADK	ENST00000341426_IVS4,ENST00000341991_IVS4,ENST00000400922_IVS2	572	major	-69	#7/7	3:TNA	0.00	.	0.227	0.04	.	-3.02	-1.032
chr1	1688116	-	cBP_chr1_1688116_-_A	3	cBP_BPP,cBP_Branchpointer,cBP_LaBranchoR	NADK	ENST00000344463_IVS6,ENST00000378625_IVS6	449	major	-20	#1/1	3:TNA	0.00	.	0.227	0.04	.	-3.02	-1.032
chr1	1688772	-	mBP_chr1_1688772_-_A	4	eBP_Pineda,cBP_BPP,cBP_Branchpointer,cBP_LaBranchoR	NADK	ENST00000400922_IVS1	1054	major	-23	#1/2	3:TNA	-0.50	-4.678	0.437	0.279	-5.155	-0.842	-0.055
chr1	1688772	-	mBP_chr1_1688772_-_A	4	eBP_Pineda,cBP_BPP,cBP_Branchpointer,cBP_LaBranchoR	NADK	ENST00000344463_IVS5,ENST00000378625_IVS5	1790	major	-23	#1/2	3:TNA	-0.50	-4.678	0.437	0.279	-5.155	-0.842	-0.055
chr1	1688772	-	mBP_chr1_1688772_-_A	4	eBP_Pineda,cBP_BPP,cBP_Branchpointer,cBP_LaBranchoR	NADK	ENST00000341426_IVS3,ENST00000341991_IVS3	4641	major	-23	#1/2	3:TNA	-0.50	-4.678	0.437	0.279	-5.155	-0.842	-0.055
chr1	1688782	-	eBP_chr1_1688782_-_A	1	eBP_Pineda	NADK	ENST00000400922_IVS1	1054	major	-33	#2/2	0:none	-3.80	.	-7.45	-1.6	-5.155	-6.54	-1.72
chr1	1688782	-	eBP_chr1_1688782_-_A	1	eBP_Pineda	NADK	ENST00000344463_IVS5,ENST00000378625_IVS5	1790	major	-33	#2/2	0:none	-3.80	.	-7.45	-1.6	-5.155	-6.54	-1.72
chr1	1688782	-	eBP_chr1_1688782_-_A	1	eBP_Pineda	NADK	ENST00000341426_IVS3,ENST00000341991_IVS3	4641	major	-33	#2/2	0:none	-3.80	.	-7.45	-1.6	-5.155	-6.54	-1.72
chr1	1690705	-	cBP_chr1_1690705_-_A	1	cBP_BPP	NADK	ENST00000344463_IVS4,ENST00000378625_IVS4	490	major	-23	#1/2	4:YNA	-4.50	.	-4.05	-0.739	.	-1.11	-0.137
chr1	1690706	-	cBP_chr1_1690706_-_A	2	cBP_Branchpointer,cBP_LaBranchoR	NADK	ENST00000344463_IVS4,ENST00000378625_IVS4	490	major	-24	#2/2	0:none	-4.90	.	-5.67	-0.789	.	1.14	0.163
chr1	1691376	-	cBP_chr1_1691376_-_C	1	cBP_LaBranchoR	NADK	ENST00000344463_IVS3,ENST00000378625_IVS3	2049	major	-35	#1/1	0:none	-5.50	.	-0.482	-0.131	.	-2.86	-0.832
chr1	1693494	-	cBP_chr1_1693494_-_A	3	cBP_BPP,cBP_Branchpointer,cBP_LaBranchoR	NADK	ENST00000341426_IVS2,ENST00000341991_IVS2,ENST00000344463_IVS2,ENST00000378625_IVS2	3192	major	-20	#1/1	1:YTNAY	-6.50	.	1.23	1.128	.	2.73	1.183
chr1	1696910	-	mBP_chr1_1696910_-_A	2	eBP_Pineda,cBP_Branchpointer	NADK	ENST00000341426_IVS1,ENST00000344463_IVS1	12842	major	-25	#1/3	1:YTNAY	-0.50	.	1.67	0.717	.	-1.72	-0.616
chr1	1696910	-	mBP_chr1_1696910_-_A	2	eBP_Pineda,cBP_Branchpointer	NADK	ENST00000341991_IVS1	13299	major	-25	#1/3	1:YTNAY	-0.50	.	1.67	0.717	.	-1.72	-0.616
chr1	1696910	-	mBP_chr1_1696910_-_A	2	eBP_Pineda,cBP_Branchpointer	NADK	ENST00000378625_IVS1	14458	major	-25	#1/3	1:YTNAY	-0.50	.	1.67	0.717	.	-1.72	-0.616
chr1	1696919	-	cBP_chr1_1696919_-_A	2	cBP_BPP,cBP_LaBranchoR	NADK	ENST00000341426_IVS1,ENST00000344463_IVS1	12842	major	-34	#2/3	1:YTNAY	0.00	.	-5.4	-0.825	.	1.04	0.433
chr1	1696919	-	cBP_chr1_1696919_-_A	2	cBP_BPP,cBP_LaBranchoR	NADK	ENST00000341991_IVS1	13299	major	-34	#2/3	1:YTNAY	0.00	.	-5.4	-0.825	.	1.04	0.433
chr1	1696919	-	cBP_chr1_1696919_-_A	2	cBP_BPP,cBP_LaBranchoR	NADK	ENST00000378625_IVS1	14458	major	-34	#2/3	1:YTNAY	0.00	.	-5.4	-0.825	.	1.04	0.433
chr1	1696923	-	eBP_chr1_1696923_-_A	1	eBP_Mercer	NADK	ENST00000341426_IVS1,ENST00000344463_IVS1	12842	major	-38	#3/3	1:YTNAY	0.00	-5.156	-2.78	-0.683	-5.156	-6.94	-2.112
chr1	1696923	-	eBP_chr1_1696923_-_A	1	eBP_Mercer	NADK	ENST00000341991_IVS1	13299	major	-38	#3/3	1:YTNAY	0.00	-5.156	-2.78	-0.683	-5.156	-6.94	-2.112
chr1	1696923	-	eBP_chr1_1696923_-_A	1	eBP_Mercer	NADK	ENST00000378625_IVS1	14458	major	-38	#3/3	1:YTNAY	0.00	-5.156	-2.78	-0.683	-5.156	-6.94	-2.112
chr1	1718520	-	mBP_chr1_1718520_-_A	6	eBP_Mercer,eBP_Taggart,eBP_Pineda,eBP_Briese,cBP_Branchpointer,cBP_LaBranchoR	GNB1	ENST00000378609_IVS11	268	major	-28	#1/7	1:YTNAY	0.00	.	-0.45	-0.355	.	-0.131	-0.006
chr1	1718523	-	eBP_chr1_1718523_-_T	1	eBP_Pineda	GNB1	ENST00000378609_IVS11	268	major	-31	#2/7	0:none	0.00	.	1.34	-0.024	.	-0.0503	0.021
chr1	1718525	-	eBP_chr1_1718525_-_T	1	eBP_Pineda	GNB1	ENST00000378609_IVS11	268	major	-33	#3/7	0:none	0.00	.	-0.0503	0.021	.	-0.395	0.265
chr1	1718527	-	eBP_chr1_1718527_-_T	1	eBP_Taggart	GNB1	ENST00000378609_IVS11	268	major	-35	#4/7	0:none	-2.90	.	-0.395	0.265	.	-3.02	-0.662
chr1	1718530	-	eBP_chr1_1718530_-_G	1	eBP_Taggart	GNB1	ENST00000378609_IVS11	268	major	-38	#5/7	0:none	0.00	.	-1.49	0.097	.	-4.28	-0.799
chr1	1718539	-	mBP_chr1_1718539_-_A	2	eBP_Pineda,cBP_BPP	GNB1	ENST00000378609_IVS11	268	major	-47	#6/7	2:YTNA	-2.00	-5.156	-5.18	-0.831	.	-2.71	-0.915
chr1	1718543	-	eBP_chr1_1718543_-_A	1	eBP_Pineda	GNB1	ENST00000378609_IVS11	268	major	-51	#7/7	0:none	-3.00	-5.156	-4.37	-0.437	.	4.0	1.764
chr1	1718894	-	eBP_chr1_1718894_-_G	1	eBP_Pineda	GNB1	ENST00000378609_IVS10	1615	major	-18	#1/4	0:none	0.00	.	1.7	0.495	.	-3.27	-0.684
chr1	1718899	-	mBP_chr1_1718899_-_A	6	eBP_Mercer,eBP_Taggart,eBP_Pineda,cBP_BPP,cBP_Branchpointer,cBP_LaBranchoR	GNB1	ENST00000378609_IVS10	1615	major	-23	#2/4	3:TNA	0.00	-5.156	1.34	0.606	.	2.62	1.743
chr1	1718900	-	eBP_chr1_1718900_-_G	1	eBP_Pineda	GNB1	ENST00000378609_IVS10	1615	major	-24	#3/4	0:none	0.00	.	1.18	0.477	.	1.7	0.352
chr1	1718905	-	eBP_chr1_1718905_-_G	1	eBP_Pineda	GNB1	ENST00000378609_IVS10	1615	major	-29	#4/4	0:none	-0.70	.	-5.66	-1.464	.	-2.67	-0.586
chr1	1720735	-	mBP_chr1_1720735_-_A	2	eBP_Briese,cBP_BPP	GNB1	ENST00000378609_IVS9	1125	major	-27	#1/2	3:TNA	-2.00	-3.408	-3.08	-0.203	.	-8.97	-2.385
chr1	1720740	-	cBP_chr1_1720740_-_A	2	cBP_Branchpointer,cBP_LaBranchoR	GNB1	ENST00000378609_IVS9	1125	major	-32	#2/2	1:YTNAY	0.00	.	-0.81	-0.339	.	0.243	0.161
chr1	1722065	-	mBP_chr1_1722065_-_A	4	eBP_Pineda,cBP_BPP,cBP_Branchpointer,cBP_LaBranchoR	GNB1	ENST00000378609_IVS8	2648	major	-30	#1/1	1:YTNAY	-2.20	-5.156	1.57	1.082	-3.324	3.12	1.181
chr1	1724768	-	eBP_chr1_1724768_-_A	1	eBP_Pineda	GNB1	ENST00000378609_IVS7,ENST00000434686_IVS8	11107	major	-18	#1/3	2:YTNA	-2.00	.	-1.51	-0.06	.	-5.83	-1.181
chr1	1724772	-	mBP_chr1_1724772_-_A	3	eBP_Pineda,eBP_Briese,cBP_Branchpointer	GNB1	ENST00000378609_IVS7,ENST00000434686_IVS8	11107	major	-22	#2/3	3:TNA	0.00	.	-5.2	-0.651	.	0.65	0.003
chr1	1724775	-	mBP_chr1_1724775_-_A	4	eBP_Pineda,cBP_BPP,cBP_Branchpointer,cBP_LaBranchoR	GNB1	ENST00000378609_IVS7,ENST00000434686_IVS8	11107	major	-25	#3/3	1:YTNAY	-1.40	.	-4.61	-0.891	.	-2.18	-0.445
chr1	1736040	-	eBP_chr1_1736040_-_A	1	eBP_Pineda	GNB1	ENST00000378609_IVS6,ENST00000434686_IVS7,ENST00000437146_IVS5	1893	major	-20	#1/7	3:TNA	-1.70	.	-3.92	-0.678	.	0.833	0.039
chr1	1736043	-	mBP_chr1_1736043_-_A	4	eBP_Mercer,eBP_Pineda,cBP_Branchpointer,cBP_LaBranchoR	GNB1	ENST00000378609_IVS6,ENST00000434686_IVS7,ENST00000437146_IVS5	1893	major	-23	#2/7	0:none	-1.90	-5.156	-6.96	-1.451	.	0.954	0.066
chr1	1736049	-	eBP_chr1_1736049_-_G	1	eBP_Pineda	GNB1	ENST00000378609_IVS6,ENST00000434686_IVS7,ENST00000437146_IVS5	1893	major	-29	#3/7	0:none	0.00	.	-0.969	-0.175	.	-4.0	-1.315
chr1	1736050	-	eBP_chr1_1736050_-_T	1	eBP_Pineda	GNB1	ENST00000378609_IVS6,ENST00000434686_IVS7,ENST00000437146_IVS5	1893	major	-30	#4/7	0:none	0.00	.	-5.48	-1.328	.	-7.78	-2.323
chr1	1736054	-	cBP_chr1_1736054_-_A	1	cBP_BPP	GNB1	ENST00000378609_IVS6,ENST00000434686_IVS7,ENST00000437146_IVS5	1893	major	-34	#5/7	3:TNA	-2.00	.	-7.54	-2.235	-5.156	-0.163	-0.026
chr1	1736057	-	eBP_chr1_1736057_-_A	1	eBP_Mercer	GNB1	ENST00000378609_IVS6,ENST00000434686_IVS7,ENST00000437146_IVS5	1893	major	-37	#6/7	0:none	-2.30	.	-5.27	-1.091	-5.156	-2.58	-0.507
chr1	1736060	-	eBP_chr1_1736060_-_A	3	eBP_Mercer,eBP_Taggart,eBP_Pineda	GNB1	ENST00000378609_IVS6,ENST00000434686_IVS7,ENST00000437146_IVS5	1893	major	-40	#7/7	2:YTNA	-0.50	-4.554	0.404	0.059	.	1.58	0.342
chr1	1738005	-	mBP_chr1_1738005_-_A	5	eBP_Mercer,eBP_Taggart,cBP_BPP,cBP_Branchpointer,cBP_LaBranchoR	GNB1	ENST00000378609_IVS5,ENST00000434686_IVS6,ENST00000437146_IVS4	9217	major	-28	#1/1	1:YTNAY	-2.10	.	3.12	0.649	.	2.84	0.585
chr1	1747324	-	mBP_chr1_1747324_-_A	3	eBP_Pineda,cBP_Branchpointer,cBP_LaBranchoR	GNB1	ENST00000378609_IVS4,ENST00000434686_IVS5,ENST00000437146_IVS3	1974	major	-23	#1/2	1:YTNAY	0.00	.	-2.9	-0.436	.	-2.73	-0.581
chr1	1747328	-	mBP_chr1_1747328_-_A	3	eBP_Pineda,cBP_BPP,cBP_Branchpointer	GNB1	ENST00000378609_IVS4,ENST00000434686_IVS5,ENST00000437146_IVS3	1974	major	-27	#2/2	1:YTNAY	0.00	.	3.26	0.815	.	3.29	0.848
chr1	1749332	-	cBP_chr1_1749332_-_A	1	cBP_Branchpointer	GNB1	ENST00000378609_IVS3,ENST00000434686_IVS4,ENST00000437146_IVS2	7521	major	-18	#1/2	1:YTNAY	0.00	.	-4.21	-1.049	.	-1.87	-0.251
chr1	1749339	-	mBP_chr1_1749339_-_A	6	eBP_Taggart,eBP_Pineda,cBP_BPP,cBP_Branchpointer,cBP_LaBranchoR,cBP_BPHunter	GNB1	ENST00000378609_IVS3,ENST00000434686_IVS4,ENST00000437146_IVS2	7521	major	-25	#2/2	1:YTNAY	-3.70	.	1.42	0.535	.	4.08	1.626
chr1	1756962	-	cBP_chr1_1756962_-_A	3	cBP_BPP,cBP_Branchpointer,cBP_LaBranchoR	GNB1	ENST00000437146_IVS1	6732	major	-24	#1/2	1:YTNAY	0.00	.	-8.23	-1.53	.	3.26	0.622
chr1	1756962	-	cBP_chr1_1756962_-_A	3	cBP_BPP,cBP_Branchpointer,cBP_LaBranchoR	GNB1	ENST00000378609_IVS2,ENST00000434686_IVS3	13690	major	-24	#1/2	1:YTNAY	0.00	.	-8.23	-1.53	.	3.26	0.622
chr1	1756966	-	mBP_chr1_1756966_-_A	2	eBP_Pineda,cBP_Branchpointer	GNB1	ENST00000437146_IVS1	6732	major	-28	#2/2	1:YTNAY	0.00	-5.156	2.01	0.17	.	-1.88	-0.154
chr1	1756966	-	mBP_chr1_1756966_-_A	2	eBP_Pineda,cBP_Branchpointer	GNB1	ENST00000378609_IVS2,ENST00000434686_IVS3	13690	major	-28	#2/2	1:YTNAY	0.00	-5.156	2.01	0.17	.	-1.88	-0.154
chr1	1770698	-	cBP_chr1_1770698_-_A	1	cBP_LaBranchoR	GNB1	ENST00000434686_IVS2	390	major	-21	#1/3	0:none	-4.40	.	3.26	1.741	.	1.74	0.386
chr1	1770698	-	cBP_chr1_1770698_-_A	1	cBP_LaBranchoR	GNB1	ENST00000378609_IVS1	51581	major	-21	#1/3	0:none	-4.40	.	3.26	1.741	.	1.74	0.386
chr1	1770702	-	eBP_chr1_1770702_-_A	1	eBP_Briese	GNB1	ENST00000434686_IVS2	390	major	-25	#2/3	0:none	-2.30	.	1.57	0.317	-5.156	0.0316	-0.003
chr1	1770702	-	eBP_chr1_1770702_-_A	1	eBP_Briese	GNB1	ENST00000378609_IVS1	51581	major	-25	#2/3	0:none	-2.30	.	1.57	0.317	-5.156	0.0316	-0.003
chr1	1770703	-	cBP_chr1_1770703_-_A	1	cBP_BPP	GNB1	ENST00000434686_IVS2	390	major	-26	#3/3	4:YNA	-2.40	.	0.31	0.036	.	-0.557	-0.094
chr1	1770703	-	cBP_chr1_1770703_-_A	1	cBP_BPP	GNB1	ENST00000378609_IVS1	51581	major	-26	#3/3	4:YNA	-2.40	.	0.31	0.036	.	-0.557	-0.094
chr1	1771144	-	cBP_chr1_1771144_-_A	3	cBP_Branchpointer,cBP_LaBranchoR,cBP_BPHunter	GNB1	ENST00000434686_IVS1	50681	major	-23	#1/1	1:YTNAY	-5.80	.	0.235	0.263	.	0.235	0.263
chr1	1847104	+	cBP_chr1_1847104_+_C	1	cBP_LaBranchoR	CALML6	ENST00000307786_IVS1	377	major	-20	#2/2	0:none	-4.80	.	-0.878	-0.31	.	-2.42	-0.21
chr1	1847108	+	cBP_chr1_1847108_+_A	1	cBP_BPP	CALML6	ENST00000307786_IVS1	377	major	-16	#1/2	4:YNA	-3.20	.	-4.35	-1.041	.	0.863	0.561
chr1	1847855	+	cBP_chr1_1847855_+_A	3	cBP_BPP,cBP_Branchpointer,cBP_LaBranchoR	CALML6	ENST00000307786_IVS2	705	major	-25	#1/1	3:TNA	0.00	.	0.551	0.134	-4.855	-3.03	-0.807
chr1	1848168	+	cBP_chr1_1848168_+_A	3	cBP_BPP,cBP_Branchpointer,cBP_LaBranchoR	CALML6	ENST00000307786_IVS3	136	major	-23	#1/1	2:YTNA	-0.40	.	-3.46	-1.451	.	-4.02	-0.992
chr1	1848396	+	cBP_chr1_1848396_+_A	2	cBP_BPP,cBP_LaBranchoR	CALML6	ENST00000307786_IVS4	77	major	-17	#1/1	2:YTNA	-5.30	.	1.61	0.447	.	0.295	0.042
chr1	1848566	+	cBP_chr1_1848566_+_A	3	cBP_BPP,cBP_Branchpointer,cBP_LaBranchoR	CALML6	ENST00000307786_IVS5	72	major	-20	#1/1	1:YTNAY	-5.30	.	0.0614	0.003	.	-0.417	-0.083
chr1	1849626	-	cBP_chr1_1849626_-_A	1	cBP_LaBranchoR	TMEM52	ENST00000310991_IVS4,ENST00000378602_IVS1	90	major	-25	#1/2	4:YNA	0.00	.	-0.79	-0.232	.	1.42	0.226
chr1	1849644	-	cBP_chr1_1849644_-_A	1	cBP_BPP	TMEM52	ENST00000310991_IVS4,ENST00000378602_IVS1	90	major	-43	#2/2	3:TNA	0.00	.	-2.68	-0.69	-5.154	-2.54	-0.582
chr1	1849886	-	cBP_chr1_1849886_-_A	2	cBP_BPP,cBP_LaBranchoR	TMEM52	ENST00000310991_IVS3	461	major	-16	#1/4	0:none	-2.10	.	-2.61	-0.227	.	-0.451	0.02
chr1	1849888	-	cBP_chr1_1849888_-_A	1	cBP_Branchpointer	TMEM52	ENST00000310991_IVS3	461	major	-18	#2/4	0:none	0.00	.	-0.451	0.02	-4.554	0.226	0.191
chr1	1849890	-	eBP_chr1_1849890_-_G	1	eBP_Pineda	TMEM52	ENST00000310991_IVS3	461	major	-20	#3/4	0:none	0.00	-4.554	0.226	0.191	.	-6.86	-1.373
chr1	1849894	-	cBP_chr1_1849894_-_A	1	cBP_Branchpointer	TMEM52	ENST00000310991_IVS3	461	major	-24	#4/4	4:YNA	0.00	.	-0.909	0.043	.	0.27	-0.055
chr1	1850393	-	cBP_chr1_1850393_-_A	2	cBP_BPP,cBP_LaBranchoR	TMEM52	ENST00000310991_IVS2	110	major	-20	#1/1	4:YNA	-1.20	.	3.38	1.335	.	-0.652	0.062
chr1	1850543	-	cBP_chr1_1850543_-_A	3	cBP_BPP,cBP_LaBranchoR,cBP_BPHunter	TMEM52	ENST00000310991_IVS1	93	major	-16	#1/1	1:YTNAY	-1.10	.	2.1	1.448	.	-1.19	0.013
chr1	1956359	+	cBP_chr1_1956359_+_A	4	cBP_BPP,cBP_Branchpointer,cBP_LaBranchoR,cBP_BPHunter	GABRD	ENST00000378585_IVS1	5450	major	-22	#1/1	1:YTNAY	-3.40	.	1.43	0.301	.	0.61	-0.002
chr1	1956752	+	cBP_chr1_1956752_+_A	3	cBP_BPP,cBP_Branchpointer,cBP_LaBranchoR	GABRD	ENST00000378585_IVS2	279	major	-21	#1/1	2:YTNA	0.00	.	-4.55	-2.671	.	-4.55	-1.506
chr1	1956929	+	cBP_chr1_1956929_+_A	3	cBP_BPP,cBP_Branchpointer,cBP_LaBranchoR	GABRD	ENST00000378585_IVS3	116	major	-28	#1/1	1:YTNAY	-5.40	-5.156	-3.18	-0.286	-5.156	0.728	0.009
chr1	1958980	+	cBP_chr1_1958980_+_A	1	cBP_BPHunter	GABRD	ENST00000378585_IVS4	1838	major	-36	#2/2	1:YTNAY	0.00	.	-4.58	-4.046	.	0.222	-0.065
chr1	1958994	+	mBP_chr1_1958994_+_A	4	eBP_Pineda,cBP_BPP,cBP_Branchpointer,cBP_LaBranchoR	GABRD	ENST00000378585_IVS4	1838	major	-22	#1/2	1:YTNAY	0.00	.	0.03	0.113	.	-1.67	-0.08
chr1	1959567	+	cBP_chr1_1959567_+_C	1	cBP_Branchpointer	GABRD	ENST00000378585_IVS5	495	major	-27	#3/3	0:none	-6.10	.	1.52	0.578	.	-2.89	-0.674
chr1	1959572	+	eBP_chr1_1959572_+_C	1	eBP_Pineda	GABRD	ENST00000378585_IVS5	495	major	-22	#2/3	0:none	-2.00	.	2.77	1.886	.	2.67	1.827
chr1	1959573	+	cBP_chr1_1959573_+_A	3	cBP_BPP,cBP_Branchpointer,cBP_LaBranchoR	GABRD	ENST00000378585_IVS5	495	major	-21	#1/3	4:YNA	-1.20	.	2.77	1.538	.	1.85	0.749
chr1	1960527	+	cBP_chr1_1960527_+_A	1	cBP_Branchpointer	GABRD	ENST00000378585_IVS6	818	major	-23	#2/2	0:none	-0.50	.	-4.99	-0.69	-5.156	0.345	-0.014
chr1	1960531	+	cBP_chr1_1960531_+_A	3	cBP_BPP,cBP_Branchpointer,cBP_LaBranchoR	GABRD	ENST00000378585_IVS6	818	major	-19	#1/2	1:YTNAY	-5.70	.	2.58	0.617	.	-3.17	-0.456
chr1	1960950	+	cBP_chr1_1960950_+_A	1	cBP_BPP	GABRD	ENST00000378585_IVS7	284	major	-40	#2/2	3:TNA	-0.30	.	-0.867	-0.292	.	-5.04	-1.055
chr1	1960966	+	mBP_chr1_1960966_+_A	3	eBP_Pineda,cBP_Branchpointer,cBP_LaBranchoR	GABRD	ENST00000378585_IVS7	284	major	-24	#1/2	0:none	-3.00	.	-6.31	-2.125	-1.4	-3.1	-0.659
chr1	1961385	+	eBP_chr1_1961385_+_G	1	eBP_Pineda	GABRD	ENST00000378585_IVS8	220	major	-37	#2/2	0:none	-0.60	.	-4.77	-1.216	.	-1.84	-0.587
chr1	1961391	+	mBP_chr1_1961391_+_A	4	eBP_Pineda,cBP_BPP,cBP_Branchpointer,cBP_LaBranchoR	GABRD	ENST00000378585_IVS8	220	major	-31	#1/2	2:YTNA	-4.30	.	0.355	0.053	.	3.19	1.712
chr1	1986851	+	cBP_chr1_1986851_+_A	1	cBP_Branchpointer	PRKCZ	ENST00000378567_IVS1	4739	major	-29	#2/2	0:none	-2.20	.	0.586	0.154	.	2.28	1.603
chr1	1986852	+	cBP_chr1_1986852_+_A	2	cBP_Branchpointer,cBP_LaBranchoR	PRKCZ	ENST00000378567_IVS1	4739	major	-28	#1/2	3:TNA	-2.80	.	2.56	1.429	.	2.56	1.429
chr1	1987896	+	eBP_chr1_1987896_+_G	1	eBP_Pineda	PRKCZ	ENST00000378567_IVS2	921	major	-27	#3/3	0:none	-1.40	-5.156	2.03	0.811	-5.156	0.995	0.269
chr1	1987899	+	cBP_chr1_1987899_+_A	2	cBP_Branchpointer,cBP_LaBranchoR	PRKCZ	ENST00000378567_IVS2	921	major	-24	#2/3	3:TNA	-3.00	-5.156	3.18	1.685	.	3.18	1.685
chr1	1987902	+	cBP_chr1_1987902_+_A	1	cBP_Branchpointer	PRKCZ	ENST00000378567_IVS2	921	major	-21	#1/3	0:none	0.00	.	-5.91	-4.644	-4.378	0.0128	0.007
chr1	1990952	+	mBP_chr1_1990952_+_A	3	eBP_Briese,cBP_Branchpointer,cBP_LaBranchoR	PRKCZ	ENST00000378567_IVS3	2967	major	-28	#1/1	1:YTNAY	-4.20	-5.156	3.23	1.434	.	2.32	0.462
chr1	2029761	+	cBP_chr1_2029761_+_A	2	cBP_Branchpointer,cBP_LaBranchoR	PRKCZ	ENST00000495347_IVS1	24417	major	-25	#1/1	2:YTNA	0.00	-5.156	0.158	0.175	-5.156	0.158	0.175
chr1	2066677	+	mBP_chr1_2066677_+_A	4	eBP_Pineda,cBP_BPP,cBP_Branchpointer,cBP_LaBranchoR	PRKCZ	ENST00000471018_IVS1	1261	major	-24	#1/1	1:YTNAY	-0.90	.	2.47	0.74	.	4.9	1.851
chr1	2066677	+	mBP_chr1_2066677_+_A	4	eBP_Pineda,cBP_BPP,cBP_Branchpointer,cBP_LaBranchoR	PRKCZ	ENST00000466352_IVS1	175	major	-24	#1/1	1:YTNAY	-0.90	.	2.47	0.74	.	4.9	1.851
chr1	2066677	+	mBP_chr1_2066677_+_A	4	eBP_Pineda,cBP_BPP,cBP_Branchpointer,cBP_LaBranchoR	PRKCZ	ENST00000378567_IVS4	75670	major	-24	#1/1	1:YTNAY	-0.90	.	2.47	0.74	.	4.9	1.851
chr1	2066677	+	mBP_chr1_2066677_+_A	4	eBP_Pineda,cBP_BPP,cBP_Branchpointer,cBP_LaBranchoR	PRKCZ	ENST00000400921_IVS1	61332	major	-24	#1/1	1:YTNAY	-0.90	.	2.47	0.74	.	4.9	1.851
chr1	2066677	+	mBP_chr1_2066677_+_A	4	eBP_Pineda,cBP_BPP,cBP_Branchpointer,cBP_LaBranchoR	PRKCZ	ENST00000461465_IVS1	60494	major	-24	#1/1	1:YTNAY	-0.90	.	2.47	0.74	.	4.9	1.851
chr1	2066677	+	mBP_chr1_2066677_+_A	4	eBP_Pineda,cBP_BPP,cBP_Branchpointer,cBP_LaBranchoR	PRKCZ	ENST00000470596_IVS1	60128	major	-24	#1/1	1:YTNAY	-0.90	.	2.47	0.74	.	4.9	1.851
chr1	2066677	+	mBP_chr1_2066677_+_A	4	eBP_Pineda,cBP_BPP,cBP_Branchpointer,cBP_LaBranchoR	PRKCZ	ENST00000496325_IVS1	59882	major	-24	#1/1	1:YTNAY	-0.90	.	2.47	0.74	.	4.9	1.851
chr1	2066677	+	mBP_chr1_2066677_+_A	4	eBP_Pineda,cBP_BPP,cBP_Branchpointer,cBP_LaBranchoR	PRKCZ	ENST00000495347_IVS2	36706	major	-24	#1/1	1:YTNAY	-0.90	.	2.47	0.74	.	4.9	1.851
chr1	2066677	+	mBP_chr1_2066677_+_A	4	eBP_Pineda,cBP_BPP,cBP_Branchpointer,cBP_LaBranchoR	PRKCZ	ENST00000400920_IVS1,ENST00000482686_IVS1	30366	major	-24	#1/1	1:YTNAY	-0.90	.	2.47	0.74	.	4.9	1.851
chr1	2066677	+	mBP_chr1_2066677_+_A	4	eBP_Pineda,cBP_BPP,cBP_Branchpointer,cBP_LaBranchoR	PRKCZ	ENST00000470986_IVS1	23444	major	-24	#1/1	1:YTNAY	-0.90	.	2.47	0.74	.	4.9	1.851
chr1	2066677	+	mBP_chr1_2066677_+_A	4	eBP_Pineda,cBP_BPP,cBP_Branchpointer,cBP_LaBranchoR	PRKCZ	ENST00000470511_IVS1	18951	major	-24	#1/1	1:YTNAY	-0.90	.	2.47	0.74	.	4.9	1.851
chr1	2075628	+	cBP_chr1_2075628_+_A	3	cBP_BPP,cBP_Branchpointer,cBP_LaBranchoR	PRKCZ	ENST00000378567_IVS5,ENST00000400920_IVS2,ENST00000400921_IVS2,ENST00000461465_IVS2,ENST00000466352_IVS2,ENST00000470511_IVS2,ENST00000470596_IVS2,ENST00000470986_IVS2,ENST00000471018_IVS2,ENST00000482686_IVS2,ENST00000495347_IVS3,ENST00000496325_IVS2	8862	major	-21	#1/1	1:YTNAY	-6.40	.	2.41	0.54	.	3.82	1.746
chr1	2077437	+	cBP_chr1_2077437_+_A	3	cBP_BPP,cBP_Branchpointer,cBP_LaBranchoR	PRKCZ	ENST00000378567_IVS6,ENST00000400920_IVS3,ENST00000400921_IVS3,ENST00000461465_IVS3,ENST00000466352_IVS3,ENST00000470511_IVS3,ENST00000470596_IVS3,ENST00000470986_IVS3,ENST00000471018_IVS3,ENST00000482686_IVS3,ENST00000495347_IVS4,ENST00000496325_IVS3	1685	major	-29	#1/1	3:TNA	-2.20	.	0.162	0.038	.	1.47	0.956
chr1	2080280	+	cBP_chr1_2080280_+_A	1	cBP_Branchpointer	PRKCZ	ENST00000378567_IVS7,ENST00000400920_IVS4,ENST00000400921_IVS4,ENST00000461465_IVS4,ENST00000470511_IVS4,ENST00000470596_IVS4,ENST00000470986_IVS4,ENST00000471018_IVS4,ENST00000482686_IVS4,ENST00000496325_IVS4	2763	major	-31	#2/2	0:none	-1.20	.	0.132	-0.16	-5.156	-1.82	-0.283
chr1	2080281	+	mBP_chr1_2080281_+_A	5	eBP_Pineda,eBP_Briese,cBP_BPP,cBP_Branchpointer,cBP_LaBranchoR	PRKCZ	ENST00000378567_IVS7,ENST00000400920_IVS4,ENST00000400921_IVS4,ENST00000461465_IVS4,ENST00000470511_IVS4,ENST00000470596_IVS4,ENST00000470986_IVS4,ENST00000471018_IVS4,ENST00000482686_IVS4,ENST00000496325_IVS4	2763	major	-30	#1/2	3:TNA	-3.60	.	3.79	1.582	.	-1.15	-0.096
chr1	2082157	+	eBP_chr1_2082157_+_A	1	eBP_Taggart	PRKCZ	ENST00000378567_IVS8,ENST00000400920_IVS5,ENST00000400921_IVS5,ENST00000461465_IVS5,ENST00000470511_IVS5,ENST00000470596_IVS5,ENST00000470986_IVS5,ENST00000482686_IVS5,ENST00000496325_IVS5	1865	major	-72	#2/2	3:TNA	-2.30	.	-3.21	-0.8	.	-6.31	-1.574
chr1	2082199	+	mBP_chr1_2082199_+_A	7	eBP_Mercer,eBP_Pineda,eBP_Briese,cBP_BPP,cBP_Branchpointer,cBP_LaBranchoR,cBP_BPHunter	PRKCZ	ENST00000378567_IVS8,ENST00000400920_IVS5,ENST00000400921_IVS5,ENST00000461465_IVS5,ENST00000470511_IVS5,ENST00000470596_IVS5,ENST00000470986_IVS5,ENST00000482686_IVS5,ENST00000496325_IVS5	1865	major	-30	#1/2	1:YTNAY	0.00	.	-0.286	-0.291	.	1.22	0.491
chr1	2087407	+	cBP_chr1_2087407_+_A	3	cBP_BPP,cBP_Branchpointer,cBP_LaBranchoR	PRKCZ	ENST00000378567_IVS9,ENST00000400920_IVS6,ENST00000400921_IVS6	5016	major	-27	#2/2	1:YTNAY	0.00	.	-2.65	-0.476	.	3.43	1.572
chr1	2087410	+	cBP_chr1_2087410_+_A	1	cBP_Branchpointer	PRKCZ	ENST00000378567_IVS9,ENST00000400920_IVS6,ENST00000400921_IVS6	5016	major	-24	#1/2	3:TNA	0.00	.	0.719	0.147	.	-4.03	-0.996
chr1	2100926	+	cBP_chr1_2100926_+_A	2	cBP_BPP,cBP_Branchpointer	PRKCZ	ENST00000378567_IVS10,ENST00000400920_IVS7,ENST00000400921_IVS7	13425	major	-31	#2/2	3:TNA	-1.90	.	-6.23	-1.92	-4.854	-3.51	-0.367
chr1	2100931	+	cBP_chr1_2100931_+_A	2	cBP_Branchpointer,cBP_LaBranchoR	PRKCZ	ENST00000378567_IVS10,ENST00000400920_IVS7,ENST00000400921_IVS7	13425	major	-26	#1/2	0:none	-8.60	-5.156	-6.83	-1.782	-4.554	-6.83	-1.874
chr1	2103475	+	mBP_chr1_2103475_+_A	5	eBP_Mercer,eBP_Pineda,cBP_BPP,cBP_Branchpointer,cBP_LaBranchoR	PRKCZ	ENST00000378567_IVS11,ENST00000400920_IVS8,ENST00000400921_IVS8	2450	major	-19	#1/1	3:TNA	-1.50	.	-5.01	-2.223	.	-6.32	-1.622
chr1	2103719	+	eBP_chr1_2103719_+_C	1	eBP_Pineda	PRKCZ	ENST00000378567_IVS12,ENST00000400920_IVS9,ENST00000400921_IVS9	110	major	-21	#3/3	0:none	0.00	-4.855	2.63	0.463	.	0.0398	0.136
chr1	2103721	+	cBP_chr1_2103721_+_A	1	cBP_LaBranchoR	PRKCZ	ENST00000378567_IVS12,ENST00000400920_IVS9,ENST00000400921_IVS9	110	major	-19	#2/3	4:YNA	0.00	.	-7.52	-1.153	-4.855	2.63	0.463
chr1	2103725	+	cBP_chr1_2103725_+_A	1	cBP_BPP	PRKCZ	ENST00000378567_IVS12,ENST00000400920_IVS9,ENST00000400921_IVS9	110	major	-15	#1/3	3:TNA	-1.60	.	2.63	0.336	.	2.36	0.812
chr1	2105314	+	mBP_chr1_2105314_+_A	4	eBP_Pineda,cBP_BPP,cBP_Branchpointer,cBP_LaBranchoR	PRKCZ	ENST00000378567_IVS13,ENST00000400920_IVS10,ENST00000400921_IVS10	1508	major	-22	#1/1	3:TNA	0.00	.	0.204	0.257	.	0.825	0.24
chr1	2106173	+	mBP_chr1_2106173_+_A	5	eBP_Mercer,eBP_Taggart,cBP_BPP,cBP_Branchpointer,cBP_LaBranchoR	PRKCZ	ENST00000378567_IVS14,ENST00000400920_IVS11,ENST00000400921_IVS11	737	major	-20	#1/1	1:YTNAY	0.00	.	-0.68	0.104	.	2.35	0.538
chr1	2106633	+	mBP_chr1_2106633_+_A	4	eBP_Briese,cBP_BPP,cBP_Branchpointer,cBP_LaBranchoR	PRKCZ	ENST00000378567_IVS15,ENST00000400920_IVS12,ENST00000400921_IVS12	390	major	-30	#1/1	1:YTNAY	-5.80	.	0.143	-0.069	.	1.75	0.226
chr1	2115997	+	mBP_chr1_2115997_+_A	4	eBP_Pineda,cBP_BPP,cBP_Branchpointer,cBP_LaBranchoR	PRKCZ	ENST00000378567_IVS16,ENST00000400920_IVS13,ENST00000400921_IVS13	9269	major	-25	#1/1	1:YTNAY	-5.30	.	-3.41	-0.612	.	-2.14	-0.292
chr1	2116318	+	cBP_chr1_2116318_+_A	1	cBP_BPP	PRKCZ	ENST00000378567_IVS17,ENST00000400920_IVS14,ENST00000400921_IVS14	223	major	-43	#3/3	3:TNA	-0.50	.	-3.73	-0.524	.	-7.05	-0.835
chr1	2116323	+	eBP_chr1_2116323_+_A	1	eBP_Pineda	PRKCZ	ENST00000378567_IVS17,ENST00000400920_IVS14,ENST00000400921_IVS14	223	major	-38	#2/3	0:none	-3.70	.	-2.54	-0.78	.	-2.57	-0.697
chr1	2116329	+	mBP_chr1_2116329_+_A	3	eBP_Mercer,cBP_Branchpointer,cBP_LaBranchoR	PRKCZ	ENST00000378567_IVS17,ENST00000400920_IVS14,ENST00000400921_IVS14	223	major	-32	#1/3	3:TNA	0.00	.	-1.52	-1.13	.	-2.24	-0.804
chr1	2121241	-	mBP_chr1_2121241_-_A	4	eBP_Mercer,cBP_BPP,cBP_Branchpointer,cBP_LaBranchoR	C1orf86	ENST00000378546_IVS3	3857	major	-21	#1/2	3:TNA	0.00	.	1.41	0.923	.	1.41	0.923
chr1	2121245	-	cBP_chr1_2121245_-_A	1	cBP_Branchpointer	C1orf86	ENST00000378546_IVS3	3857	major	-25	#2/2	4:YNA	-0.20	.	-0.171	-0.026	-4.679	-0.41	-0.175
chr1	2125366	-	cBP_chr1_2125366_-_A	2	cBP_BPP,cBP_LaBranchoR	C1orf86	ENST00000378546_IVS2	87	major	-17	#1/2	4:YNA	-2.90	.	-1.23	-0.363	-4.855	-0.684	0.097
chr1	2125373	-	eBP_chr1_2125373_-_A	1	eBP_Pineda	C1orf86	ENST00000378546_IVS2	87	major	-24	#2/2	4:YNA	-1.40	.	-1.84	-0.241	.	2.48	0.681
chr1	2125603	-	cBP_chr1_2125603_-_A	1	cBP_Branchpointer	C1orf86	ENST00000378546_IVS1	554	major	-31	#1/2	0:none	0.00	.	-2.24	-2.092	-5.155	-0.464	-0.124
chr1	2125606	-	cBP_chr1_2125606_-_A	3	cBP_BPP,cBP_Branchpointer,cBP_LaBranchoR	C1orf86	ENST00000378546_IVS1	554	major	-34	#2/2	2:YTNA	-2.30	.	1.19	0.337	.	-2.05	-0.476
chr1	2234393	+	mBP_chr1_2234393_+_A	3	eBP_Briese,cBP_Branchpointer,cBP_LaBranchoR	SKI	ENST00000378536_IVS1	73242	major	-24	#2/2	4:YNA	-2.90	.	0.804	0.197	.	2.65	0.463
chr1	2234394	+	cBP_chr1_2234394_+_A	1	cBP_BPP	SKI	ENST00000378536_IVS1	73242	major	-23	#1/2	4:YNA	-2.90	-5.156	-5.58	-1.392	.	2.23	1.04
chr1	2234700	+	mBP_chr1_2234700_+_A	6	eBP_Mercer,eBP_Pineda,eBP_Briese,cBP_BPP,cBP_Branchpointer,cBP_LaBranchoR	SKI	ENST00000378536_IVS2	181	major	-24	#1/1	1:YTNAY	-3.60	.	2.09	0.615	-5.156	3.91	1.733
chr1	2235250	+	cBP_chr1_2235250_+_A	1	cBP_Branchpointer	SKI	ENST00000378536_IVS3	439	major	-29	#3/3	0:none	-0.50	.	-5.68	-2.118	.	-2.66	-0.608
chr1	2235255	+	eBP_chr1_2235255_+_C	1	eBP_Mercer	SKI	ENST00000378536_IVS3	439	major	-24	#2/3	0:none	0.00	-4.457	3.16	1.034	.	-0.93	-0.192
chr1	2235259	+	mBP_chr1_2235259_+_A	3	eBP_Mercer,cBP_BPP,cBP_LaBranchoR	SKI	ENST00000378536_IVS3	439	major	-20	#1/3	4:YNA	-3.00	.	-2.93	-0.495	-4.855	-2.88	-0.559
chr1	2235701	+	eBP_chr1_2235701_+_G	1	eBP_Pineda	SKI	ENST00000378536_IVS4	190	major	-31	#2/2	0:none	-2.00	.	-2.07	-0.795	-5.156	-2.58	-4.27
chr1	2235702	+	mBP_chr1_2235702_+_A	5	eBP_Pineda,eBP_Briese,cBP_BPP,cBP_Branchpointer,cBP_LaBranchoR	SKI	ENST00000378536_IVS4	190	major	-30	#1/2	3:TNA	-1.30	.	0.141	0.006	.	-1.56	-0.494
chr1	2237434	+	mBP_chr1_2237434_+_A	6	eBP_Mercer,eBP_Pineda,eBP_BPHunter,cBP_BPP,cBP_Branchpointer,cBP_LaBranchoR	SKI	ENST00000378536_IVS5	1434	major	-25	#1/1	3:TNA	-1.20	.	-0.935	-0.062	-4.855	-4.21	-1.334
chr1	2237996	+	mBP_chr1_2237996_+_A	5	eBP_Mercer,eBP_Briese,cBP_BPP,cBP_Branchpointer,cBP_LaBranchoR	SKI	ENST00000378536_IVS6	326	major	-20	#1/1	1:YTNAY	-5.50	.	-1.21	-0.243	.	-1.62	-0.3
chr1	2253041	-	cBP_chr1_2253041_-_A	1	cBP_Branchpointer	MORN1	ENST00000378531_IVS13	2517	major	-23	#1/2	0:none	-0.50	.	-2.83	-0.614	-5.156	0.0764	0.019
chr1	2253044	-	cBP_chr1_2253044_-_A	3	cBP_BPP,cBP_Branchpointer,cBP_LaBranchoR	MORN1	ENST00000378531_IVS13	2517	major	-26	#2/2	2:YTNA	-3.00	.	-1.69	-0.355	.	-4.55	-1.818
chr1	2255600	-	cBP_chr1_2255600_-_A	2	cBP_BPP,cBP_Branchpointer	MORN1	ENST00000378531_IVS12	12325	major	-18	#1/2	1:YTNAY	0.00	.	-3.31	-0.662	.	-2.06	-0.656
chr1	2255609	-	cBP_chr1_2255609_-_A	2	cBP_Branchpointer,cBP_LaBranchoR	MORN1	ENST00000378531_IVS12	12325	major	-27	#2/2	2:YTNA	0.00	-4.554	0.506	-0.066	.	-0.413	-0.24
chr1	2268026	-	cBP_chr1_2268026_-_A	3	cBP_BPP,cBP_Branchpointer,cBP_LaBranchoR	MORN1	ENST00000378531_IVS11	168	major	-39	#1/1	2:YTNA	0.00	.	0.346	0.054	.	0.218	0.028
chr1	2268319	-	cBP_chr1_2268319_-_A	3	cBP_BPP,cBP_Branchpointer,cBP_LaBranchoR	MORN1	ENST00000378531_IVS10	20581	major	-30	#1/1	1:YTNAY	-0.30	.	0.065	-0.012	.	-4.3	-1.105
chr1	2289059	-	cBP_chr1_2289059_-_A	2	cBP_BPP,cBP_LaBranchoR	MORN1	ENST00000378531_IVS9	993	major	-22	#1/3	4:YNA	-0.70	.	0.764	0.584	-4.855	0.959	0.356
chr1	2289060	-	cBP_chr1_2289060_-_A	1	cBP_Branchpointer	MORN1	ENST00000378531_IVS9	993	major	-23	#2/3	4:YNA	-0.10	.	-0.47	-0.199	.	-0.241	-0.06
chr1	2289064	-	cBP_chr1_2289064_-_A	1	cBP_Branchpointer	MORN1	ENST00000378531_IVS9	993	major	-27	#3/3	0:none	-2.10	.	1.92	1.145	.	-3.64	-1.196
chr1	2290179	-	cBP_chr1_2290179_-_A	3	cBP_BPP,cBP_Branchpointer,cBP_LaBranchoR	MORN1	ENST00000378531_IVS8	13765	major	-25	#1/2	1:YTNAY	0.00	-4.855	-2.44	-0.271	.	1.35	0.584
chr1	2290186	-	cBP_chr1_2290186_-_A	1	cBP_Branchpointer	MORN1	ENST00000378531_IVS8	13765	major	-32	#2/2	3:TNA	0.00	.	-3.08	-0.677	.	-4.64	-4.509
chr1	2304054	-	cBP_chr1_2304054_-_A	3	cBP_BPP,cBP_Branchpointer,cBP_LaBranchoR	MORN1	ENST00000378531_IVS7	1869	major	-24	#1/1	2:YTNA	-2.70	.	-4.3	-1.129	.	-2.67	-0.558
chr1	2306012	-	cBP_chr1_2306012_-_A	2	cBP_BPP,cBP_BPHunter	MORN1	ENST00000378531_IVS6	10420	major	-16	#1/2	1:YTNAY	0.00	.	-7.68	-0.857	.	-5.3	-0.807
chr1	2306018	-	cBP_chr1_2306018_-_A	2	cBP_Branchpointer,cBP_LaBranchoR	MORN1	ENST00000378531_IVS6	10420	major	-22	#2/2	2:YTNA	-0.30	.	-0.774	-0.159	.	-0.18	-0.038
chr1	2316533	-	mBP_chr1_2316533_-_A	4	eBP_Mercer,cBP_BPP,cBP_Branchpointer,cBP_LaBranchoR	MORN1	ENST00000378531_IVS5	741	major	-29	#1/1	2:YTNA	0.00	.	0.76	0.026	.	-1.15	-0.098
chr1	2317362	-	cBP_chr1_2317362_-_A	2	cBP_BPP,cBP_LaBranchoR	MORN1	ENST00000378531_IVS4	1521	major	-26	#1/2	4:YNA	-0.10	.	0.908	0.226	.	-4.34	-1.599
chr1	2317363	-	eBP_chr1_2317363_-_A	1	eBP_Pineda	MORN1	ENST00000378531_IVS4	1521	major	-27	#2/2	4:YNA	-0.10	.	-0.643	-0.147	.	-1.9	-0.44
chr1	2319004	-	mBP_chr1_2319004_-_A	4	eBP_Taggart,cBP_BPP,cBP_Branchpointer,cBP_LaBranchoR	MORN1	ENST00000378531_IVS3	709	major	-36	#1/1	2:YTNA	-2.20	.	-2.81	-0.725	.	-4.22	-0.82
chr1	2319793	-	cBP_chr1_2319793_-_A	1	cBP_BPP	MORN1	ENST00000378531_IVS2	1587	major	-17	#1/3	3:TNA	-1.80	.	-4.79	-1.872	.	-6.89	-2.691
chr1	2319798	-	cBP_chr1_2319798_-_A	2	cBP_Branchpointer,cBP_LaBranchoR	MORN1	ENST00000378531_IVS2	1587	major	-22	#2/3	1:YTNAY	0.00	.	-0.428	-0.193	.	-2.74	-0.212
chr1	2319803	-	cBP_chr1_2319803_-_A	1	cBP_Branchpointer	MORN1	ENST00000378531_IVS2	1587	major	-27	#3/3	2:YTNA	0.00	.	1.19	0.12	.	-2.46	-0.608
chr1	2321462	-	mBP_chr1_2321462_-_A	5	eBP_Pineda,cBP_BPP,cBP_Branchpointer,cBP_LaBranchoR,cBP_BPHunter	MORN1	ENST00000378531_IVS1	1461	major	-27	#1/1	1:YTNAY	-1.00	.	-1.29	-0.274	.	2.95	1.59
chr1	2327027	+	cBP_chr1_2327027_+_A	2	cBP_Branchpointer,cBP_LaBranchoR	RER1	ENST00000306256_IVS1	3649	major	-20	#1/1	1:YTNAY	-1.40	.	-4.39	-1.234	.	-3.19	-0.852
chr1	2327193	+	cBP_chr1_2327193_+_A	1	cBP_Branchpointer	RER1	ENST00000306256_IVS2	135	major	-30	#2/2	1:YTNAY	0.00	.	2.47	0.463	.	1.47	0.102
chr1	2327193	+	cBP_chr1_2327193_+_A	1	cBP_Branchpointer	RER1	ENST00000378512_IVS1,ENST00000378518_IVS1,ENST00000605895_IVS1	3825	major	-30	#2/2	1:YTNAY	0.00	.	2.47	0.463	.	1.47	0.102
chr1	2327193	+	cBP_chr1_2327193_+_A	1	cBP_Branchpointer	RER1	ENST00000443438_IVS1	2552	major	-30	#2/2	1:YTNAY	0.00	.	2.47	0.463	.	1.47	0.102
chr1	2327197	+	mBP_chr1_2327197_+_A	4	eBP_Pineda,cBP_BPP,cBP_Branchpointer,cBP_LaBranchoR	RER1	ENST00000306256_IVS2	135	major	-26	#1/2	2:YTNA	-2.30	.	1.32	0.068	.	2.57	0.467
chr1	2327197	+	mBP_chr1_2327197_+_A	4	eBP_Pineda,cBP_BPP,cBP_Branchpointer,cBP_LaBranchoR	RER1	ENST00000378512_IVS1,ENST00000378518_IVS1,ENST00000605895_IVS1	3825	major	-26	#1/2	2:YTNA	-2.30	.	1.32	0.068	.	2.57	0.467
chr1	2327197	+	mBP_chr1_2327197_+_A	4	eBP_Pineda,cBP_BPP,cBP_Branchpointer,cBP_LaBranchoR	RER1	ENST00000443438_IVS1	2552	major	-26	#1/2	2:YTNA	-2.30	.	1.32	0.068	.	2.57	0.467
chr1	2328529	+	mBP_chr1_2328529_+_A	6	eBP_Mercer,eBP_Taggart,eBP_Briese,cBP_BPP,cBP_Branchpointer,cBP_LaBranchoR	RER1	ENST00000306256_IVS3,ENST00000378512_IVS2,ENST00000378518_IVS2,ENST00000443438_IVS2,ENST00000488353_IVS1,ENST00000605895_IVS2	1244	major	-26	#1/1	1:YTNAY	-2.20	.	2.52	0.318	.	0.328	-0.145
chr1	2330825	+	cBP_chr1_2330825_+_A	1	cBP_Branchpointer	RER1	ENST00000306256_IVS4,ENST00000378512_IVS3,ENST00000443438_IVS3,ENST00000488353_IVS2,ENST00000605895_IVS3	2194	major	-29	#2/2	0:none	-1.40	.	-7.27	-1.256	.	-7.32	-0.927
chr1	2330832	+	mBP_chr1_2330832_+_A	5	eBP_Pineda,eBP_Briese,cBP_BPP,cBP_Branchpointer,cBP_LaBranchoR	RER1	ENST00000306256_IVS4,ENST00000378512_IVS3,ENST00000443438_IVS3,ENST00000488353_IVS2,ENST00000605895_IVS3	2194	major	-22	#1/2	1:YTNAY	-5.20	.	0.8	0.157	.	2.29	0.694
chr1	2332276	+	mBP_chr1_2332276_+_A	6	eBP_Mercer,eBP_Pineda,eBP_Briese,cBP_BPP,cBP_Branchpointer,cBP_LaBranchoR	RER1	ENST00000378518_IVS3	3636	major	-20	#1/1	1:YTNAY	-0.10	.	-6.86	-1.641	.	-5.83	-1.241
chr1	2332276	+	mBP_chr1_2332276_+_A	6	eBP_Mercer,eBP_Pineda,eBP_Briese,cBP_BPP,cBP_Branchpointer,cBP_LaBranchoR	RER1	ENST00000306256_IVS5,ENST00000378512_IVS4,ENST00000443438_IVS4,ENST00000488353_IVS3,ENST00000605895_IVS4	1342	major	-20	#1/1	1:YTNAY	-0.10	.	-6.86	-1.641	.	-5.83	-1.241
chr1	2333512	+	cBP_chr1_2333512_+_A	3	cBP_BPP,cBP_Branchpointer,cBP_LaBranchoR	RER1	ENST00000378512_IVS5	1161	major	-24	#1/1	4:YNA	-0.80	-5.156	-1.66	-0.599	.	0.597	-0.004
chr1	2333619	+	eBP_chr1_2333619_+_G	1	eBP_Pineda	RER1	ENST00000306256_IVS6,ENST00000378518_IVS4,ENST00000443438_IVS5,ENST00000488353_IVS4,ENST00000605895_IVS5	1271	major	-27	#2/2	0:none	-5.30	.	-0.773	0.103	-3.565	-2.7	-0.939
chr1	2333625	+	mBP_chr1_2333625_+_A	6	eBP_Pineda,eBP_Briese,cBP_BPP,cBP_Branchpointer,cBP_LaBranchoR,cBP_BPHunter	RER1	ENST00000306256_IVS6,ENST00000378518_IVS4,ENST00000443438_IVS5,ENST00000488353_IVS4,ENST00000605895_IVS5	1271	major	-21	#1/2	1:YTNAY	-5.10	.	3.78	1.71	.	3.78	1.71
chr1	2334445	+	eBP_chr1_2334445_+_A	1	eBP_Mercer	RER1	ENST00000306256_IVS7,ENST00000378512_IVS6,ENST00000488353_IVS5,ENST00000605895_IVS6	692	major	-29	#4/4	0:none	-1.20	.	2.7	0.387	-5.156	3.09	0.632
chr1	2334448	+	mBP_chr1_2334448_+_A	4	eBP_Mercer,eBP_Pineda,cBP_Branchpointer,cBP_LaBranchoR	RER1	ENST00000306256_IVS7,ENST00000378512_IVS6,ENST00000488353_IVS5,ENST00000605895_IVS6	692	major	-26	#3/4	0:none	-1.60	.	2.02	-0.21	-5.156	-1.34	-0.207
chr1	2334449	+	cBP_chr1_2334449_+_A	2	cBP_BPP,cBP_Branchpointer	RER1	ENST00000306256_IVS7,ENST00000378512_IVS6,ENST00000488353_IVS5,ENST00000605895_IVS6	692	major	-25	#2/4	3:TNA	-1.90	.	0.315	-0.206	.	0.56	-0.202
chr1	2334453	+	mBP_chr1_2334453_+_A	3	eBP_Mercer,eBP_Pineda,cBP_Branchpointer	RER1	ENST00000306256_IVS7,ENST00000378512_IVS6,ENST00000488353_IVS5,ENST00000605895_IVS6	692	major	-21	#1/4	2:YTNA	-2.00	.	-2.66	-1.634	.	1.56	1.024
chr1	2337295	-	mBP_chr1_2337295_-_A	5	eBP_Mercer,eBP_Pineda,cBP_BPP,cBP_Branchpointer,cBP_LaBranchoR	PEX10	ENST00000288774_IVS5,ENST00000447513_IVS5	649	major	-22	#1/2	3:TNA	-1.30	.	1.21	0.233	.	0.692	0.115
chr1	2337296	-	eBP_chr1_2337296_-_G	2	eBP_Mercer,eBP_Taggart	PEX10	ENST00000288774_IVS5,ENST00000447513_IVS5	649	major	-23	#2/2	0:none	-4.40	.	3.31	2.149	-4.855	2.74	1.101
chr1	2338081	-	mBP_chr1_2338081_-_A	4	eBP_Pineda,cBP_BPP,cBP_Branchpointer,cBP_LaBranchoR	PEX10	ENST00000288774_IVS4,ENST00000447513_IVS4	100	major	-23	#1/2	1:YTNAY	-4.20	.	-9.61	-1.435	.	-1.23	-0.18
chr1	2338087	-	cBP_chr1_2338087_-_A	1	cBP_Branchpointer	PEX10	ENST00000288774_IVS4,ENST00000447513_IVS4	100	major	-29	#2/2	4:YNA	-1.60	.	-5.41	-0.778	-3.651	0.125	-0.013
chr1	2338358	-	cBP_chr1_2338358_-_A	1	cBP_Branchpointer	PEX10	ENST00000447513_IVS3	1556	major	-24	#1/5	3:TNA	0.00	-5.156	0.706	0.041	.	-0.0323	-0.067
chr1	2338361	-	mBP_chr1_2338361_-_A	5	eBP_Taggart,eBP_Pineda,cBP_BPP,cBP_Branchpointer,cBP_LaBranchoR	PEX10	ENST00000447513_IVS3	1556	major	-27	#2/5	1:YTNAY	-0.10	-2.998	-0.0332	0.124	.	0.866	0.527
chr1	2338412	-	cBP_chr1_2338412_-_A	1	cBP_Branchpointer	PEX10	ENST00000447513_IVS3	1556	major	-78	#3/5	2:YTNA	-3.10	.	0.817	0.267	.	-3.21	-0.577
chr1	2338412	-	cBP_chr1_2338412_-_A	1	cBP_Branchpointer	PEX10	ENST00000288774_IVS3	1496	major	-18	#1/3	2:YTNA	-3.10	.	0.817	0.267	.	-3.21	-0.577
chr1	2338417	-	cBP_chr1_2338417_-_A	1	cBP_Branchpointer	PEX10	ENST00000447513_IVS3	1556	major	-83	#4/5	4:YNA	-2.40	.	-3.84	-1.37	.	1.92	1.019
chr1	2338417	-	cBP_chr1_2338417_-_A	1	cBP_Branchpointer	PEX10	ENST00000288774_IVS3	1496	major	-23	#2/3	4:YNA	-2.40	.	-3.84	-1.37	.	1.92	1.019
chr1	2338431	-	cBP_chr1_2338431_-_A	3	cBP_BPP,cBP_Branchpointer,cBP_LaBranchoR	PEX10	ENST00000447513_IVS3	1556	major	-97	#5/5	1:YTNAY	-3.70	.	-1.06	-0.309	.	-1.88	-0.558
chr1	2338431	-	cBP_chr1_2338431_-_A	3	cBP_BPP,cBP_Branchpointer,cBP_LaBranchoR	PEX10	ENST00000288774_IVS3	1496	major	-37	#3/3	1:YTNAY	-3.70	.	-1.06	-0.309	.	-1.88	-0.558
chr1	2340317	-	eBP_chr1_2340317_-_A	1	eBP_Pineda	PEX10	ENST00000288774_IVS2,ENST00000447513_IVS2	1512	major	-20	#1/4	0:none	-2.50	.	-1.46	-0.212	.	-5.54	-1.166
chr1	2340319	-	mBP_chr1_2340319_-_A	3	eBP_Mercer,eBP_Pineda,cBP_LaBranchoR	PEX10	ENST00000288774_IVS2,ENST00000447513_IVS2	1512	major	-22	#2/4	0:none	-4.00	.	-5.54	-1.166	.	-5.84	-0.852
chr1	2340321	-	cBP_chr1_2340321_-_A	1	cBP_Branchpointer	PEX10	ENST00000288774_IVS2,ENST00000447513_IVS2	1512	major	-24	#3/4	4:YNA	0.00	.	-5.84	-0.852	.	-0.501	-0.158
chr1	2340328	-	mBP_chr1_2340328_-_A	5	eBP_Mercer,eBP_Pineda,eBP_Briese,cBP_BPP,cBP_Branchpointer	PEX10	ENST00000288774_IVS2,ENST00000447513_IVS2	1512	major	-31	#4/4	2:YTNA	0.00	.	-6.21	-0.499	.	-0.387	-0.674
chr1	2341909	-	mBP_chr1_2341909_-_A	6	eBP_Taggart,eBP_Pineda,cBP_BPP,cBP_Branchpointer,cBP_LaBranchoR,cBP_BPHunter	PEX10	ENST00000288774_IVS1,ENST00000447513_IVS1	1939	major	-19	#1/1	1:YTNAY	-6.70	.	-0.197	-0.049	.	1.42	0.415
chr1	2409890	+	cBP_chr1_2409890_+_A	3	cBP_BPP,cBP_Branchpointer,cBP_LaBranchoR	PLCH2	ENST00000449969_IVS1	10813	major	-25	#1/1	1:YTNAY	-6.70	.	0.235	0.263	.	0.235	0.263
chr1	2409890	+	cBP_chr1_2409890_+_A	3	cBP_BPP,cBP_Branchpointer,cBP_LaBranchoR	PLCH2	ENST00000419816_IVS1	1763	major	-25	#1/1	1:YTNAY	-6.70	.	0.235	0.263	.	0.235	0.263
chr1	2411147	+	cBP_chr1_2411147_+_A	3	cBP_BPP,cBP_Branchpointer,cBP_LaBranchoR	PLCH2	ENST00000419816_IVS2,ENST00000449969_IVS2	1111	major	-26	#1/1	1:YTNAY	-3.30	.	3.14	1.697	.	-4.33	-0.967
chr1	2411588	+	cBP_chr1_2411588_+_A	1	cBP_BPP	PLCH2	ENST00000419816_IVS3,ENST00000449969_IVS3	205	major	-35	#2/2	4:YNA	-0.30	-5.156	-0.104	-0.106	.	0.952	0.088
chr1	2411609	+	cBP_chr1_2411609_+_A	3	cBP_BPP,cBP_LaBranchoR,cBP_BPHunter	PLCH2	ENST00000419816_IVS3,ENST00000449969_IVS3	205	major	-14	#1/2	1:YTNAY	-3.70	.	5.01	1.909	.	5.01	1.909
chr1	2415866	+	cBP_chr1_2415866_+_A	2	cBP_Branchpointer,cBP_LaBranchoR	PLCH2	ENST00000419816_IVS4,ENST00000449969_IVS4	4135	major	-21	#2/2	0:none	-0.50	.	1.37	0.479	.	-2.04	-0.199
chr1	2415870	+	cBP_chr1_2415870_+_A	1	cBP_BPP	PLCH2	ENST00000419816_IVS4,ENST00000449969_IVS4	4135	major	-17	#1/2	4:YNA	0.00	-3.709	-5.71	-1.345	.	-2.27	-0.415
chr1	2418326	+	cBP_chr1_2418326_+_A	3	cBP_BPP,cBP_Branchpointer,cBP_LaBranchoR	PLCH2	ENST00000419816_IVS5,ENST00000449969_IVS5	2288	major	-20	#1/1	1:YTNAY	-2.20	.	-4.51	-0.907	.	0.278	0.058
chr1	2418582	+	cBP_chr1_2418582_+_A	3	cBP_BPP,cBP_Branchpointer,cBP_LaBranchoR	PLCH2	ENST00000419816_IVS6,ENST00000449969_IVS6	172	major	-30	#1/1	1:YTNAY	-7.60	.	-3.19	-0.555	.	-3.04	-0.78
chr1	2419015	+	cBP_chr1_2419015_+_A	3	cBP_BPP,cBP_Branchpointer,cBP_LaBranchoR	PLCH2	ENST00000419816_IVS7,ENST00000449969_IVS7	221	major	-22	#1/1	1:YTNAY	-5.80	.	1.7	0.112	.	0.45	-0.113
chr1	2420617	+	cBP_chr1_2420617_+_A	4	cBP_BPP,cBP_Branchpointer,cBP_LaBranchoR,cBP_BPHunter	PLCH2	ENST00000419816_IVS8,ENST00000449969_IVS8	1488	major	-29	#1/1	1:YTNAY	0.00	.	-1.18	-0.431	.	2.52	1.986
chr1	2421178	+	cBP_chr1_2421178_+_A	1	cBP_Branchpointer	PLCH2	ENST00000419816_IVS9,ENST00000449969_IVS9	381	major	-21	#2/2	4:YNA	0.00	.	-5.75	-1.683	-5.156	0.952	-0.015
chr1	2421181	+	cBP_chr1_2421181_+_A	2	cBP_BPP,cBP_LaBranchoR	PLCH2	ENST00000419816_IVS9,ENST00000449969_IVS9	381	major	-18	#1/2	3:TNA	-2.20	.	-1.59	-0.731	.	-4.31	-1.057
chr1	2422605	+	cBP_chr1_2422605_+_A	1	cBP_Branchpointer	PLCH2	ENST00000419816_IVS10,ENST00000449969_IVS10	1324	major	-26	#2/2	4:YNA	-2.90	.	-5.88	-0.788	.	-0.276	-0.139
chr1	2422606	+	cBP_chr1_2422606_+_A	2	cBP_BPP,cBP_LaBranchoR	PLCH2	ENST00000419816_IVS10,ENST00000449969_IVS10	1324	major	-25	#1/2	4:YNA	-2.90	.	1.81	0.229	.	0.183	-0.07
chr1	2426265	+	cBP_chr1_2426265_+_A	3	cBP_BPP,cBP_Branchpointer,cBP_LaBranchoR	PLCH2	ENST00000419816_IVS11,ENST00000449969_IVS11	3520	major	-30	#1/1	1:YTNAY	-0.80	.	0.278	0.578	.	1.71	0.559
chr1	2426899	+	cBP_chr1_2426899_+_A	1	cBP_Branchpointer	PLCH2	ENST00000419816_IVS12,ENST00000449969_IVS12	539	major	-28	#3/3	4:YNA	0.00	.	-5.1	-0.718	.	1.94	0.493
chr1	2426901	+	mBP_chr1_2426901_+_A	2	eBP_Pineda,cBP_Branchpointer	PLCH2	ENST00000419816_IVS12,ENST00000449969_IVS12	539	major	-26	#2/3	0:none	-7.60	-4.855	-4.27	-0.538	.	-5.1	-0.718
chr1	2426906	+	mBP_chr1_2426906_+_A	5	eBP_Taggart,eBP_Pineda,cBP_BPP,cBP_Branchpointer,cBP_LaBranchoR	PLCH2	ENST00000419816_IVS12,ENST00000449969_IVS12	539	major	-21	#1/3	1:YTNAY	-4.10	.	-1.87	-0.197	.	-3.23	-0.76
chr1	2428026	+	cBP_chr1_2428026_+_A	3	cBP_BPP,cBP_Branchpointer,cBP_LaBranchoR	PLCH2	ENST00000419816_IVS13,ENST00000449969_IVS13	1036	major	-20	#1/1	1:YTNAY	-3.00	.	2.17	1.517	.	0.921	0.075
chr1	2428244	+	cBP_chr1_2428244_+_A	3	cBP_BPP,cBP_Branchpointer,cBP_LaBranchoR	PLCH2	ENST00000419816_IVS14,ENST00000449969_IVS14	123	major	-23	#1/1	1:YTNAY	-0.60	-5.156	2.47	1.654	-3.393	2.63	1.654
chr1	2428912	+	cBP_chr1_2428912_+_A	3	cBP_Branchpointer,cBP_LaBranchoR,cBP_BPHunter	PLCH2	ENST00000419816_IVS15,ENST00000449969_IVS15	491	major	-29	#3/3	1:YTNAY	-5.70	.	3.48	1.368	.	3.62	1.425
chr1	2428915	+	cBP_chr1_2428915_+_A	2	cBP_BPP,cBP_Branchpointer	PLCH2	ENST00000419816_IVS15,ENST00000449969_IVS15	491	major	-26	#2/3	4:YNA	0.00	-4.855	-6.93	-4.084	.	1.68	0.156
chr1	2428920	+	cBP_chr1_2428920_+_A	1	cBP_Branchpointer	PLCH2	ENST00000419816_IVS15,ENST00000449969_IVS15	491	major	-21	#1/3	0:none	-3.70	.	-0.211	-0.33	.	-7.05	-1.522
chr1	2429938	+	cBP_chr1_2429938_+_A	3	cBP_BPP,cBP_Branchpointer,cBP_LaBranchoR	PLCH2	ENST00000419816_IVS16,ENST00000449969_IVS16	913	major	-24	#1/1	1:YTNAY	-5.20	.	-1.53	-0.42	.	-1.72	-0.363
chr1	2430157	+	cBP_chr1_2430157_+_A	3	cBP_BPP,cBP_Branchpointer,cBP_LaBranchoR	PLCH2	ENST00000419816_IVS17,ENST00000449969_IVS17	96	major	-26	#1/1	1:YTNAY	-0.90	.	-0.727	0.006	.	-4.36	-1.283
chr1	2430491	+	cBP_chr1_2430491_+_A	1	cBP_BPP	PLCH2	ENST00000419816_IVS18,ENST00000449969_IVS18	255	major	-32	#2/2	4:YNA	-0.30	.	-0.0723	-0.028	.	-3.54	-0.755
chr1	2430496	+	cBP_chr1_2430496_+_A	1	cBP_LaBranchoR	PLCH2	ENST00000419816_IVS18,ENST00000449969_IVS18	255	major	-27	#1/2	0:none	-3.30	-5.156	0.215	-0.149	.	-5.81	-1.346
chr1	2431047	+	cBP_chr1_2431047_+_A	1	cBP_BPP	PLCH2	ENST00000419816_IVS19,ENST00000449969_IVS19	410	major	-33	#4/4	3:TNA	-1.30	.	-3.7	-0.929	.	-1.07	-0.237
chr1	2431052	+	cBP_chr1_2431052_+_A	2	cBP_Branchpointer,cBP_LaBranchoR	PLCH2	ENST00000419816_IVS19,ENST00000449969_IVS19	410	major	-28	#3/4	1:YTNAY	0.00	-4.114	-4.94	-1.544	.	-3.47	-0.849
chr1	2431055	+	cBP_chr1_2431055_+_A	1	cBP_Branchpointer	PLCH2	ENST00000419816_IVS19,ENST00000449969_IVS19	410	major	-25	#2/4	3:TNA	-0.60	.	-1.6	-0.436	.	-0.558	-0.008
chr1	2431064	+	cBP_chr1_2431064_+_A	1	cBP_BPHunter	PLCH2	ENST00000419816_IVS19,ENST00000449969_IVS19	410	major	-16	#1/4	1:YTNAY	-5.30	.	-0.574	0.191	-4.855	-3.98	-0.909
chr1	2433523	+	cBP_chr1_2433523_+_A	1	cBP_BPP	PLCH2	ENST00000419816_IVS20,ENST00000449969_IVS20	2391	major	-28	#2/2	4:YNA	-5.00	.	-3.35	-0.376	.	0.142	-0.075
chr1	2433531	+	cBP_chr1_2433531_+_A	2	cBP_Branchpointer,cBP_LaBranchoR	PLCH2	ENST00000419816_IVS20,ENST00000449969_IVS20	2391	major	-20	#1/2	0:none	-5.40	.	1.18	-0.096	.	-0.174	0.037
chr1	2435014	+	cBP_chr1_2435014_+_A	3	cBP_BPP,cBP_Branchpointer,cBP_LaBranchoR	PLCH2	ENST00000449969_IVS21	706	major	-42	#2/2	1:YTNAY	-3.70	.	1.14	0.068	.	2.65	1.725
chr1	2435032	+	cBP_chr1_2435032_+_C	1	cBP_Branchpointer	PLCH2	ENST00000449969_IVS21	706	major	-24	#1/2	0:none	-3.00	-5.155	2.17	0.586	-5.155	3.33	1.654
chr1	2435272	+	cBP_chr1_2435272_+_A	1	cBP_BPP	PLCH2	ENST00000419816_IVS21	1512	major	-89	#2/2	1:YTNAY	-0.10	.	1.56	0.969	.	1.56	0.969
chr1	2435341	+	cBP_chr1_2435341_+_A	2	cBP_Branchpointer,cBP_LaBranchoR	PLCH2	ENST00000419816_IVS21	1512	major	-20	#1/2	1:YTNAY	0.00	-2.689	-2.82	-0.626	.	-0.66	-0.244
chr1	2440521	-	mBP_chr1_2440521_-_A	7	eBP_Mercer,eBP_Pineda,eBP_Briese,cBP_BPP,cBP_Branchpointer,cBP_LaBranchoR,cBP_BPHunter	PANK4	ENST00000378466_IVS18	801	major	-22	#1/2	1:YTNAY	0.00	.	-4.56	-1.096	.	2.41	0.323
chr1	2440527	-	cBP_chr1_2440527_-_A	1	cBP_Branchpointer	PANK4	ENST00000378466_IVS18	801	major	-28	#2/2	4:YNA	-0.80	.	-8.82	-2.248	.	2.31	1.014
chr1	2441388	-	cBP_chr1_2441388_-_A	3	cBP_BPP,cBP_Branchpointer,cBP_LaBranchoR	PANK4	ENST00000378466_IVS17	126	major	-19	#1/2	1:YTNAY	-5.20	.	1.8	1.049	.	1.94	1.145
chr1	2441392	-	cBP_chr1_2441392_-_A	1	cBP_Branchpointer	PANK4	ENST00000378466_IVS17	126	major	-23	#2/2	0:none	-0.50	-0.425	-3.69	-1.81	-5.156	-0.384	-0.072
chr1	2441621	-	mBP_chr1_2441621_-_A	4	eBP_Briese,cBP_BPP,cBP_Branchpointer,cBP_LaBranchoR	PANK4	ENST00000378466_IVS16	520	major	-25	#1/1	2:YTNA	-0.60	.	-1.71	-0.389	.	2.07	0.613
chr1	2442244	-	cBP_chr1_2442244_-_A	3	cBP_BPP,cBP_Branchpointer,cBP_LaBranchoR	PANK4	ENST00000378466_IVS15	555	major	-23	#1/3	2:YTNA	-3.10	-5.156	5.18	1.955	.	5.18	1.955
chr1	2442248	-	eBP_chr1_2442248_-_A	1	eBP_Mercer	PANK4	ENST00000378466_IVS15	555	major	-27	#2/3	4:YNA	-2.40	.	5.18	1.955	.	3.15	2.415
chr1	2442249	-	cBP_chr1_2442249_-_A	1	cBP_Branchpointer	PANK4	ENST00000378466_IVS15	555	major	-28	#3/3	4:YNA	-2.40	-5.156	4.06	0.83	.	5.18	2.415
chr1	2442849	-	cBP_chr1_2442849_-_A	1	cBP_Branchpointer	PANK4	ENST00000378466_IVS14	240	major	-23	#1/2	3:TNA	0.00	-4.855	-8.27	-2.526	-5.156	-5.76	-0.801
chr1	2442852	-	mBP_chr1_2442852_-_A	5	eBP_Mercer,eBP_Briese,cBP_BPP,cBP_Branchpointer,cBP_LaBranchoR	PANK4	ENST00000378466_IVS14	240	major	-26	#2/2	1:YTNAY	-3.80	.	0.349	-0.125	.	-1.03	-0.102
chr1	2443148	-	mBP_chr1_2443148_-_A	5	eBP_Mercer,eBP_Briese,cBP_BPP,cBP_Branchpointer,cBP_LaBranchoR	PANK4	ENST00000378466_IVS13	1204	major	-26	#1/1	1:YTNAY	0.00	.	-1.87	-0.708	.	-0.129	-0.07
chr1	2444505	-	mBP_chr1_2444505_-_A	2	eBP_Mercer,cBP_Branchpointer	PANK4	ENST00000378466_IVS12	962	major	-27	#1/2	2:YTNA	-2.00	.	-5.28	-1.063	-4.679	-1.64	-0.24
chr1	2444509	-	mBP_chr1_2444509_-_A	4	eBP_Pineda,cBP_BPP,cBP_Branchpointer,cBP_LaBranchoR	PANK4	ENST00000378466_IVS12	962	major	-31	#2/2	1:YTNAY	0.00	.	-6.24	-3.469	.	0.637	-0.111
chr1	2445555	-	mBP_chr1_2445555_-_A	4	eBP_Briese,cBP_BPP,cBP_Branchpointer,cBP_LaBranchoR	PANK4	ENST00000378466_IVS11	264	major	-27	#1/1	2:YTNA	-5.20	.	2.71	1.744	.	2.95	0.732
chr1	2445929	-	mBP_chr1_2445929_-_A	5	eBP_Mercer,cBP_BPP,cBP_Branchpointer,cBP_LaBranchoR,cBP_BPHunter	PANK4	ENST00000378466_IVS10	1095	major	-24	#1/2	1:YTNAY	-5.10	-5.126	-1.32	-0.164	.	0.00529	0.08
chr1	2445933	-	mBP_chr1_2445933_-_A	3	eBP_Pineda,eBP_Briese,cBP_Branchpointer	PANK4	ENST00000378466_IVS10	1095	major	-28	#2/2	1:YTNAY	-2.20	.	-1.14	-0.152	.	-6.55	-1.533
chr1	2447180	-	mBP_chr1_2447180_-_A	2	eBP_Pineda,cBP_Branchpointer	PANK4	ENST00000378466_IVS9	2446	major	-24	#1/3	4:YNA	0.00	.	-7.63	-1.429	-5.156	0.949	0.294
chr1	2447188	-	mBP_chr1_2447188_-_A	7	eBP_Mercer,eBP_Taggart,eBP_Pineda,eBP_Briese,cBP_BPP,cBP_Branchpointer,cBP_LaBranchoR	PANK4	ENST00000378466_IVS9	2446	major	-32	#2/3	3:TNA	-2.10	.	1.24	0.501	.	3.69	1.458
chr1	2447194	-	eBP_chr1_2447194_-_A	1	eBP_Pineda	PANK4	ENST00000378466_IVS9	2446	major	-38	#3/3	4:YNA	-0.30	.	-3.24	-2.367	.	1.85	0.24
chr1	2449723	-	eBP_chr1_2449723_-_C	1	eBP_BPHunter	PANK4	ENST00000378466_IVS8	251	major	-20	#1/3	0:none	-1.50	.	0.624	0.161	.	-0.512	-0.113
chr1	2449724	-	mBP_chr1_2449724_-_A	5	eBP_Pineda,eBP_Briese,eBP_BPHunter,cBP_BPP,cBP_Branchpointer	PANK4	ENST00000378466_IVS8	251	major	-21	#2/3	3:TNA	-1.40	.	-5.19	-1.477	-5.156	-2.74	-0.489
chr1	2449733	-	cBP_chr1_2449733_-_A	2	cBP_Branchpointer,cBP_LaBranchoR	PANK4	ENST00000378466_IVS8	251	major	-30	#3/3	1:YTNAY	-4.40	.	2.54	0.324	.	3.68	1.297
chr1	2450058	-	mBP_chr1_2450058_-_A	4	eBP_Mercer,eBP_Pineda,cBP_Branchpointer,cBP_LaBranchoR	PANK4	ENST00000378466_IVS7	545	major	-22	#1/4	0:none	-1.00	.	-7.03	-1.588	.	-0.438	-0.114
chr1	2450061	-	cBP_chr1_2450061_-_A	1	cBP_Branchpointer	PANK4	ENST00000378466_IVS7	545	major	-25	#2/4	0:none	-4.50	.	-3.57	-0.846	.	-0.627	-0.1
chr1	2450064	-	eBP_chr1_2450064_-_A	2	eBP_Mercer,eBP_Pineda	PANK4	ENST00000378466_IVS7	545	major	-28	#3/4	0:none	-4.20	-5.156	-1.0	-0.45	.	0.502	0.437
chr1	2450066	-	mBP_chr1_2450066_-_A	2	eBP_Mercer,cBP_BPP	PANK4	ENST00000378466_IVS7	545	major	-30	#4/4	4:YNA	-2.90	.	0.502	0.437	.	-0.543	-0.306
chr1	2450787	-	eBP_chr1_2450787_-_G	1	eBP_Pineda	PANK4	ENST00000378466_IVS6	476	major	-24	#1/2	0:none	-0.10	.	0.561	0.535	.	-0.941	-0.283
chr1	2450788	-	mBP_chr1_2450788_-_A	4	eBP_Taggart,cBP_BPP,cBP_Branchpointer,cBP_LaBranchoR	PANK4	ENST00000378466_IVS6	476	major	-25	#2/2	3:TNA	0.00	.	-1.76	-1.104	.	-1.49	-1.007
chr1	2451419	-	mBP_chr1_2451419_-_A	4	eBP_Briese,cBP_BPP,cBP_Branchpointer,cBP_LaBranchoR	PANK4	ENST00000378466_IVS5	367	major	-26	#1/1	1:YTNAY	0.00	.	2.17	0.137	.	-2.42	-0.357
chr1	2451882	-	cBP_chr1_2451882_-_A	3	cBP_BPP,cBP_Branchpointer,cBP_LaBranchoR	PANK4	ENST00000378466_IVS4	308	major	-29	#1/1	2:YTNA	-2.50	.	-6.16	-1.849	.	-1.31	-0.289
chr1	2452368	-	cBP_chr1_2452368_-_A	2	cBP_BPP,cBP_Branchpointer	PANK4	ENST00000378466_IVS3	194	major	-23	#1/2	2:YTNA	0.00	.	-4.59	-1.146	.	-6.08	-2.217
chr1	2452369	-	cBP_chr1_2452369_-_A	2	cBP_Branchpointer,cBP_LaBranchoR	PANK4	ENST00000378466_IVS3	194	major	-24	#2/2	2:YTNA	0.00	.	-1.73	-0.19	.	-6.08	-2.022
chr1	2452768	-	cBP_chr1_2452768_-_A	1	cBP_BPP	PANK4	ENST00000378466_IVS2	402	major	-14	#1/8	4:YNA	0.00	-4.678	-7.6	-2.526	-5.156	-7.24	-2.14
chr1	2452773	-	eBP_chr1_2452773_-_C	1	eBP_Mercer	PANK4	ENST00000378466_IVS2	402	major	-19	#2/8	0:none	0.00	.	-2.52	-0.37	.	1.69	0.296
chr1	2452776	-	eBP_chr1_2452776_-_C	2	eBP_Mercer,eBP_Taggart	PANK4	ENST00000378466_IVS2	402	major	-22	#3/8	0:none	-1.40	.	-7.6	-1.131	-4.202	-7.1	-1.508
chr1	2452777	-	eBP_chr1_2452777_-_G	1	eBP_Pineda	PANK4	ENST00000378466_IVS2	402	major	-23	#4/8	0:none	-4.40	.	1.89	0.363	.	-4.86	-0.829
chr1	2452780	-	eBP_chr1_2452780_-_G	1	eBP_Mercer	PANK4	ENST00000378466_IVS2	402	major	-26	#5/8	0:none	-2.50	.	-1.17	-0.328	.	0.286	0.079
chr1	2452782	-	cBP_chr1_2452782_-_A	1	cBP_LaBranchoR	PANK4	ENST00000378466_IVS2	402	major	-28	#6/8	0:none	-4.00	.	0.286	0.079	-5.156	-3.15	-2.803
chr1	2452786	-	eBP_chr1_2452786_-_A	1	eBP_Mercer	PANK4	ENST00000378466_IVS2	402	major	-32	#7/8	0:none	-2.00	-4.855	-2.95	-1.555	-4.855	-4.08	-2.207
chr1	2452788	-	eBP_chr1_2452788_-_A	2	eBP_Mercer,eBP_Briese	PANK4	ENST00000378466_IVS2	402	major	-34	#8/8	4:YNA	-1.20	-4.855	-4.08	-2.207	.	-4.3	-1.622
chr1	2453269	-	cBP_chr1_2453269_-_A	3	cBP_BPP,cBP_Branchpointer,cBP_LaBranchoR	PANK4	ENST00000378466_IVS1	4663	major	-30	#1/1	2:YTNA	-0.30	.	3.39	0.572	.	2.08	0.124
chr1	2461211	-	cBP_chr1_2461211_-_A	3	cBP_BPP,cBP_Branchpointer,cBP_LaBranchoR	HES5	ENST00000378453_IVS2	96	major	-23	#1/1	1:YTNAY	-1.60	.	1.78	1.377	.	1.94	1.377
chr1	2461469	-	cBP_chr1_2461469_-_A	3	cBP_BPP,cBP_Branchpointer,cBP_LaBranchoR	HES5	ENST00000378453_IVS1	99	major	-19	#1/2	1:YTNAY	-6.80	.	1.05	1.276	.	2.49	1.276
chr1	2461475	-	cBP_chr1_2461475_-_A	1	cBP_Branchpointer	HES5	ENST00000378453_IVS1	99	major	-25	#2/2	4:YNA	-1.60	.	1.27	0.482	.	-1.32	-0.227
chr1	2487975	+	cBP_chr1_2487975_+_A	2	cBP_BPP,cBP_LaBranchoR	TNFRSF14	ENST00000426449_IVS1	917	major	-49	#5/5	3:TNA	-1.20	.	0.339	0.1	.	-1.1	-0.344
chr1	2487975	+	cBP_chr1_2487975_+_A	2	cBP_BPP,cBP_LaBranchoR	TNFRSF14	ENST00000434817_IVS1	734	major	-49	#5/5	3:TNA	-1.20	.	0.339	0.1	.	-1.1	-0.344
chr1	2487975	+	cBP_chr1_2487975_+_A	2	cBP_BPP,cBP_LaBranchoR	TNFRSF14	ENST00000451778_IVS1	552	major	-49	#5/5	3:TNA	-1.20	.	0.339	0.1	.	-1.1	-0.344
chr1	2487975	+	cBP_chr1_2487975_+_A	2	cBP_BPP,cBP_LaBranchoR	TNFRSF14	ENST00000435221_IVS1	332	major	-49	#5/5	3:TNA	-1.20	.	0.339	0.1	.	-1.1	-0.344
chr1	2487987	+	eBP_chr1_2487987_+_A	1	eBP_Pineda	TNFRSF14	ENST00000426449_IVS1	917	major	-37	#4/5	0:none	-0.70	-3.042	-1.86	-1.061	.	-2.19	-1.702
chr1	2487987	+	eBP_chr1_2487987_+_A	1	eBP_Pineda	TNFRSF14	ENST00000434817_IVS1	734	major	-37	#4/5	0:none	-0.70	-3.042	-1.86	-1.061	.	-2.19	-1.702
chr1	2487987	+	eBP_chr1_2487987_+_A	1	eBP_Pineda	TNFRSF14	ENST00000451778_IVS1	552	major	-37	#4/5	0:none	-0.70	-3.042	-1.86	-1.061	.	-2.19	-1.702
chr1	2487987	+	eBP_chr1_2487987_+_A	1	eBP_Pineda	TNFRSF14	ENST00000435221_IVS1	332	major	-37	#4/5	0:none	-0.70	-3.042	-1.86	-1.061	.	-2.19	-1.702
chr1	2487992	+	eBP_chr1_2487992_+_C	1	eBP_BPHunter	TNFRSF14	ENST00000426449_IVS1	917	major	-32	#3/5	0:none	0.00	.	0.97	0.863	-5.155	-0.0465	0.005
chr1	2487992	+	eBP_chr1_2487992_+_C	1	eBP_BPHunter	TNFRSF14	ENST00000434817_IVS1	734	major	-32	#3/5	0:none	0.00	.	0.97	0.863	-5.155	-0.0465	0.005
chr1	2487992	+	eBP_chr1_2487992_+_C	1	eBP_BPHunter	TNFRSF14	ENST00000451778_IVS1	552	major	-32	#3/5	0:none	0.00	.	0.97	0.863	-5.155	-0.0465	0.005
chr1	2487992	+	eBP_chr1_2487992_+_C	1	eBP_BPHunter	TNFRSF14	ENST00000435221_IVS1	332	major	-32	#3/5	0:none	0.00	.	0.97	0.863	-5.155	-0.0465	0.005
chr1	2487993	+	eBP_chr1_2487993_+_T	1	eBP_Pineda	TNFRSF14	ENST00000426449_IVS1	917	major	-31	#2/5	0:none	0.00	.	-0.294	-0.105	.	-1.94	-0.763
chr1	2487993	+	eBP_chr1_2487993_+_T	1	eBP_Pineda	TNFRSF14	ENST00000434817_IVS1	734	major	-31	#2/5	0:none	0.00	.	-0.294	-0.105	.	-1.94	-0.763
chr1	2487993	+	eBP_chr1_2487993_+_T	1	eBP_Pineda	TNFRSF14	ENST00000451778_IVS1	552	major	-31	#2/5	0:none	0.00	.	-0.294	-0.105	.	-1.94	-0.763
chr1	2487993	+	eBP_chr1_2487993_+_T	1	eBP_Pineda	TNFRSF14	ENST00000435221_IVS1	332	major	-31	#2/5	0:none	0.00	.	-0.294	-0.105	.	-1.94	-0.763
chr1	2487995	+	eBP_chr1_2487995_+_T	1	eBP_Pineda	TNFRSF14	ENST00000426449_IVS1	917	major	-29	#1/5	0:none	0.00	.	-1.36	-0.358	.	-0.294	-0.105
chr1	2487995	+	eBP_chr1_2487995_+_T	1	eBP_Pineda	TNFRSF14	ENST00000434817_IVS1	734	major	-29	#1/5	0:none	0.00	.	-1.36	-0.358	.	-0.294	-0.105
chr1	2487995	+	eBP_chr1_2487995_+_T	1	eBP_Pineda	TNFRSF14	ENST00000451778_IVS1	552	major	-29	#1/5	0:none	0.00	.	-1.36	-0.358	.	-0.294	-0.105
chr1	2487995	+	eBP_chr1_2487995_+_T	1	eBP_Pineda	TNFRSF14	ENST00000435221_IVS1	332	major	-29	#1/5	0:none	0.00	.	-1.36	-0.358	.	-0.294	-0.105
chr1	2489135	+	cBP_chr1_2489135_+_A	1	cBP_LaBranchoR	TNFRSF14	ENST00000355716_IVS1,ENST00000426449_IVS2,ENST00000434817_IVS2,ENST00000435221_IVS2,ENST00000451778_IVS2	992	major	-30	#4/4	0:none	-1.10	.	-3.4	-1.984	.	-4.25	-2.418
chr1	2489142	+	mBP_chr1_2489142_+_A	2	eBP_Pineda,cBP_Branchpointer	TNFRSF14	ENST00000355716_IVS1,ENST00000426449_IVS2,ENST00000434817_IVS2,ENST00000435221_IVS2,ENST00000451778_IVS2	992	major	-23	#3/4	4:YNA	-0.60	.	-0.00352	-0.005	.	-1.97	-0.447
chr1	2489143	+	cBP_chr1_2489143_+_A	1	cBP_BPP	TNFRSF14	ENST00000355716_IVS1,ENST00000426449_IVS2,ENST00000434817_IVS2,ENST00000435221_IVS2,ENST00000451778_IVS2	992	major	-22	#2/4	4:YNA	-0.60	.	-5.12	-1.641	.	1.64	0.673
chr1	2489155	+	cBP_chr1_2489155_+_A	1	cBP_BPHunter	TNFRSF14	ENST00000355716_IVS1,ENST00000426449_IVS2,ENST00000434817_IVS2,ENST00000435221_IVS2,ENST00000451778_IVS2	992	major	-10	#1/4	1:YTNAY	-3.30	.	-2.12	-0.599	.	-4.65	-0.972
chr1	2489758	+	mBP_chr1_2489758_+_A	4	eBP_Pineda,cBP_BPP,cBP_Branchpointer,cBP_LaBranchoR	TNFRSF14	ENST00000355716_IVS2,ENST00000426449_IVS3,ENST00000434817_IVS3,ENST00000435221_IVS3,ENST00000451778_IVS3	508	major	-24	#1/1	4:YNA	-1.80	.	-4.16	-0.951	-4.115	-3.37	-0.524
chr1	2491240	+	mBP_chr1_2491240_+_A	4	eBP_Pineda,cBP_BPP,cBP_Branchpointer,cBP_LaBranchoR	TNFRSF14	ENST00000355716_IVS3,ENST00000426449_IVS4,ENST00000434817_IVS4,ENST00000435221_IVS4,ENST00000451778_IVS4	1354	major	-22	#1/1	2:YTNA	-2.00	-4.855	1.1	0.322	.	1.13	0.334
chr1	2492033	+	mBP_chr1_2492033_+_A	5	eBP_Pineda,eBP_Briese,cBP_BPP,cBP_Branchpointer,cBP_LaBranchoR	TNFRSF14	ENST00000355716_IVS4,ENST00000426449_IVS5,ENST00000434817_IVS5,ENST00000435221_IVS5,ENST00000451778_IVS5	645	major	-30	#1/1	2:YTNA	-2.30	.	-1.56	-0.369	.	-2.4	-0.628
chr1	2493060	+	cBP_chr1_2493060_+_A	1	cBP_BPP	TNFRSF14	ENST00000355716_IVS5,ENST00000434817_IVS6,ENST00000435221_IVS6,ENST00000451778_IVS6	958	major	-52	#3/3	3:TNA	-0.50	.	0.459	0.124	-5.155	-3.38	-1.57
chr1	2493086	+	cBP_chr1_2493086_+_C	1	cBP_LaBranchoR	TNFRSF14	ENST00000355716_IVS5,ENST00000434817_IVS6,ENST00000435221_IVS6,ENST00000451778_IVS6	958	major	-26	#2/3	0:none	-1.80	.	-0.0444	0.01	.	-3.94	-1.068
chr1	2493088	+	cBP_chr1_2493088_+_A	1	cBP_Branchpointer	TNFRSF14	ENST00000355716_IVS5,ENST00000434817_IVS6,ENST00000435221_IVS6,ENST00000451778_IVS6	958	major	-24	#1/3	4:YNA	0.00	.	0.776	0.214	.	-0.0444	0.01
chr1	2494260	+	cBP_chr1_2494260_+_A	1	cBP_BPP	TNFRSF14	ENST00000355716_IVS6	1049	major	-44	#3/3	1:YTNAY	-0.50	.	-2.84	-1.096	.	-1.94	-0.503
chr1	2494281	+	mBP_chr1_2494281_+_A	5	eBP_Taggart,eBP_Pineda,cBP_Branchpointer,cBP_LaBranchoR,cBP_BPHunter	TNFRSF14	ENST00000355716_IVS6	1049	major	-23	#2/3	1:YTNAY	-3.30	.	2.02	1.195	.	2.02	1.195
chr1	2494290	+	eBP_chr1_2494290_+_T	1	eBP_Taggart	TNFRSF14	ENST00000355716_IVS6	1049	major	-14	#1/3	0:none	-1.90	.	-0.135	-0.036	.	-0.298	-0.069
chr1	2494552	+	mBP_chr1_2494552_+_A	2	eBP_Pineda,cBP_BPP	TNFRSF14	ENST00000355716_IVS7	251	major	-35	#3/3	2:YTNA	-1.10	.	-3.49	-1.364	.	-3.79	-2.898
chr1	2494555	+	eBP_chr1_2494555_+_A	1	eBP_Pineda	TNFRSF14	ENST00000355716_IVS7	251	major	-32	#2/3	0:none	-0.60	.	-3.49	-1.447	.	-0.271	-0.063
chr1	2494568	+	mBP_chr1_2494568_+_A	2	eBP_Pineda,cBP_LaBranchoR	TNFRSF14	ENST00000355716_IVS7	251	major	-19	#1/3	4:YNA	0.00	.	-0.69	-0.168	.	-0.822	-0.223
chr1	2518497	+	cBP_chr1_2518497_+_A	1	cBP_BPP	FAM213B	ENST00000419916_IVS1	142	major	-33	#2/2	4:YNA	-5.00	-4.854	-6.36	-0.938	-4.31	-1.3	-0.433
chr1	2518513	+	cBP_chr1_2518513_+_A	1	cBP_LaBranchoR	FAM213B	ENST00000419916_IVS1	142	major	-17	#1/2	3:TNA	-0.60	.	-7.16	-1.244	-5.156	-0.552	0.105
chr1	2519122	+	cBP_chr1_2519122_+_A	1	cBP_BPP	FAM213B	ENST00000419916_IVS2	445	major	-58	#3/3	3:TNA	0.00	.	-0.763	-0.374	.	-1.14	-0.307
chr1	2519154	+	cBP_chr1_2519154_+_A	1	cBP_Branchpointer	FAM213B	ENST00000419916_IVS2	445	major	-26	#2/3	0:none	-1.20	.	-5.33	-1.241	.	1.84	0.733
chr1	2519156	+	mBP_chr1_2519156_+_A	2	eBP_Pineda,cBP_LaBranchoR	FAM213B	ENST00000419916_IVS2	445	major	-24	#1/3	0:none	-4.10	.	1.62	0.475	.	-5.33	-1.241
chr1	2519742	+	cBP_chr1_2519742_+_A	4	cBP_BPP,cBP_Branchpointer,cBP_LaBranchoR,cBP_BPHunter	FAM213B	ENST00000419916_IVS3	597	major	-87	#5/5	1:YTNAY	-3.30	.	-0.834	-0.2	.	1.02	0.3
chr1	2519749	+	cBP_chr1_2519749_+_A	1	cBP_Branchpointer	FAM213B	ENST00000419916_IVS3	597	major	-80	#4/5	0:none	-0.90	.	-0.879	-0.236	.	0.64	0.25
chr1	2519807	+	cBP_chr1_2519807_+_A	1	cBP_Branchpointer	FAM213B	ENST00000419916_IVS3	597	major	-22	#3/5	4:YNA	-0.20	.	-5.94	-3.832	.	-5.76	-1.503
chr1	2519808	+	cBP_chr1_2519808_+_A	1	cBP_LaBranchoR	FAM213B	ENST00000419916_IVS3	597	major	-21	#2/5	4:YNA	-1.00	.	-2.26	-0.481	.	-2.49	-0.606
chr1	2519812	+	cBP_chr1_2519812_+_A	1	cBP_BPP	FAM213B	ENST00000419916_IVS3	597	major	-17	#1/5	4:YNA	-3.60	.	-2.94	-0.67	-1.667	-6.35	-2.66
chr1	2519939	+	cBP_chr1_2519939_+_C	1	cBP_LaBranchoR	FAM213B	ENST00000419916_IVS4	96	major	-50	#4/4	0:none	-2.20	.	-0.117	-0.116	.	-2.78	-0.487
chr1	2519941	+	cBP_chr1_2519941_+_A	1	cBP_BPP	FAM213B	ENST00000419916_IVS4	96	major	-48	#3/4	4:YNA	0.00	-5.156	-6.96	-2.369	.	-0.117	-0.116
chr1	2519963	+	mBP_chr1_2519963_+_A	4	eBP_Pineda,cBP_BPP,cBP_Branchpointer,cBP_LaBranchoR	FAM213B	ENST00000419916_IVS4	96	major	-26	#2/4	1:YTNAY	-3.20	.	1.5	0.112	.	2.73	0.538
chr1	2519967	+	cBP_chr1_2519967_+_A	1	cBP_Branchpointer	FAM213B	ENST00000419916_IVS4	96	major	-22	#1/4	2:YTNA	-2.10	.	-2.51	-0.875	.	0.594	-0.056
chr1	2520340	+	cBP_chr1_2520340_+_A	3	cBP_BPP,cBP_Branchpointer,cBP_LaBranchoR	FAM213B	ENST00000419916_IVS5	296	major	-21	#3/3	3:TNA	-1.90	-5.156	-1.84	-0.114	-5.156	1.89	0.216
chr1	2520342	+	eBP_chr1_2520342_+_T	1	eBP_Mercer	FAM213B	ENST00000419916_IVS5	296	major	-19	#2/3	0:none	-3.40	.	-5.31	-1.044	-5.156	-1.84	-0.114
chr1	2520344	+	eBP_chr1_2520344_+_C	1	eBP_Taggart	FAM213B	ENST00000419916_IVS5	296	major	-17	#1/3	0:none	-5.50	.	1.21	0.432	.	-5.31	-1.044
chr1	2520826	+	cBP_chr1_2520826_+_A	3	cBP_BPP,cBP_Branchpointer,cBP_LaBranchoR	FAM213B	ENST00000419916_IVS6	369	major	-23	#1/1	4:YNA	-0.30	.	-1.8	-0.331	.	2.64	1.801
chr1	2522546	-	cBP_chr1_2522546_-_A	2	cBP_BPP,cBP_Branchpointer	MMEL1	ENST00000378412_IVS23,ENST00000502556_IVS18	467	major	-18	#1/2	3:TNA	-1.20	.	-1.02	-0.42	.	-0.723	-0.342
chr1	2522561	-	cBP_chr1_2522561_-_A	1	cBP_LaBranchoR	MMEL1	ENST00000378412_IVS23,ENST00000502556_IVS18	467	major	-33	#2/2	0:none	-2.70	.	-1.02	-0.185	.	0.563	0.541
chr1	2523097	-	cBP_chr1_2523097_-_A	2	cBP_Branchpointer,cBP_LaBranchoR	MMEL1	ENST00000378412_IVS22,ENST00000502556_IVS17	298	major	-25	#1/2	0:none	-1.70	.	-2.47	-0.231	.	-2.6	-0.443
chr1	2523103	-	cBP_chr1_2523103_-_A	1	cBP_BPP	MMEL1	ENST00000378412_IVS22,ENST00000502556_IVS17	298	major	-31	#2/2	4:YNA	-3.00	.	-6.53	-3.394	.	-3.47	-2.232
chr1	2523488	-	cBP_chr1_2523488_-_A	2	cBP_Branchpointer,cBP_LaBranchoR	MMEL1	ENST00000378412_IVS21,ENST00000502556_IVS16	627	major	-22	#1/2	2:YTNA	-4.70	.	2.78	1.531	.	-1.02	-0.268
chr1	2523493	-	cBP_chr1_2523493_-_A	2	cBP_BPP,cBP_Branchpointer	MMEL1	ENST00000378412_IVS21,ENST00000502556_IVS16	627	major	-27	#2/2	2:YTNA	-0.80	.	-0.225	-0.039	.	-5.0	-2.336
chr1	2524184	-	cBP_chr1_2524184_-_C	2	cBP_Branchpointer,cBP_LaBranchoR	MMEL1	ENST00000378412_IVS20,ENST00000502556_IVS15	112	major	-25	#1/2	0:none	-5.40	.	-0.964	-0.16	.	-8.07	-1.867
chr1	2524197	-	cBP_chr1_2524197_-_A	1	cBP_BPP	MMEL1	ENST00000378412_IVS20,ENST00000502556_IVS15	112	major	-38	#2/2	3:TNA	0.00	.	-6.39	-1.532	.	-3.24	-0.634
chr1	2524421	-	cBP_chr1_2524421_-_C	1	cBP_BPP	MMEL1	ENST00000378412_IVS19,ENST00000502556_IVS14	847	major	-16	#1/2	0:none	0.00	.	1.33	0.277	.	-4.22	-0.709
chr1	2524428	-	cBP_chr1_2524428_-_A	2	cBP_Branchpointer,cBP_LaBranchoR	MMEL1	ENST00000378412_IVS19,ENST00000502556_IVS14	847	major	-23	#2/2	0:none	-3.70	.	1.52	0.432	-5.156	-1.81	-0.347
chr1	2525398	-	cBP_chr1_2525398_-_A	1	cBP_Branchpointer	MMEL1	ENST00000378412_IVS18,ENST00000502556_IVS13	451	major	-26	#1/4	1:YTNAY	-1.00	.	-5.87	-0.936	.	-7.97	-1.446
chr1	2525405	-	cBP_chr1_2525405_-_A	3	cBP_BPP,cBP_Branchpointer,cBP_LaBranchoR	MMEL1	ENST00000378412_IVS18,ENST00000502556_IVS13	451	major	-33	#2/4	1:YTNAY	-2.00	.	1.53	0.072	.	-0.624	0.034
chr1	2525424	-	cBP_chr1_2525424_-_A	1	cBP_Branchpointer	MMEL1	ENST00000378412_IVS18,ENST00000502556_IVS13	451	major	-52	#3/4	0:none	-4.10	-4.554	-3.18	-0.905	-5.156	-6.72	-0.902
chr1	2525426	-	cBP_chr1_2525426_-_A	1	cBP_Branchpointer	MMEL1	ENST00000378412_IVS18,ENST00000502556_IVS13	451	major	-54	#4/4	0:none	-1.20	-5.156	-6.72	-0.902	.	3.23	0.856
chr1	2525903	-	cBP_chr1_2525903_-_A	1	cBP_LaBranchoR	MMEL1	ENST00000378412_IVS17,ENST00000502556_IVS12	346	major	-21	#1/2	0:none	0.00	.	-3.84	-0.617	.	-5.38	-1.145
chr1	2525905	-	cBP_chr1_2525905_-_A	2	cBP_BPP,cBP_Branchpointer	MMEL1	ENST00000378412_IVS17,ENST00000502556_IVS12	346	major	-23	#2/2	4:YNA	0.00	.	-5.38	-1.145	.	0.106	0.135
chr1	2526350	-	cBP_chr1_2526350_-_A	3	cBP_BPP,cBP_Branchpointer,cBP_LaBranchoR	MMEL1	ENST00000378412_IVS16,ENST00000502556_IVS11	382	major	-18	#1/1	3:TNA	-1.90	.	-1.15	-0.293	-4.679	1.79	0.23
chr1	2526821	-	cBP_chr1_2526821_-_A	4	cBP_BPP,cBP_Branchpointer,cBP_LaBranchoR,cBP_BPHunter	MMEL1	ENST00000378412_IVS15,ENST00000502556_IVS10	649	major	-23	#1/1	1:YTNAY	-5.20	.	0.908	0.658	-5.156	-2.18	-0.706
chr1	2527561	-	cBP_chr1_2527561_-_A	1	cBP_BPP	MMEL1	ENST00000378412_IVS14,ENST00000502556_IVS9	453	major	-15	#1/4	4:YNA	-2.50	.	-7.08	-2.096	.	0.777	0.03
chr1	2527567	-	cBP_chr1_2527567_-_A	1	cBP_LaBranchoR	MMEL1	ENST00000378412_IVS14,ENST00000502556_IVS9	453	major	-21	#2/4	4:YNA	-4.30	.	2.96	0.68	-5.156	-6.99	-1.342
chr1	2527570	-	cBP_chr1_2527570_-_A	1	cBP_Branchpointer	MMEL1	ENST00000378412_IVS14,ENST00000502556_IVS9	453	major	-24	#3/4	0:none	-0.20	.	-2.54	-0.18	.	-3.17	-0.513
chr1	2527572	-	cBP_chr1_2527572_-_A	1	cBP_Branchpointer	MMEL1	ENST00000378412_IVS14,ENST00000502556_IVS9	453	major	-26	#4/4	0:none	-4.50	.	-3.17	-0.513	.	-2.23	-0.346
chr1	2528166	-	cBP_chr1_2528166_-_A	2	cBP_BPP,cBP_LaBranchoR	MMEL1	ENST00000378412_IVS13,ENST00000502556_IVS8	1517	major	-38	#1/1	1:YTNAY	-6.10	.	-4.95	-1.966	.	2.12e-06	-0.018
chr1	2529761	-	cBP_chr1_2529761_-_A	1	cBP_Branchpointer	MMEL1	ENST00000378412_IVS12,ENST00000502556_IVS7	353	major	-22	#1/2	1:YTNAY	0.00	.	-5.96	-1.484	.	-3.55	-1.077
chr1	2529776	-	cBP_chr1_2529776_-_A	3	cBP_BPP,cBP_Branchpointer,cBP_LaBranchoR	MMEL1	ENST00000378412_IVS12,ENST00000502556_IVS7	353	major	-37	#2/2	1:YTNAY	0.00	.	-4.93	-0.766	.	-3.58	-0.765
chr1	2530273	-	cBP_chr1_2530273_-_C	1	cBP_LaBranchoR	MMEL1	ENST00000378412_IVS11,ENST00000502556_IVS6	5093	major	-44	#1/2	0:none	0.00	.	2.05	0.432	.	0.419	-0.033
chr1	2530287	-	cBP_chr1_2530287_-_A	1	cBP_BPP	MMEL1	ENST00000378412_IVS11,ENST00000502556_IVS6	5093	major	-58	#2/2	4:YNA	0.00	.	-0.306	-0.067	.	2.05	0.311
chr1	2535431	-	cBP_chr1_2535431_-_A	3	cBP_BPP,cBP_Branchpointer,cBP_LaBranchoR	MMEL1	ENST00000378412_IVS10	173	major	-19	#1/1	3:TNA	-1.90	.	1.39	0.514	.	4.12	1.617
chr1	2535431	-	cBP_chr1_2535431_-_A	3	cBP_BPP,cBP_Branchpointer,cBP_LaBranchoR	MMEL1	ENST00000502556_IVS5	5420	major	-19	#1/1	3:TNA	-1.90	.	1.39	0.514	.	4.12	1.617
chr1	2535740	-	cBP_chr1_2535740_-_C	1	cBP_LaBranchoR	MMEL1	ENST00000378412_IVS9	1276	major	-20	#1/2	0:none	-3.40	-4.554	-5.01	-0.731	.	-2.4	-0.553
chr1	2535751	-	cBP_chr1_2535751_-_A	1	cBP_BPP	MMEL1	ENST00000378412_IVS9	1276	major	-31	#2/2	4:YNA	-0.10	.	-6.75	-2.888	.	0.0813	-0.112
chr1	2537081	-	cBP_chr1_2537081_-_A	3	cBP_BPP,cBP_Branchpointer,cBP_LaBranchoR	MMEL1	ENST00000378412_IVS8	624	major	-19	#1/2	3:TNA	-1.20	-4.855	1.32	0.227	.	2.51	0.21
chr1	2537087	-	cBP_chr1_2537087_-_A	1	cBP_Branchpointer	MMEL1	ENST00000378412_IVS8	624	major	-25	#2/2	4:YNA	-0.80	-5.156	-5.14	-0.756	.	3.21	0.674
chr1	2537828	-	cBP_chr1_2537828_-_A	2	cBP_Branchpointer,cBP_LaBranchoR	MMEL1	ENST00000378412_IVS7	607	major	-23	#1/2	4:YNA	0.00	.	0.845	0.163	.	1.3	0.364
chr1	2537835	-	cBP_chr1_2537835_-_A	1	cBP_BPP	MMEL1	ENST00000378412_IVS7	607	major	-30	#2/2	4:YNA	-1.60	-5.156	-0.144	-0.036	.	-1.63	-0.349
chr1	2538528	-	cBP_chr1_2538528_-_A	3	cBP_BPP,cBP_Branchpointer,cBP_LaBranchoR	MMEL1	ENST00000378412_IVS6	2269	major	-20	#1/1	3:TNA	-1.90	.	1.2	0.112	.	-2.26	-0.16
chr1	2540878	-	cBP_chr1_2540878_-_A	1	cBP_BPP	MMEL1	ENST00000378412_IVS5,ENST00000502556_IVS4	250	major	-20	#1/3	4:YNA	-2.00	-5.156	-1.1	-0.549	.	3.21	0.665
chr1	2540879	-	cBP_chr1_2540879_-_A	1	cBP_Branchpointer	MMEL1	ENST00000378412_IVS5,ENST00000502556_IVS4	250	major	-21	#2/3	4:YNA	-2.00	.	-2.32	-0.619	-3.343	2.12	0.242
chr1	2540891	-	cBP_chr1_2540891_-_A	1	cBP_LaBranchoR	MMEL1	ENST00000378412_IVS5,ENST00000502556_IVS4	250	major	-33	#3/3	3:TNA	0.00	.	-6.81	-1.632	.	1.04	0.256
chr1	2541318	-	cBP_chr1_2541318_-_A	1	cBP_BPP	MMEL1	ENST00000378412_IVS4,ENST00000502556_IVS3	1449	major	-48	#1/2	4:YNA	-3.90	.	-5.97	-1.362	.	1.76	0.513
chr1	2541319	-	cBP_chr1_2541319_-_A	1	cBP_LaBranchoR	MMEL1	ENST00000378412_IVS4,ENST00000502556_IVS3	1449	major	-49	#2/2	0:none	-3.90	.	2.51	0.757	.	-2.05	-0.396
chr1	2542799	-	cBP_chr1_2542799_-_A	3	cBP_BPP,cBP_Branchpointer,cBP_LaBranchoR	MMEL1	ENST00000378412_IVS3,ENST00000502556_IVS2	786	major	-20	#1/1	2:YTNA	-2.30	.	0.375	0.372	-5.152	0.375	0.372
chr1	2543663	-	cBP_chr1_2543663_-_A	3	cBP_BPP,cBP_Branchpointer,cBP_LaBranchoR	MMEL1	ENST00000378412_IVS2,ENST00000502556_IVS1	17126	major	-20	#1/2	2:YTNA	-2.90	.	4.24	1.783	.	3.01	0.656
chr1	2543668	-	cBP_chr1_2543668_-_A	1	cBP_Branchpointer	MMEL1	ENST00000378412_IVS2,ENST00000502556_IVS1	17126	major	-25	#2/2	0:none	-5.00	.	-3.63	-1.023	-4.156	-5.99	-1.898
chr1	2560997	-	cBP_chr1_2560997_-_A	2	cBP_BPP,cBP_LaBranchoR	MMEL1	ENST00000378412_IVS1	3344	major	-37	#1/1	4:YNA	-1.60	-5.152	-5.96	-1.105	.	-2.48	-0.218
chr1	3102668	+	cBP_chr1_3102668_+_A	3	cBP_BPP,cBP_Branchpointer,cBP_LaBranchoR	PRDM16	ENST00000270722_IVS1	116828	major	-21	#1/1	1:YTNAY	-4.00	.	2.66	1.918	.	4.8	1.918
chr1	3160624	+	cBP_chr1_3160624_+_A	3	cBP_BPP,cBP_Branchpointer,cBP_LaBranchoR	PRDM16	ENST00000270722_IVS2	57612	major	-27	#1/1	1:YTNAY	-6.60	.	4.97	1.977	.	5.11	2.047
chr1	3301689	+	cBP_chr1_3301689_+_A	3	cBP_BPP,cBP_Branchpointer,cBP_LaBranchoR	PRDM16	ENST00000270722_IVS3	141014	major	-27	#1/1	1:YTNAY	-3.40	.	1.56	0.642	.	3.4	0.699
chr1	3313026	+	cBP_chr1_3313026_+_A	3	cBP_BPP,cBP_Branchpointer,cBP_LaBranchoR	PRDM16	ENST00000270722_IVS4	11204	major	-29	#1/1	1:YTNAY	-2.00	.	-1.42	0.154	.	3.55	0.665
chr1	3319324	+	cBP_chr1_3319324_+_A	1	cBP_Branchpointer	PRDM16	ENST00000270722_IVS5,ENST00000509860_IVS1	6197	major	-31	#2/2	1:YTNAY	-1.00	.	-5.81	-4.528	.	1.67	1.276
chr1	3319328	+	cBP_chr1_3319328_+_A	3	cBP_BPP,cBP_Branchpointer,cBP_LaBranchoR	PRDM16	ENST00000270722_IVS5,ENST00000509860_IVS1	6197	major	-27	#1/2	1:YTNAY	-2.00	.	-4.12	-0.891	.	-1.56	-0.187
chr1	3321280	+	cBP_chr1_3321280_+_A	1	cBP_Branchpointer	PRDM16	ENST00000270722_IVS6,ENST00000509860_IVS2	1740	major	-23	#2/2	0:none	-2.50	-5.156	-6.1	-0.916	-4.311	-7.29	-2.727
chr1	3321284	+	cBP_chr1_3321284_+_A	2	cBP_BPP,cBP_LaBranchoR	PRDM16	ENST00000270722_IVS6,ENST00000509860_IVS2	1740	major	-19	#1/2	3:TNA	0.00	.	2.55	1.723	-5.156	1.49	0.637
chr1	3322039	+	cBP_chr1_3322039_+_A	1	cBP_Branchpointer	PRDM16	ENST00000270722_IVS7,ENST00000509860_IVS3	608	major	-20	#2/2	4:YNA	-3.90	.	-8.52	-4.149	.	-1.56	-0.278
chr1	3322040	+	cBP_chr1_3322040_+_A	2	cBP_BPP,cBP_LaBranchoR	PRDM16	ENST00000270722_IVS7,ENST00000509860_IVS3	608	major	-19	#1/2	4:YNA	-2.90	.	0.323	-0.147	.	-4.26	-0.333
chr1	3327908	+	cBP_chr1_3327908_+_A	1	cBP_BPP	PRDM16	ENST00000270722_IVS8,ENST00000509860_IVS4	5735	major	-40	#2/2	3:TNA	0.00	.	-0.547	-0.377	.	2.42	0.176
chr1	3327913	+	cBP_chr1_3327913_+_A	1	cBP_LaBranchoR	PRDM16	ENST00000270722_IVS8,ENST00000509860_IVS4	5735	major	-35	#1/2	1:YTNAY	-2.20	.	4.79	1.797	.	4.79	1.797
chr1	3331102	+	cBP_chr1_3331102_+_A	1	cBP_Branchpointer	PRDM16	ENST00000270722_IVS9	1759	major	-22	#2/2	0:none	-1.50	.	3.95	0.783	-5.156	5.08	2.351
chr1	3331102	+	cBP_chr1_3331102_+_A	1	cBP_Branchpointer	PRDM16	ENST00000509860_IVS5	1762	major	-25	#2/2	0:none	-1.50	.	3.95	0.783	-5.156	5.08	2.351
chr1	3331103	+	cBP_chr1_3331103_+_A	3	cBP_BPP,cBP_Branchpointer,cBP_LaBranchoR	PRDM16	ENST00000270722_IVS9	1759	major	-21	#1/2	3:TNA	-0.90	.	5.08	1.904	.	5.08	1.904
chr1	3331103	+	cBP_chr1_3331103_+_A	3	cBP_BPP,cBP_Branchpointer,cBP_LaBranchoR	PRDM16	ENST00000509860_IVS5	1762	major	-24	#1/2	3:TNA	-0.90	.	5.08	1.904	.	5.08	1.904
chr1	3334361	+	cBP_chr1_3334361_+_A	1	cBP_Branchpointer	PRDM16	ENST00000270722_IVS10,ENST00000509860_IVS6	3180	major	-31	#2/2	2:YTNA	-2.30	.	-6.06	-1.7	.	-6.06	-1.967
chr1	3334369	+	cBP_chr1_3334369_+_A	3	cBP_BPP,cBP_Branchpointer,cBP_LaBranchoR	PRDM16	ENST00000270722_IVS10,ENST00000509860_IVS6	3180	major	-23	#1/2	3:TNA	-1.60	.	2.84	0.724	.	-3.2	-0.686
chr1	3335195	+	cBP_chr1_3335195_+_A	3	cBP_BPP,cBP_Branchpointer,cBP_LaBranchoR	PRDM16	ENST00000270722_IVS11,ENST00000509860_IVS7	669	major	-36	#2/2	1:YTNAY	-1.70	.	-4.01	-0.753	-5.156	-3.12	-0.672
chr1	3335205	+	cBP_chr1_3335205_+_A	1	cBP_Branchpointer	PRDM16	ENST00000270722_IVS11,ENST00000509860_IVS7	669	major	-26	#1/2	1:YTNAY	0.00	.	-2.02	-0.753	.	-0.478	-0.211
chr1	3342122	+	cBP_chr1_3342122_+_A	3	cBP_BPP,cBP_Branchpointer,cBP_LaBranchoR	PRDM16	ENST00000270722_IVS12,ENST00000509860_IVS8	6836	major	-23	#1/1	2:YTNA	-2.50	.	2.51	1.153	.	1.33	0.214
chr1	3342595	+	cBP_chr1_3342595_+_A	3	cBP_BPP,cBP_Branchpointer,cBP_LaBranchoR	PRDM16	ENST00000270722_IVS13,ENST00000509860_IVS9	300	major	-20	#1/1	1:YTNAY	-0.90	-5.156	-1.81	0.075	.	4.16	1.638
chr1	3347409	+	mBP_chr1_3347409_+_A	4	eBP_Pineda,cBP_BPP,cBP_Branchpointer,cBP_LaBranchoR	PRDM16	ENST00000270722_IVS14,ENST00000509860_IVS10	4646	major	-27	#2/2	2:YTNA	-0.80	.	-4.47	-1.987	.	-4.47	-1.351
chr1	3347413	+	cBP_chr1_3347413_+_A	1	cBP_Branchpointer	PRDM16	ENST00000270722_IVS14,ENST00000509860_IVS10	4646	major	-23	#1/2	3:TNA	0.00	.	-2.99	-0.282	.	1.38	0.233
chr1	3348494	+	cBP_chr1_3348494_+_A	3	cBP_BPP,cBP_Branchpointer,cBP_LaBranchoR	PRDM16	ENST00000270722_IVS15,ENST00000509860_IVS11	857	major	-36	#1/1	1:YTNAY	-6.90	-4.855	5.21	1.965	.	4.57	1.702
chr1	3350162	+	eBP_chr1_3350162_+_A	1	eBP_Pineda	PRDM16	ENST00000270722_IVS16,ENST00000509860_IVS12	1536	major	-79	#2/2	1:YTNAY	-1.60	.	-0.371	0.244	-5.042	0.898	0.244
chr1	3350201	+	mBP_chr1_3350201_+_A	3	eBP_Pineda,cBP_BPP,cBP_LaBranchoR	PRDM16	ENST00000270722_IVS16,ENST00000509860_IVS12	1536	major	-40	#1/2	1:YTNAY	-1.60	.	1.72	0.19	.	0.337	-0.151
chr1	3379601	+	cBP_chr1_3379601_+_A	3	cBP_BPP,cBP_Branchpointer,cBP_LaBranchoR	ARHGEF16	ENST00000378378_IVS1	8254	major	-29	#2/2	1:YTNAY	0.00	.	-2.64	-0.812	.	-2.07	-0.331
chr1	3379611	+	cBP_chr1_3379611_+_A	1	cBP_Branchpointer	ARHGEF16	ENST00000378378_IVS1	8254	major	-19	#1/2	1:YTNAY	0.00	.	2.74	1.205	.	2.74	1.205
chr1	3382678	+	mBP_chr1_3382678_+_A	5	eBP_Taggart,eBP_Pineda,cBP_BPP,cBP_Branchpointer,cBP_LaBranchoR	ARHGEF16	ENST00000378378_IVS2	2475	major	-34	#1/1	1:YTNAY	-7.00	.	3.07	1.651	.	-0.318	-0.068
chr1	3383706	+	cBP_chr1_3383706_+_A	1	cBP_Branchpointer	ARHGEF16	ENST00000378378_IVS3	974	major	-26	#3/3	4:YNA	-0.10	.	-6.18	-1.188	.	-0.142	0.063
chr1	3383708	+	eBP_chr1_3383708_+_A	1	eBP_Mercer	ARHGEF16	ENST00000378378_IVS3	974	major	-24	#2/3	0:none	-2.90	.	-6.04	-1.116	.	-6.18	-1.188
chr1	3383713	+	cBP_chr1_3383713_+_A	3	cBP_BPP,cBP_Branchpointer,cBP_LaBranchoR	ARHGEF16	ENST00000378378_IVS3	974	major	-19	#1/3	3:TNA	0.00	.	2.35	0.501	.	0.845	0.502
chr1	3385413	+	cBP_chr1_3385413_+_A	3	cBP_BPP,cBP_Branchpointer,cBP_LaBranchoR	ARHGEF16	ENST00000378378_IVS4	1542	major	-31	#2/2	3:TNA	-0.90	.	-4.61	-1.46	.	-4.61	-1.775
chr1	3385417	+	eBP_chr1_3385417_+_A	1	eBP_Mercer	ARHGEF16	ENST00000378378_IVS4	1542	major	-27	#1/2	4:YNA	0.00	.	-4.19	-1.105	-4.679	-1.54	-0.358
chr1	3385977	+	cBP_chr1_3385977_+_A	4	cBP_BPP,cBP_Branchpointer,cBP_LaBranchoR,cBP_BPHunter	ARHGEF16	ENST00000378378_IVS5	496	major	-20	#1/1	1:YTNAY	-1.10	.	-4.17	-1.141	.	-2.95	-0.782
chr1	3389615	+	cBP_chr1_3389615_+_A	1	cBP_Branchpointer	ARHGEF16	ENST00000378378_IVS6	3484	major	-27	#2/2	0:none	0.00	.	-3.37	-1.386	-5.156	-2.34	-0.943
chr1	3389624	+	cBP_chr1_3389624_+_A	3	cBP_BPP,cBP_Branchpointer,cBP_LaBranchoR	ARHGEF16	ENST00000378378_IVS6	3484	major	-18	#1/2	1:YTNAY	0.00	.	-6.37	-0.833	.	-1.6	-0.485
chr1	3389933	+	cBP_chr1_3389933_+_A	1	cBP_Branchpointer	ARHGEF16	ENST00000378378_IVS7	162	major	-24	#3/3	0:none	-1.00	.	-0.269	-0.057	.	-3.05	-1.015
chr1	3389937	+	cBP_chr1_3389937_+_A	2	cBP_Branchpointer,cBP_LaBranchoR	ARHGEF16	ENST00000378378_IVS7	162	major	-20	#2/3	0:none	-1.40	.	-5.41	-1.475	-5.156	2.0	0.808
chr1	3389943	+	cBP_chr1_3389943_+_T	1	cBP_BPP	ARHGEF16	ENST00000378378_IVS7	162	major	-14	#1/3	0:none	-0.10	.	-0.414	0.122	-5.156	-0.417	-0.081
chr1	3391234	+	cBP_chr1_3391234_+_A	1	cBP_BPP	ARHGEF16	ENST00000378378_IVS8	1185	major	-38	#2/2	4:YNA	-0.90	.	-5.06	-1.305	.	1.91	0.76
chr1	3391241	+	mBP_chr1_3391241_+_A	2	eBP_Pineda,cBP_LaBranchoR	ARHGEF16	ENST00000378378_IVS8	1185	major	-31	#1/2	0:none	-1.10	.	-4.89	-2.377	.	0.676	0.203
chr1	3392512	+	cBP_chr1_3392512_+_A	3	cBP_BPP,cBP_Branchpointer,cBP_LaBranchoR	ARHGEF16	ENST00000378378_IVS9	1187	major	-22	#1/1	1:YTNAY	-1.80	.	-3.13	-0.64	.	-1.37	-0.355
chr1	3394410	+	mBP_chr1_3394410_+_A	4	eBP_Pineda,cBP_BPP,cBP_Branchpointer,cBP_LaBranchoR	ARHGEF16	ENST00000378378_IVS10	1812	major	-29	#1/1	1:YTNAY	-2.00	.	0.0	0.056	.	0.0	0.056
chr1	3394965	+	cBP_chr1_3394965_+_A	1	cBP_Branchpointer	ARHGEF16	ENST00000378378_IVS11	397	major	-23	#2/2	4:YNA	0.00	.	-6.37	-2.061	.	0.396	-0.017
chr1	3394969	+	mBP_chr1_3394969_+_A	5	eBP_Mercer,eBP_Pineda,eBP_BPHunter,cBP_BPP,cBP_LaBranchoR	ARHGEF16	ENST00000378378_IVS11	397	major	-19	#1/2	4:YNA	-2.00	-5.156	-2.69	-0.518	-4.457	-2.62	-0.599
chr1	3396050	+	eBP_chr1_3396050_+_A	1	eBP_Pineda	ARHGEF16	ENST00000378378_IVS12	904	major	-31	#2/2	4:YNA	0.00	.	0.75	0.485	.	2.79	1.586
chr1	3396061	+	cBP_chr1_3396061_+_A	3	cBP_BPP,cBP_Branchpointer,cBP_LaBranchoR	ARHGEF16	ENST00000378378_IVS12	904	major	-20	#1/2	1:YTNAY	-2.20	.	-2.88	-0.571	.	-0.319	-0.268
chr1	3396356	+	mBP_chr1_3396356_+_A	5	eBP_Pineda,eBP_Briese,cBP_BPP,cBP_Branchpointer,cBP_LaBranchoR	ARHGEF16	ENST00000378378_IVS13	221	major	-20	#1/1	3:TNA	0.00	.	-2.23	-0.427	.	-1.0	-0.198
chr1	3396983	+	mBP_chr1_3396983_+_A	5	eBP_Mercer,cBP_BPP,cBP_Branchpointer,cBP_LaBranchoR,cBP_BPHunter	ARHGEF16	ENST00000378378_IVS14	534	major	-29	#1/1	1:YTNAY	0.00	.	0.407	0.61	.	1.9	1.739
chr1	3407177	-	eBP_chr1_3407177_-_G	1	eBP_Pineda	MEGF6	ENST00000294599_IVS29,ENST00000356575_IVS36	322	major	-24	#1/3	0:none	-5.10	.	0.567	0.102	.	3.0	1.629
chr1	3407181	-	cBP_chr1_3407181_-_A	2	cBP_Branchpointer,cBP_LaBranchoR	MEGF6	ENST00000294599_IVS29,ENST00000356575_IVS36	322	major	-28	#2/3	0:none	-1.80	.	-3.72	-0.808	.	-0.45	-0.355
chr1	3407188	-	cBP_chr1_3407188_-_A	1	cBP_BPP	MEGF6	ENST00000294599_IVS29,ENST00000356575_IVS36	322	major	-35	#3/3	4:YNA	0.00	-4.679	-1.15	-0.613	-3.577	-3.04	-0.73
chr1	3407550	-	mBP_chr1_3407550_-_A	6	eBP_Mercer,eBP_Pineda,cBP_BPP,cBP_Branchpointer,cBP_LaBranchoR,cBP_BPHunter	MEGF6	ENST00000294599_IVS28,ENST00000356575_IVS35	1679	major	-27	#1/1	1:YTNAY	-7.50	.	-3.39	-0.445	.	-3.0	-0.42
chr1	3409362	-	mBP_chr1_3409362_-_A	3	eBP_Pineda,cBP_Branchpointer,cBP_LaBranchoR	MEGF6	ENST00000294599_IVS27,ENST00000356575_IVS34	1003	major	-31	#1/2	2:YTNA	-1.50	.	-1.17	-0.24	.	1.76	0.519
chr1	3409368	-	cBP_chr1_3409368_-_A	1	cBP_BPP	MEGF6	ENST00000294599_IVS27,ENST00000356575_IVS34	1003	major	-37	#2/2	3:TNA	0.00	.	-3.12	-0.768	.	-2.03	-0.442
chr1	3410386	-	cBP_chr1_3410386_-_A	1	cBP_Branchpointer	MEGF6	ENST00000294599_IVS26	573	major	-25	#1/2	3:TNA	0.00	.	2.98	0.613	.	0.342	0.157
chr1	3410394	-	cBP_chr1_3410394_-_A	3	cBP_BPP,cBP_Branchpointer,cBP_LaBranchoR	MEGF6	ENST00000294599_IVS26	573	major	-33	#2/2	3:TNA	-1.30	.	4.14	1.734	.	-5.36	-1.009
chr1	3410482	-	cBP_chr1_3410482_-_A	3	cBP_BPP,cBP_Branchpointer,cBP_LaBranchoR	MEGF6	ENST00000356575_IVS33	96	major	-19	#1/3	2:YTNA	-2.00	.	2.77	1.671	.	-0.335	-0.168
chr1	3410486	-	cBP_chr1_3410486_-_A	1	cBP_Branchpointer	MEGF6	ENST00000356575_IVS33	96	major	-23	#2/3	0:none	-0.20	.	-4.0	-1.082	.	1.41	0.418
chr1	3410488	-	cBP_chr1_3410488_-_A	1	cBP_Branchpointer	MEGF6	ENST00000356575_IVS33	96	major	-25	#3/3	0:none	-3.30	.	1.41	0.418	.	-2.43	-0.852
chr1	3410727	-	eBP_chr1_3410727_-_A	1	eBP_Pineda	MEGF6	ENST00000356575_IVS32	246	major	-39	#1/5	4:YNA	-2.90	-5.153	-3.35	-1.293	.	0.638	0.036
chr1	3410729	-	cBP_chr1_3410729_-_C	1	cBP_LaBranchoR	MEGF6	ENST00000356575_IVS32	246	major	-41	#2/5	0:none	-6.50	.	0.638	0.036	.	-0.824	-0.019
chr1	3410738	-	eBP_chr1_3410738_-_A	2	eBP_Pineda,eBP_BPHunter	MEGF6	ENST00000356575_IVS32	246	major	-50	#3/5	0:none	-3.10	-5.154	-5.03	-1.225	-5.155	1.47	0.246
chr1	3410745	-	eBP_chr1_3410745_-_A	2	eBP_Mercer,eBP_Pineda	MEGF6	ENST00000356575_IVS32	246	major	-57	#4/5	0:none	-2.10	-5.154	1.54	0.283	.	2.7	1.52
chr1	3410754	-	mBP_chr1_3410754_-_A	2	eBP_Pineda,cBP_BPP	MEGF6	ENST00000356575_IVS32	246	major	-66	#5/5	1:YTNAY	-1.00	.	-2.92	-0.701	.	0.672	0.03
chr1	3411084	-	cBP_chr1_3411084_-_C	2	cBP_Branchpointer,cBP_LaBranchoR	MEGF6	ENST00000294599_IVS25,ENST00000356575_IVS31	113	major	-21	#1/3	0:none	-5.50	.	-5.91	-1.658	.	-5.55	-1.901
chr1	3411088	-	cBP_chr1_3411088_-_A	1	cBP_Branchpointer	MEGF6	ENST00000294599_IVS25,ENST00000356575_IVS31	113	major	-25	#2/3	0:none	-1.80	.	-3.03	-0.598	.	2.96	1.956
chr1	3411092	-	cBP_chr1_3411092_-_A	1	cBP_BPP	MEGF6	ENST00000294599_IVS25,ENST00000356575_IVS31	113	major	-29	#3/3	4:YNA	-0.90	.	-5.29	-1.364	-3.834	-1.39	-0.292
chr1	3411327	-	cBP_chr1_3411327_-_A	2	cBP_Branchpointer,cBP_LaBranchoR	MEGF6	ENST00000294599_IVS24,ENST00000356575_IVS30	1148	major	-22	#1/2	0:none	-4.60	.	-3.13	-0.639	.	0.887	0.244
chr1	3411331	-	cBP_chr1_3411331_-_A	2	cBP_BPP,cBP_Branchpointer	MEGF6	ENST00000294599_IVS24,ENST00000356575_IVS30	1148	major	-26	#2/2	4:YNA	-1.20	.	-3.56	-0.827	.	2.85	1.911
chr1	3412601	-	mBP_chr1_3412601_-_A	4	eBP_Pineda,cBP_BPP,cBP_Branchpointer,cBP_LaBranchoR	MEGF6	ENST00000294599_IVS23,ENST00000356575_IVS29	636	major	-19	#1/4	3:TNA	0.00	.	1.26	0.336	-4.457	1.1	0.314
chr1	3412603	-	eBP_chr1_3412603_-_T	1	eBP_Pineda	MEGF6	ENST00000294599_IVS23,ENST00000356575_IVS29	636	major	-21	#2/4	0:none	-3.70	-4.457	1.1	0.314	-3.612	-3.66	-2.381
chr1	3412604	-	mBP_chr1_3412604_-_A	2	eBP_Mercer,cBP_Branchpointer	MEGF6	ENST00000294599_IVS23,ENST00000356575_IVS29	636	major	-22	#3/4	4:YNA	-2.90	.	0.279	0.07	-5.156	-3.43	-1.033
chr1	3412611	-	mBP_chr1_3412611_-_A	2	eBP_Pineda,cBP_Branchpointer	MEGF6	ENST00000294599_IVS23,ENST00000356575_IVS29	636	major	-29	#4/4	4:YNA	-1.60	.	-1.04	-0.215	.	-2.45	-0.505
chr1	3413364	-	cBP_chr1_3413364_-_A	1	cBP_BPP	MEGF6	ENST00000356575_IVS28	204	major	-17	#1/2	4:YNA	-5.30	.	-5.51	-0.751	.	-1.71	-0.212
chr1	3413364	-	cBP_chr1_3413364_-_A	1	cBP_BPP	MEGF6	ENST00000294599_IVS22	449	major	-17	#1/2	4:YNA	-5.30	.	-5.51	-0.751	.	-1.71	-0.212
chr1	3413368	-	mBP_chr1_3413368_-_A	3	eBP_Pineda,cBP_Branchpointer,cBP_LaBranchoR	MEGF6	ENST00000356575_IVS28	204	major	-21	#2/2	0:none	-7.60	.	1.8	0.67	.	-0.522	0.519
chr1	3413368	-	mBP_chr1_3413368_-_A	3	eBP_Pineda,cBP_Branchpointer,cBP_LaBranchoR	MEGF6	ENST00000294599_IVS22	449	major	-21	#2/2	0:none	-7.60	.	1.8	0.67	.	-0.522	0.519
chr1	3413704	-	cBP_chr1_3413704_-_A	3	cBP_BPP,cBP_Branchpointer,cBP_LaBranchoR	MEGF6	ENST00000356575_IVS27	113	major	-21	#1/2	4:YNA	-1.60	.	2.35	0.716	-4.554	-1.63	-0.325
chr1	3413708	-	cBP_chr1_3413708_-_A	1	cBP_Branchpointer	MEGF6	ENST00000356575_IVS27	113	major	-25	#2/2	0:none	-0.20	.	-5.49	-1.215	.	2.48	0.886
chr1	3413944	-	mBP_chr1_3413944_-_A	3	eBP_Mercer,eBP_Pineda,cBP_LaBranchoR	MEGF6	ENST00000294599_IVS21,ENST00000356575_IVS26	1009	major	-19	#1/3	0:none	-3.40	.	-1.94	0.035	-4.253	-5.32	-1.212
chr1	3413946	-	eBP_chr1_3413946_-_G	1	eBP_Pineda	MEGF6	ENST00000294599_IVS21,ENST00000356575_IVS26	1009	major	-21	#2/3	0:none	0.00	-4.253	-5.32	-1.212	.	1.89	0.905
chr1	3413947	-	cBP_chr1_3413947_-_C	1	cBP_BPP	MEGF6	ENST00000294599_IVS21,ENST00000356575_IVS26	1009	major	-22	#3/3	0:none	-4.40	-3.275	3.36	0.925	.	-7.06	-1.3
chr1	3415091	-	cBP_chr1_3415091_-_A	3	cBP_BPP,cBP_Branchpointer,cBP_LaBranchoR	MEGF6	ENST00000356575_IVS25	198	major	-28	#1/1	1:YTNAY	0.00	.	-1.03	-0.161	.	2.0	0.229
chr1	3415091	-	cBP_chr1_3415091_-_A	3	cBP_BPP,cBP_Branchpointer,cBP_LaBranchoR	MEGF6	ENST00000294599_IVS20	1088	major	-28	#1/1	1:YTNAY	0.00	.	-1.03	-0.161	.	2.0	0.229
chr1	3415411	-	cBP_chr1_3415411_-_C	1	cBP_BPP	MEGF6	ENST00000356575_IVS24	311	major	-21	#1/2	0:none	0.00	.	2.26	0.887	.	-6.59	-0.919
chr1	3415417	-	mBP_chr1_3415417_-_A	3	eBP_Pineda,cBP_Branchpointer,cBP_LaBranchoR	MEGF6	ENST00000356575_IVS24	311	major	-27	#2/2	0:none	-1.80	.	-6.29	-0.789	.	2.53	0.747
chr1	3415851	-	cBP_chr1_3415851_-_A	4	cBP_BPP,cBP_Branchpointer,cBP_LaBranchoR,cBP_BPHunter	MEGF6	ENST00000356575_IVS23	321	major	-21	#1/2	1:YTNAY	-3.40	.	2.6	0.847	.	4.94	1.975
chr1	3415925	-	eBP_chr1_3415925_-_G	1	eBP_Pineda	MEGF6	ENST00000356575_IVS23	321	major	-95	#2/2	0:none	0.00	.	1.3	1.045	-5.156	-1.78	-0.526
chr1	3416298	-	cBP_chr1_3416298_-_A	2	cBP_BPP,cBP_Branchpointer	MEGF6	ENST00000294599_IVS19,ENST00000356575_IVS22	79	major	-18	#1/2	3:TNA	-1.40	.	-2.07	-0.612	.	-0.253	-0.194
chr1	3416301	-	cBP_chr1_3416301_-_A	1	cBP_LaBranchoR	MEGF6	ENST00000294599_IVS19,ENST00000356575_IVS22	79	major	-21	#2/2	0:none	-2.40	-5.156	-2.09	-0.206	.	-3.13	-0.453
chr1	3416515	-	mBP_chr1_3416515_-_A	5	eBP_Pineda,cBP_BPP,cBP_Branchpointer,cBP_LaBranchoR,cBP_BPHunter	MEGF6	ENST00000294599_IVS18,ENST00000356575_IVS21	708	major	-27	#1/1	1:YTNAY	-5.80	.	1.49	1.811	.	3.68	0.693
chr1	3417347	-	cBP_chr1_3417347_-_A	3	cBP_BPP,cBP_Branchpointer,cBP_LaBranchoR	MEGF6	ENST00000294599_IVS17,ENST00000356575_IVS20	201	major	-19	#1/1	3:TNA	-1.50	.	0.0242	0.047	.	0.409	0.114
chr1	3417680	-	cBP_chr1_3417680_-_A	4	cBP_BPP,cBP_Branchpointer,cBP_LaBranchoR,cBP_BPHunter	MEGF6	ENST00000294599_IVS16,ENST00000356575_IVS19	82	major	-22	#1/2	1:YTNAY	-2.00	.	1.46	0.262	.	3.73	0.657
chr1	3417684	-	cBP_chr1_3417684_-_A	1	cBP_Branchpointer	MEGF6	ENST00000294599_IVS16,ENST00000356575_IVS19	82	major	-26	#2/2	4:YNA	0.00	-5.155	-5.46	-1.47	.	-10.1	-1.56
chr1	3417896	-	cBP_chr1_3417896_-_A	4	cBP_BPP,cBP_Branchpointer,cBP_LaBranchoR,cBP_BPHunter	MEGF6	ENST00000294599_IVS15,ENST00000356575_IVS18	487	major	-24	#1/2	1:YTNAY	-5.20	.	4.21	1.662	-5.156	4.21	1.662
chr1	3417971	-	eBP_chr1_3417971_-_A	1	eBP_BPHunter	MEGF6	ENST00000294599_IVS15,ENST00000356575_IVS18	487	major	-99	#2/2	4:YNA	0.00	-4.677	-3.76	-1.026	.	-0.324	-0.365
chr1	3418510	-	cBP_chr1_3418510_-_A	3	cBP_BPP,cBP_Branchpointer,cBP_LaBranchoR	MEGF6	ENST00000294599_IVS14,ENST00000356575_IVS17	3286	major	-25	#1/2	2:YTNA	-5.60	.	3.15	1.378	.	3.15	1.378
chr1	3418514	-	eBP_chr1_3418514_-_G	1	eBP_Pineda	MEGF6	ENST00000294599_IVS14,ENST00000356575_IVS17	3286	major	-29	#2/2	0:none	-4.80	.	-0.377	0.035	-4.614	-3.45	-0.689
chr1	3421917	-	cBP_chr1_3421917_-_A	1	cBP_BPHunter	MEGF6	ENST00000294599_IVS13,ENST00000356575_IVS16	79	major	-11	#1/4	1:YTNAY	-1.40	.	-8.86	-1.317	.	2.09	0.205
chr1	3421928	-	cBP_chr1_3421928_-_A	1	cBP_Branchpointer	MEGF6	ENST00000294599_IVS13,ENST00000356575_IVS16	79	major	-22	#2/4	4:YNA	-1.60	.	3.28	0.679	-5.156	-7.18	-2.069
chr1	3421932	-	cBP_chr1_3421932_-_A	1	cBP_Branchpointer	MEGF6	ENST00000294599_IVS13,ENST00000356575_IVS16	79	major	-26	#3/4	4:YNA	0.00	.	-5.4	-1.566	.	0.223	0.104
chr1	3421937	-	cBP_chr1_3421937_-_A	3	cBP_BPP,cBP_Branchpointer,cBP_LaBranchoR	MEGF6	ENST00000294599_IVS13,ENST00000356575_IVS16	79	major	-31	#4/4	1:YTNAY	-0.90	.	-3.25	-1.906	.	0.844	0.211
chr1	3422139	-	cBP_chr1_3422139_-_A	3	cBP_BPP,cBP_Branchpointer,cBP_LaBranchoR	MEGF6	ENST00000294599_IVS12,ENST00000356575_IVS15	551	major	-19	#1/1	2:YTNA	-3.60	.	-3.23	-0.504	.	1.48	0.096
chr1	3422823	-	cBP_chr1_3422823_-_A	3	cBP_BPP,cBP_Branchpointer,cBP_LaBranchoR	MEGF6	ENST00000294599_IVS11,ENST00000356575_IVS14	1558	major	-23	#1/1	1:YTNAY	0.00	.	1.95	-0.005	.	0.433	0.825
chr1	3424511	-	mBP_chr1_3424511_-_A	4	eBP_Pineda,cBP_BPP,cBP_Branchpointer,cBP_LaBranchoR	MEGF6	ENST00000294599_IVS10,ENST00000356575_IVS13	634	major	-24	#1/3	1:YTNAY	-6.40	.	0.0595	0.309	.	-4.08	-1.073
chr1	3424515	-	eBP_chr1_3424515_-_C	1	eBP_Taggart	MEGF6	ENST00000294599_IVS10,ENST00000356575_IVS13	634	major	-28	#2/3	0:none	0.00	.	2.04	0.78	.	1.56	0.571
chr1	3424517	-	mBP_chr1_3424517_-_A	2	eBP_Pineda,cBP_Branchpointer	MEGF6	ENST00000294599_IVS10,ENST00000356575_IVS13	634	major	-30	#3/3	3:TNA	-1.40	.	1.56	0.571	-5.156	1.66	0.092
chr1	3425280	-	mBP_chr1_3425280_-_A	5	eBP_Mercer,eBP_Briese,cBP_BPP,cBP_Branchpointer,cBP_LaBranchoR	MEGF6	ENST00000294599_IVS9,ENST00000356575_IVS12	385	major	-27	#1/1	2:YTNA	0.00	.	0.799	1.209	.	2.29	0.202
chr1	3425832	-	mBP_chr1_3425832_-_A	4	eBP_Pineda,cBP_BPP,cBP_Branchpointer,cBP_LaBranchoR	MEGF6	ENST00000294599_IVS8,ENST00000356575_IVS11	624	major	-23	#1/1	2:YTNA	-5.60	.	2.58	1.428	-4.855	2.12	1.428
chr1	3426578	-	cBP_chr1_3426578_-_A	3	cBP_BPP,cBP_Branchpointer,cBP_LaBranchoR	MEGF6	ENST00000294599_IVS7,ENST00000356575_IVS10	790	major	-22	#1/1	2:YTNA	-0.30	.	-1.24	-0.33	-5.156	-1.99	-0.602
chr1	3427493	-	mBP_chr1_3427493_-_A	4	eBP_Pineda,cBP_BPP,cBP_Branchpointer,cBP_LaBranchoR	MEGF6	ENST00000294599_IVS6,ENST00000356575_IVS9	647	major	-27	#1/1	4:YNA	-0.90	.	1.75	0.122	.	0.77	0.773
chr1	3428279	-	cBP_chr1_3428279_-_A	1	cBP_LaBranchoR	MEGF6	ENST00000294599_IVS5,ENST00000356575_IVS8	318	major	-28	#1/3	4:YNA	-2.50	.	-1.18	-0.072	.	0.413	-0.116
chr1	3428291	-	eBP_chr1_3428291_-_A	1	eBP_Mercer	MEGF6	ENST00000294599_IVS5,ENST00000356575_IVS8	318	major	-40	#2/3	4:YNA	-3.30	.	-1.64	-0.06	.	1.58	0.365
chr1	3428296	-	cBP_chr1_3428296_-_A	1	cBP_BPP	MEGF6	ENST00000294599_IVS5,ENST00000356575_IVS8	318	major	-45	#3/3	3:TNA	0.00	-5.156	-1.14	-0.109	.	-1.43	-0.368
chr1	3428720	-	mBP_chr1_3428720_-_A	4	eBP_Pineda,cBP_BPP,cBP_Branchpointer,cBP_LaBranchoR	MEGF6	ENST00000294599_IVS4,ENST00000356575_IVS7	2421	major	-28	#1/1	2:YTNA	0.00	.	1.54	1.229	.	-2.87	-0.419
chr1	3431264	-	cBP_chr1_3431264_-_A	1	cBP_Branchpointer	MEGF6	ENST00000294599_IVS3,ENST00000356575_IVS6	729	major	-28	#1/3	4:YNA	-2.00	.	-4.92	-0.885	.	-4.9	-1.075
chr1	3431283	-	cBP_chr1_3431283_-_A	1	cBP_BPP	MEGF6	ENST00000294599_IVS3,ENST00000356575_IVS6	729	major	-47	#2/3	4:YNA	0.00	.	-6.68	-3.064	.	-1.62	-0.303
chr1	3431287	-	cBP_chr1_3431287_-_A	1	cBP_LaBranchoR	MEGF6	ENST00000294599_IVS3,ENST00000356575_IVS6	729	major	-51	#3/3	0:none	-7.20	.	-5.55	-1.221	.	-1.41	-0.326
chr1	3432117	-	cBP_chr1_3432117_-_A	4	cBP_BPP,cBP_Branchpointer,cBP_LaBranchoR,cBP_BPHunter	MEGF6	ENST00000294599_IVS2,ENST00000356575_IVS5	8596	major	-26	#1/1	1:YTNAY	-5.80	.	3.67	1.657	.	3.67	1.657
chr1	3440832	-	cBP_chr1_3440832_-_A	3	cBP_BPP,cBP_Branchpointer,cBP_LaBranchoR	MEGF6	ENST00000294599_IVS1	6833	major	-22	#1/1	1:YTNAY	-2.10	.	1.81	0.707	.	1.79	0.697
chr1	3440832	-	cBP_chr1_3440832_-_A	3	cBP_BPP,cBP_Branchpointer,cBP_LaBranchoR	MEGF6	ENST00000356575_IVS4	55578	major	-22	#1/1	1:YTNAY	-2.10	.	1.81	0.707	.	1.79	0.697
chr1	3496518	-	cBP_chr1_3496518_-_A	3	cBP_BPP,cBP_Branchpointer,cBP_LaBranchoR	MEGF6	ENST00000356575_IVS3	15408	major	-25	#1/2	1:YTNAY	0.00	.	2.56	1.145	.	1.4	0.223
chr1	3496537	-	cBP_chr1_3496537_-_A	1	cBP_Branchpointer	MEGF6	ENST00000356575_IVS3	15408	major	-44	#2/2	1:YTNAY	0.00	.	-5.14	-2.109	.	-4.38	-1.036
chr1	3512036	-	cBP_chr1_3512036_-_A	1	cBP_LaBranchoR	MEGF6	ENST00000356575_IVS2	7018	major	-25	#1/2	0:none	0.00	.	-6.06	-1.661	.	-0.574	-0.012
chr1	3512039	-	mBP_chr1_3512039_-_A	3	eBP_Pineda,cBP_BPP,cBP_Branchpointer	MEGF6	ENST00000356575_IVS2	7018	major	-28	#2/2	3:TNA	-0.70	-4.855	2.53	1.112	-5.156	-1.89	-0.141
chr1	3519186	-	cBP_chr1_3519186_-_A	3	cBP_BPP,cBP_Branchpointer,cBP_LaBranchoR	MEGF6	ENST00000356575_IVS1	8537	major	-22	#1/1	1:YTNAY	-5.50	.	3.06	1.641	.	1.93	0.576
chr1	3541944	+	cBP_chr1_3541944_+_A	2	cBP_BPP,cBP_LaBranchoR	TPRG1L	ENST00000344579_IVS1,ENST00000378344_IVS1	150	major	-44	#2/2	3:TNA	-1.30	.	-2.48	-0.623	.	-3.66	-0.541
chr1	3541951	+	cBP_chr1_3541951_+_A	1	cBP_Branchpointer	TPRG1L	ENST00000344579_IVS1,ENST00000378344_IVS1	150	major	-37	#1/2	3:TNA	0.00	.	0.937	0.388	-5.156	-0.38	-0.03
chr1	3542252	+	cBP_chr1_3542252_+_A	1	cBP_Branchpointer	TPRG1L	ENST00000378344_IVS2	197	major	-25	#2/2	0:none	-1.80	.	2.56	0.646	.	-1.8	-0.178
chr1	3542256	+	mBP_chr1_3542256_+_A	4	eBP_Mercer,cBP_BPP,cBP_Branchpointer,cBP_LaBranchoR	TPRG1L	ENST00000378344_IVS2	197	major	-21	#1/2	2:YTNA	-5.00	.	-6.71	-1.058	-4.679	-7.15	-3.188
chr1	3544036	+	mBP_chr1_3544036_+_A	4	eBP_Briese,cBP_BPP,cBP_Branchpointer,cBP_LaBranchoR	TPRG1L	ENST00000344579_IVS2	1984	major	-28	#1/1	2:YTNA	-2.60	.	-2.01	-0.151	.	-5.66	-0.743
chr1	3544036	+	mBP_chr1_3544036_+_A	4	eBP_Briese,cBP_BPP,cBP_Branchpointer,cBP_LaBranchoR	TPRG1L	ENST00000378344_IVS3	1610	major	-28	#1/1	2:YTNA	-2.60	.	-2.01	-0.151	.	-5.66	-0.743
chr1	3544939	+	eBP_chr1_3544939_+_A	1	eBP_Pineda	TPRG1L	ENST00000344579_IVS3,ENST00000378344_IVS4	755	major	-34	#2/2	1:YTNAY	-4.90	.	-2.17	-0.82	.	-2.55	-0.874
chr1	3544946	+	mBP_chr1_3544946_+_A	5	eBP_Pineda,eBP_Briese,cBP_BPP,cBP_Branchpointer,cBP_LaBranchoR	TPRG1L	ENST00000344579_IVS3,ENST00000378344_IVS4	755	major	-27	#1/2	2:YTNA	0.00	.	-2.66	-0.513	.	2.16	0.56
chr1	3547700	-	eBP_chr1_3547700_-_G	1	eBP_Pineda	WRAP73	ENST00000270708_IVS11	348	major	-19	#1/3	0:none	-3.40	.	-4.51	-0.858	.	-2.32	-0.192
chr1	3547708	-	mBP_chr1_3547708_-_A	3	eBP_Pineda,cBP_BPP,cBP_Branchpointer	WRAP73	ENST00000270708_IVS11	348	major	-27	#2/3	3:TNA	-0.30	.	-1.49	-0.257	.	-2.62	-0.514
chr1	3547709	-	mBP_chr1_3547709_-_A	3	eBP_Pineda,cBP_Branchpointer,cBP_LaBranchoR	WRAP73	ENST00000270708_IVS11	348	major	-28	#3/3	0:none	-2.40	.	-5.75	-1.108	.	-6.25	-0.853
chr1	3548248	-	mBP_chr1_3548248_-_A	2	eBP_Pineda,cBP_Branchpointer	WRAP73	ENST00000270708_IVS10	555	major	-27	#1/2	0:none	0.00	.	-5.92	-0.953	.	-7.25	-1.473
chr1	3548250	-	mBP_chr1_3548250_-_A	4	eBP_Pineda,cBP_BPP,cBP_Branchpointer,cBP_LaBranchoR	WRAP73	ENST00000270708_IVS10	555	major	-29	#2/2	3:TNA	-4.00	.	-7.25	-1.473	.	0.607	-0.094
chr1	3548912	-	eBP_chr1_3548912_-_G	1	eBP_Taggart	WRAP73	ENST00000270708_IVS9	1059	major	-10	#1/2	0:none	0.00	.	-4.02	-0.772	.	-7.17	-1.214
chr1	3548934	-	mBP_chr1_3548934_-_A	4	eBP_Briese,cBP_BPP,cBP_Branchpointer,cBP_LaBranchoR	WRAP73	ENST00000270708_IVS9	1059	major	-32	#2/2	3:TNA	-3.10	.	-0.685	-0.201	.	-0.495	-0.138
chr1	3550097	-	mBP_chr1_3550097_-_A	4	eBP_Briese,cBP_BPP,cBP_Branchpointer,cBP_LaBranchoR	WRAP73	ENST00000270708_IVS8	1493	major	-30	#1/1	2:YTNA	-0.30	.	-2.79	-0.574	.	0.164	0.03
chr1	3551663	-	mBP_chr1_3551663_-_A	5	eBP_Pineda,cBP_BPP,cBP_Branchpointer,cBP_LaBranchoR,cBP_BPHunter	WRAP73	ENST00000270708_IVS7	85	major	-25	#1/1	1:YTNAY	0.00	-5.156	-3.73	-0.999	.	-0.761	-0.296
chr1	3551879	-	mBP_chr1_3551879_-_A	7	eBP_Mercer,eBP_Taggart,eBP_Pineda,cBP_BPP,cBP_Branchpointer,cBP_LaBranchoR,cBP_BPHunter	WRAP73	ENST00000270708_IVS6	649	major	-21	#1/2	1:YTNAY	-3.40	.	0.949	-0.04	.	-0.419	-0.336
chr1	3551886	-	cBP_chr1_3551886_-_A	1	cBP_Branchpointer	WRAP73	ENST00000270708_IVS6	649	major	-28	#2/2	1:YTNAY	0.00	.	-5.51	-1.094	.	-4.8	-1.562
chr1	3552619	-	cBP_chr1_3552619_-_A	3	cBP_BPP,cBP_Branchpointer,cBP_LaBranchoR	WRAP73	ENST00000270708_IVS5	964	major	-25	#1/2	1:YTNAY	0.00	.	-0.182	-0.059	.	-4.46	-0.951
chr1	3552641	-	eBP_chr1_3552641_-_A	1	eBP_Mercer	WRAP73	ENST00000270708_IVS5	964	major	-47	#2/2	1:YTNAY	0.00	-4.378	1.93	0.215	.	-3.51	-0.539
chr1	3553685	-	cBP_chr1_3553685_-_A	2	cBP_Branchpointer,cBP_LaBranchoR	WRAP73	ENST00000270708_IVS4	1651	major	-23	#1/2	2:YTNA	0.00	.	-6.8	-1.916	.	-7.66	-1.91
chr1	3553690	-	mBP_chr1_3553690_-_A	3	eBP_Briese,cBP_BPP,cBP_Branchpointer	WRAP73	ENST00000270708_IVS4	1651	major	-28	#2/2	1:YTNAY	-0.70	-4.554	0.281	-0.146	.	-1.53	-0.535
chr1	3555425	-	cBP_chr1_3555425_-_A	2	cBP_BPP,cBP_LaBranchoR	WRAP73	ENST00000270708_IVS3	7843	major	-39	#1/1	2:YTNA	-2.60	.	3.16	0.579	.	-2.72	-0.756
chr1	3563377	-	cBP_chr1_3563377_-_A	1	cBP_Branchpointer	WRAP73	ENST00000270708_IVS2	625	major	-31	#1/2	0:none	-0.90	-5.156	-7.31	-1.673	.	-3.28	0.028
chr1	3563387	-	mBP_chr1_3563387_-_A	5	eBP_Mercer,eBP_Taggart,cBP_BPP,cBP_Branchpointer,cBP_LaBranchoR	WRAP73	ENST00000270708_IVS2	625	major	-41	#2/2	1:YTNAY	-2.10	.	-3.77	-1.743	.	-1.22	-0.347
chr1	3564151	-	mBP_chr1_3564151_-_A	4	eBP_Briese,cBP_BPP,cBP_Branchpointer,cBP_LaBranchoR	WRAP73	ENST00000270708_IVS1	2370	major	-27	#1/1	3:TNA	0.00	.	-0.304	-0.309	.	-1.54	-0.537
chr1	3598872	+	cBP_chr1_3598872_+_A	3	cBP_BPP,cBP_Branchpointer,cBP_LaBranchoR	TP73	ENST00000354437_IVS1,ENST00000378295_IVS1	29691	major	-25	#1/1	2:YTNA	-1.50	.	-6.25	-0.876	.	-2.36	-0.558
chr1	3599595	+	mBP_chr1_3599595_+_A	4	eBP_Briese,cBP_BPP,cBP_Branchpointer,cBP_LaBranchoR	TP73	ENST00000354437_IVS2,ENST00000378295_IVS2,ENST00000603362_IVS1,ENST00000604479_IVS1	629	major	-29	#1/1	1:YTNAY	-8.20	.	4.16	1.816	-1.683	4.16	1.816
chr1	3624070	+	cBP_chr1_3624070_+_A	3	cBP_BPP,cBP_Branchpointer,cBP_LaBranchoR	TP73	ENST00000354437_IVS3,ENST00000378295_IVS3,ENST00000603362_IVS2,ENST00000604479_IVS2	24368	major	-43	#1/1	1:YTNAY	-5.50	.	0.0518	0.137	.	4.03	1.595
chr1	3624070	+	cBP_chr1_3624070_+_A	3	cBP_BPP,cBP_Branchpointer,cBP_LaBranchoR	TP73	ENST00000378280_IVS1,ENST00000378285_IVS1,ENST00000378288_IVS1	16604	major	-43	#1/1	1:YTNAY	-5.50	.	0.0518	0.137	.	4.03	1.595
chr1	3638560	+	cBP_chr1_3638560_+_A	3	cBP_BPP,cBP_Branchpointer,cBP_LaBranchoR	TP73	ENST00000354437_IVS4,ENST00000378280_IVS2,ENST00000378285_IVS2,ENST00000378288_IVS2,ENST00000378295_IVS4,ENST00000603362_IVS3,ENST00000604479_IVS3	14229	major	-25	#1/1	1:YTNAY	0.00	.	3.12	1.439	.	1.94	0.394
chr1	3639896	+	cBP_chr1_3639896_+_A	3	cBP_BPP,cBP_Branchpointer,cBP_LaBranchoR	TP73	ENST00000354437_IVS5,ENST00000378280_IVS3,ENST00000378285_IVS3,ENST00000378288_IVS3,ENST00000378295_IVS5,ENST00000603362_IVS4,ENST00000604479_IVS4	1146	major	-22	#1/1	2:YTNA	0.00	.	2.09	1.228	.	2.09	1.228
chr1	3643645	+	mBP_chr1_3643645_+_A	4	eBP_Pineda,cBP_BPP,cBP_Branchpointer,cBP_LaBranchoR	TP73	ENST00000354437_IVS6,ENST00000378280_IVS4,ENST00000378285_IVS4,ENST00000378288_IVS4,ENST00000378295_IVS6,ENST00000603362_IVS5,ENST00000604479_IVS5	3645	major	-34	#2/2	1:YTNAY	-2.90	.	2.21	1.519	-5.156	2.19	0.483
chr1	3643650	+	cBP_chr1_3643650_+_A	1	cBP_Branchpointer	TP73	ENST00000354437_IVS6,ENST00000378280_IVS4,ENST00000378285_IVS4,ENST00000378288_IVS4,ENST00000378295_IVS6,ENST00000603362_IVS5,ENST00000604479_IVS5	3645	major	-29	#1/2	4:YNA	-5.60	-5.156	1.03	0.483	.	-1.31	-0.393
chr1	3644160	+	cBP_chr1_3644160_+_A	1	cBP_Branchpointer	TP73	ENST00000354437_IVS7,ENST00000378280_IVS5,ENST00000378285_IVS5,ENST00000378288_IVS5,ENST00000378295_IVS7,ENST00000603362_IVS6,ENST00000604479_IVS6	403	major	-32	#2/2	2:YTNA	-0.80	.	-1.06	-0.207	.	-0.249	-0.399
chr1	3644165	+	mBP_chr1_3644165_+_A	4	eBP_Pineda,cBP_BPP,cBP_Branchpointer,cBP_LaBranchoR	TP73	ENST00000354437_IVS7,ENST00000378280_IVS5,ENST00000378285_IVS5,ENST00000378288_IVS5,ENST00000378295_IVS7,ENST00000603362_IVS6,ENST00000604479_IVS6	403	major	-27	#1/2	1:YTNAY	-2.20	.	3.03	1.703	.	2.71	0.63
chr1	3644665	+	mBP_chr1_3644665_+_A	5	eBP_Mercer,cBP_BPP,cBP_Branchpointer,cBP_LaBranchoR,cBP_BPHunter	TP73	ENST00000354437_IVS8,ENST00000378280_IVS6,ENST00000378285_IVS6,ENST00000378288_IVS6,ENST00000378295_IVS8,ENST00000603362_IVS7,ENST00000604479_IVS7	358	major	-28	#1/1	1:YTNAY	-1.00	.	3.01	0.561	.	2.98	1.625
chr1	3645867	+	cBP_chr1_3645867_+_A	2	cBP_Branchpointer,cBP_LaBranchoR	TP73	ENST00000354437_IVS9,ENST00000378280_IVS7,ENST00000378285_IVS7,ENST00000378288_IVS7,ENST00000378295_IVS9,ENST00000603362_IVS8,ENST00000604479_IVS8	1109	major	-24	#3/3	0:none	-2.10	.	-3.22	-0.732	.	0.0378	-0.091
chr1	3645869	+	eBP_chr1_3645869_+_A	1	eBP_Briese	TP73	ENST00000354437_IVS9,ENST00000378280_IVS7,ENST00000378285_IVS7,ENST00000378288_IVS7,ENST00000378295_IVS9,ENST00000603362_IVS8,ENST00000604479_IVS8	1109	major	-22	#2/3	0:none	-1.40	.	1.93	0.378	.	-3.22	-0.732
chr1	3645876	+	cBP_chr1_3645876_+_C	1	cBP_BPP	TP73	ENST00000354437_IVS9,ENST00000378280_IVS7,ENST00000378285_IVS7,ENST00000378288_IVS7,ENST00000378295_IVS9,ENST00000603362_IVS8,ENST00000604479_IVS8	1109	major	-15	#1/3	0:none	0.00	.	-0.934	-0.138	-5.156	-1.51	-0.206
chr1	3646540	+	cBP_chr1_3646540_+_A	3	cBP_BPP,cBP_Branchpointer,cBP_LaBranchoR	TP73	ENST00000354437_IVS10,ENST00000378285_IVS8,ENST00000378288_IVS8,ENST00000378295_IVS10	551	major	-24	#1/1	4:YNA	-2.50	.	1.07	0.567	.	1.36	0.646
chr1	3647466	+	cBP_chr1_3647466_+_A	3	cBP_BPP,cBP_Branchpointer,cBP_LaBranchoR	TP73	ENST00000378280_IVS8,ENST00000603362_IVS9	1478	major	-25	#1/1	1:YTNAY	-0.10	.	4.09	1.784	.	0.615	0.222
chr1	3647466	+	cBP_chr1_3647466_+_A	3	cBP_BPP,cBP_Branchpointer,cBP_LaBranchoR	TP73	ENST00000354437_IVS11,ENST00000378285_IVS9,ENST00000378288_IVS9,ENST00000378295_IVS11	778	major	-25	#1/1	1:YTNAY	-0.10	.	4.09	1.784	.	0.615	0.222
chr1	3647995	+	mBP_chr1_3647995_+_A	4	eBP_Pineda,cBP_BPP,cBP_Branchpointer,cBP_LaBranchoR	TP73	ENST00000604479_IVS9	2014	major	-32	#1/1	1:YTNAY	-5.90	.	1.53	0.566	.	0.467	0.146
chr1	3647995	+	mBP_chr1_3647995_+_A	4	eBP_Pineda,cBP_BPP,cBP_Branchpointer,cBP_LaBranchoR	TP73	ENST00000378280_IVS9,ENST00000378288_IVS10,ENST00000378295_IVS12	397	major	-32	#1/1	1:YTNAY	-5.90	.	1.53	0.566	.	0.467	0.146
chr1	3649252	+	cBP_chr1_3649252_+_A	1	cBP_BPP	TP73	ENST00000354437_IVS12,ENST00000378285_IVS10,ENST00000603362_IVS10	1681	major	-59	#2/2	4:YNA	-3.70	-5.15	-3.03	-2.164	-4.253	-2.74	-0.668
chr1	3649252	+	cBP_chr1_3649252_+_A	1	cBP_BPP	TP73	ENST00000378280_IVS10,ENST00000378288_IVS11,ENST00000378295_IVS13,ENST00000604479_IVS10	1190	major	-59	#2/2	4:YNA	-3.70	-5.15	-3.03	-2.164	-4.253	-2.74	-0.668
chr1	3649292	+	mBP_chr1_3649292_+_A	4	eBP_Pineda,cBP_Branchpointer,cBP_LaBranchoR,cBP_BPHunter	TP73	ENST00000354437_IVS12,ENST00000378285_IVS10,ENST00000603362_IVS10	1681	major	-19	#1/2	1:YTNAY	-3.90	.	-1.04	-0.095	.	0.725	-0.014
chr1	3649292	+	mBP_chr1_3649292_+_A	4	eBP_Pineda,cBP_Branchpointer,cBP_LaBranchoR,cBP_BPHunter	TP73	ENST00000378280_IVS10,ENST00000378288_IVS11,ENST00000378295_IVS13,ENST00000604479_IVS10	1190	major	-19	#1/2	1:YTNAY	-3.90	.	-1.04	-0.095	.	0.725	-0.014
chr1	3670641	+	cBP_chr1_3670641_+_A	1	cBP_BPP	CCDC27	ENST00000294600_IVS1	1318	major	-41	#2/2	3:TNA	0.00	.	-2.42	-0.546	.	-2.49	-1.621
chr1	3670663	+	cBP_chr1_3670663_+_A	2	cBP_Branchpointer,cBP_LaBranchoR	CCDC27	ENST00000294600_IVS1	1318	major	-19	#1/2	1:YTNAY	0.00	-4.854	-5.16	-4.006	.	-3.31	-0.828
chr1	3671993	+	cBP_chr1_3671993_+_A	3	cBP_BPP,cBP_Branchpointer,cBP_LaBranchoR	CCDC27	ENST00000294600_IVS2	1215	major	-28	#1/1	3:TNA	0.00	.	-1.02	-0.203	.	0.549	0.098
chr1	3673266	+	cBP_chr1_3673266_+_A	2	cBP_BPP,cBP_Branchpointer	CCDC27	ENST00000294600_IVS3	1165	major	-31	#3/3	1:YTNAY	0.00	.	-6.05	-1.314	.	-1.97	-0.33
chr1	3673273	+	cBP_chr1_3673273_+_A	3	cBP_Branchpointer,cBP_LaBranchoR,cBP_BPHunter	CCDC27	ENST00000294600_IVS3	1165	major	-24	#2/3	1:YTNAY	0.00	-5.156	0.165	0.524	.	1.67	1.024
chr1	3673293	+	cBP_chr1_3673293_+_A	1	cBP_Branchpointer	CCDC27	ENST00000294600_IVS3	1165	major	-4	#1/3	4:YNA	-1.30	.	-7.13	-1.623	-5.156	2.81	1.502
chr1	3677816	+	cBP_chr1_3677816_+_A	2	cBP_BPP,cBP_LaBranchoR	CCDC27	ENST00000294600_IVS4	4390	major	-29	#1/1	4:YNA	0.00	-5.156	-1.58	-0.348	.	-2.32	-0.496
chr1	3679161	+	cBP_chr1_3679161_+_A	3	cBP_BPP,cBP_Branchpointer,cBP_LaBranchoR	CCDC27	ENST00000294600_IVS5	1189	major	-23	#1/1	2:YTNA	-3.00	.	-6.57	-1.605	.	-2.74	-0.684
chr1	3679647	+	cBP_chr1_3679647_+_A	3	cBP_BPP,cBP_Branchpointer,cBP_LaBranchoR	CCDC27	ENST00000294600_IVS6	395	major	-25	#1/1	4:YNA	-1.60	-5.156	-4.38	-0.999	.	1.13	0.319
chr1	3680247	+	cBP_chr1_3680247_+_A	4	cBP_BPP,cBP_Branchpointer,cBP_LaBranchoR,cBP_BPHunter	CCDC27	ENST00000294600_IVS7	231	major	-23	#1/1	1:YTNAY	-1.00	-5.156	-6.86	-2.095	.	-0.828	-0.146
chr1	3683078	+	cBP_chr1_3683078_+_A	1	cBP_LaBranchoR	CCDC27	ENST00000294600_IVS8	2698	major	-21	#2/2	4:YNA	-2.00	-5.156	-2.66	-0.621	.	1.36	0.375
chr1	3683079	+	cBP_chr1_3683079_+_A	1	cBP_BPP	CCDC27	ENST00000294600_IVS8	2698	major	-20	#1/2	4:YNA	-2.00	.	-2.71	-0.415	.	-1.97	-0.118
chr1	3683763	+	cBP_chr1_3683763_+_A	3	cBP_BPP,cBP_Branchpointer,cBP_LaBranchoR	CCDC27	ENST00000294600_IVS9	620	major	-34	#2/2	3:TNA	-0.80	.	-5.65	-1.128	.	1.83	0.265
chr1	3683768	+	cBP_chr1_3683768_+_A	1	cBP_Branchpointer	CCDC27	ENST00000294600_IVS9	620	major	-29	#1/2	4:YNA	0.00	.	-7.68	-2.149	.	-0.124	0.115
chr1	3686323	+	cBP_chr1_3686323_+_A	2	cBP_BPP,cBP_Branchpointer	CCDC27	ENST00000294600_IVS10	2337	major	-24	#2/2	3:TNA	0.00	.	-2.23	-0.78	.	-4.34	-1.22
chr1	3686325	+	cBP_chr1_3686325_+_A	1	cBP_LaBranchoR	CCDC27	ENST00000294600_IVS10	2337	major	-22	#1/2	0:none	0.00	.	-2.96	-0.863	.	-2.23	-0.78
chr1	3687944	+	cBP_chr1_3687944_+_A	2	cBP_BPP,cBP_LaBranchoR	CCDC27	ENST00000294600_IVS11	1513	major	-21	#1/1	4:YNA	-3.20	.	-4.36	-1.985	.	-1.59	-0.521
chr1	3697922	-	mBP_chr1_3697922_-_A	5	eBP_Pineda,eBP_Briese,cBP_BPP,cBP_Branchpointer,cBP_LaBranchoR	LRRC47	ENST00000378251_IVS6	175	major	-22	#1/1	2:YTNA	0.00	.	1.71	0.216	.	3.06	0.758
chr1	3698185	-	cBP_chr1_3698185_-_A	1	cBP_Branchpointer	LRRC47	ENST00000378251_IVS5	1059	major	-20	#1/2	2:YTNA	0.00	.	3.51	0.622	.	2.14	0.639
chr1	3698199	-	mBP_chr1_3698199_-_A	5	eBP_Mercer,eBP_Pineda,eBP_Briese,cBP_BPP,cBP_LaBranchoR	LRRC47	ENST00000378251_IVS5	1059	major	-34	#2/2	3:TNA	-2.30	.	3.23	0.71	.	0.679	0.231
chr1	3699358	-	mBP_chr1_3699358_-_A	5	eBP_Mercer,eBP_Pineda,eBP_Briese,eBP_BPHunter,cBP_LaBranchoR	LRRC47	ENST00000378251_IVS4	1232	major	-31	#1/3	3:TNA	-0.10	.	-6.33	-2.605	.	0.43	-0.317
chr1	3699361	-	mBP_chr1_3699361_-_A	2	eBP_Pineda,cBP_BPP	LRRC47	ENST00000378251_IVS4	1232	major	-34	#2/3	3:TNA	-1.30	.	-2.34	-0.846	.	-3.74	-1.072
chr1	3699364	-	eBP_chr1_3699364_-_A	1	eBP_Pineda	LRRC47	ENST00000378251_IVS4	1232	major	-37	#3/3	1:YTNAY	0.00	.	-3.07	-0.409	.	0.195	-0.121
chr1	3700699	-	mBP_chr1_3700699_-_A	2	eBP_Pineda,cBP_LaBranchoR	LRRC47	ENST00000378251_IVS3	975	major	-24	#1/4	0:none	0.00	.	1.16	0.318	.	-2.52	-0.737
chr1	3700703	-	eBP_chr1_3700703_-_G	1	eBP_Pineda	LRRC47	ENST00000378251_IVS3	975	major	-28	#2/4	0:none	-2.00	.	-0.52	0.146	.	0.877	0.062
chr1	3700704	-	mBP_chr1_3700704_-_A	3	eBP_Mercer,eBP_Pineda,cBP_BPP	LRRC47	ENST00000378251_IVS3	975	major	-29	#3/4	4:YNA	-0.10	.	-1.27	0.02	.	-3.6	-0.696
chr1	3700709	-	eBP_chr1_3700709_-_A	1	eBP_Pineda	LRRC47	ENST00000378251_IVS3	975	major	-34	#4/4	3:TNA	-1.30	.	-6.64	-1.578	.	-4.17	-1.061
chr1	3701788	-	mBP_chr1_3701788_-_A	7	eBP_Mercer,eBP_Taggart,eBP_Pineda,eBP_Briese,cBP_BPP,cBP_Branchpointer,cBP_LaBranchoR	LRRC47	ENST00000378251_IVS2	1645	major	-21	#1/1	1:YTNAY	-1.40	.	-5.11	-2.889	-4.855	-0.538	-0.103
chr1	3703898	-	mBP_chr1_3703898_-_A	4	eBP_Pineda,cBP_BPP,cBP_Branchpointer,cBP_LaBranchoR	LRRC47	ENST00000378251_IVS1	8551	major	-24	#1/2	1:YTNAY	-6.10	.	0.645	0.357	.	0.538	-0.014
chr1	3703903	-	eBP_chr1_3703903_-_G	1	eBP_Pineda	LRRC47	ENST00000378251_IVS1	8551	major	-29	#2/2	0:none	-1.10	-1.889	-3.9	-1.498	.	-1.56	-0.722
chr1	3732103	-	cBP_chr1_3732103_-_A	1	cBP_Branchpointer	CEP104	ENST00000378230_IVS21	762	major	-22	#1/2	0:none	-1.70	-0.186	-6.89	-2.131	.	-5.03	-0.766
chr1	3732107	-	mBP_chr1_3732107_-_A	6	eBP_Mercer,eBP_Briese,cBP_BPP,cBP_Branchpointer,cBP_LaBranchoR,cBP_BPHunter	CEP104	ENST00000378230_IVS21	762	major	-26	#2/2	1:YTNAY	-3.90	.	1.45	0.187	.	2.67	0.638
chr1	3732961	-	mBP_chr1_3732961_-_A	7	eBP_Taggart,eBP_Pineda,eBP_Briese,cBP_BPP,cBP_Branchpointer,cBP_LaBranchoR,cBP_BPHunter	CEP104	ENST00000378230_IVS20,ENST00000438539_IVS6	6803	major	-27	#1/2	1:YTNAY	-6.30	.	-3.39	-0.612	.	-2.84	-0.672
chr1	3732965	-	cBP_chr1_3732965_-_A	1	cBP_Branchpointer	CEP104	ENST00000378230_IVS20,ENST00000438539_IVS6	6803	major	-31	#2/2	1:YTNAY	-0.10	.	-4.36	-0.562	.	-0.542	-0.221
chr1	3739827	-	cBP_chr1_3739827_-_A	3	cBP_BPP,cBP_Branchpointer,cBP_LaBranchoR	CEP104	ENST00000378230_IVS19,ENST00000438539_IVS5	182	major	-22	#1/3	2:YTNA	-2.10	.	-3.19	-0.62	.	-5.49	-1.17
chr1	3739831	-	cBP_chr1_3739831_-_A	1	cBP_Branchpointer	CEP104	ENST00000378230_IVS19,ENST00000438539_IVS5	182	major	-26	#2/3	4:YNA	-4.00	.	3.08	0.949	-4.156	1.83	0.387
chr1	3739832	-	eBP_chr1_3739832_-_G	1	eBP_Pineda	CEP104	ENST00000378230_IVS19,ENST00000438539_IVS5	182	major	-27	#3/3	0:none	-4.40	-4.679	-2.67	-0.499	.	-1.56	-0.349
chr1	3740148	-	eBP_chr1_3740148_-_T	1	eBP_Mercer	CEP104	ENST00000378230_IVS18,ENST00000438539_IVS4	2195	major	-22	#1/4	0:none	-1.90	.	0.584	-0.542	.	-3.65	-0.955
chr1	3740156	-	cBP_chr1_3740156_-_A	1	cBP_BPP	CEP104	ENST00000378230_IVS18,ENST00000438539_IVS4	2195	major	-30	#2/4	4:YNA	-4.90	-4.253	-7.76	-2.771	.	-0.438	0.309
chr1	3740157	-	eBP_chr1_3740157_-_A	1	eBP_Pineda	CEP104	ENST00000378230_IVS18,ENST00000438539_IVS4	2195	major	-31	#3/4	0:none	-4.90	.	0.155	0.118	-5.156	2.85	1.982
chr1	3740160	-	mBP_chr1_3740160_-_A	3	eBP_Pineda,cBP_Branchpointer,cBP_LaBranchoR	CEP104	ENST00000378230_IVS18,ENST00000438539_IVS4	2195	major	-34	#4/4	2:YTNA	-2.90	.	1.43	0.085	.	-0.133	0.067
chr1	3742455	-	cBP_chr1_3742455_-_A	1	cBP_Branchpointer	CEP104	ENST00000378230_IVS17,ENST00000438539_IVS3	503	major	-25	#1/2	1:YTNAY	0.00	.	-2.57	-0.302	.	-2.42	-0.21
chr1	3742461	-	mBP_chr1_3742461_-_A	4	eBP_Briese,cBP_BPP,cBP_Branchpointer,cBP_LaBranchoR	CEP104	ENST00000378230_IVS17,ENST00000438539_IVS3	503	major	-31	#2/2	1:YTNAY	0.00	.	0.0904	0.022	.	-1.29	-0.287
chr1	3743021	-	mBP_chr1_3743021_-_A	2	eBP_Mercer,cBP_Branchpointer	CEP104	ENST00000378230_IVS16,ENST00000438539_IVS2	271	major	-21	#1/3	2:YTNA	0.00	.	-0.759	-0.329	.	-0.889	-0.351
chr1	3743025	-	cBP_chr1_3743025_-_A	2	cBP_BPP,cBP_Branchpointer	CEP104	ENST00000378230_IVS16,ENST00000438539_IVS2	271	major	-25	#2/3	3:TNA	0.00	.	1.93	0.212	.	0.27	-0.125
chr1	3743033	-	mBP_chr1_3743033_-_A	2	eBP_Pineda,cBP_LaBranchoR	CEP104	ENST00000378230_IVS16,ENST00000438539_IVS2	271	major	-33	#3/3	0:none	-2.70	.	-5.02	-0.92	-5.156	2.55	0.586
chr1	3743326	-	mBP_chr1_3743326_-_A	3	eBP_Pineda,cBP_Branchpointer,cBP_BPHunter	CEP104	ENST00000378230_IVS15,ENST00000438539_IVS1	2521	major	-18	#1/2	1:YTNAY	0.00	.	-2.68	-0.815	.	-4.31	-1.236
chr1	3743331	-	mBP_chr1_3743331_-_A	5	eBP_Pineda,cBP_BPP,cBP_Branchpointer,cBP_LaBranchoR,cBP_BPHunter	CEP104	ENST00000378230_IVS15,ENST00000438539_IVS1	2521	major	-23	#2/2	1:YTNAY	-3.30	.	2.96	0.325	.	3.9	1.899
chr1	3745961	-	mBP_chr1_3745961_-_A	5	eBP_Mercer,eBP_Briese,cBP_BPP,cBP_Branchpointer,cBP_LaBranchoR	CEP104	ENST00000378230_IVS14	417	major	-24	#1/1	1:YTNAY	-1.70	-5.156	5.17	1.952	.	3.99	1.952
chr1	3746582	-	eBP_chr1_3746582_-_A	1	eBP_Briese	CEP104	ENST00000378230_IVS13	1048	major	-21	#1/3	0:none	-1.00	.	1.42	0.412	.	0.348	0.051
chr1	3746584	-	cBP_chr1_3746584_-_A	3	cBP_BPP,cBP_Branchpointer,cBP_LaBranchoR	CEP104	ENST00000378230_IVS13	1048	major	-23	#2/3	3:TNA	-3.10	.	0.348	0.051	.	2.94	1.576
chr1	3746585	-	cBP_chr1_3746585_-_A	1	cBP_Branchpointer	CEP104	ENST00000378230_IVS13	1048	major	-24	#3/3	0:none	-2.50	-0.648	-5.11	-1.255	.	-4.63	-1.252
chr1	3747809	-	cBP_chr1_3747809_-_A	3	cBP_BPP,cBP_Branchpointer,cBP_LaBranchoR	CEP104	ENST00000378230_IVS12	2639	major	-23	#1/1	1:YTNAY	-4.30	-3.494	0.665	-0.043	.	0.868	-0.109
chr1	3750625	-	cBP_chr1_3750625_-_A	2	cBP_Branchpointer,cBP_LaBranchoR	CEP104	ENST00000378230_IVS11	889	major	-26	#1/4	1:YTNAY	-0.70	.	-0.979	-0.156	.	3.72	1.641
chr1	3750628	-	eBP_chr1_3750628_-_C	1	eBP_Taggart	CEP104	ENST00000378230_IVS11	889	major	-29	#2/4	0:none	0.00	.	1.5	0.507	.	-3.06	-0.377
chr1	3750629	-	cBP_chr1_3750629_-_A	2	cBP_BPP,cBP_Branchpointer	CEP104	ENST00000378230_IVS11	889	major	-30	#3/4	3:TNA	-2.10	.	-0.358	0.143	.	-6.01	-1.387
chr1	3750630	-	cBP_chr1_3750630_-_A	1	cBP_Branchpointer	CEP104	ENST00000378230_IVS11	889	major	-31	#4/4	0:none	-2.30	.	-3.06	-0.377	.	-2.42	-0.288
chr1	3751687	-	cBP_chr1_3751687_-_A	3	cBP_BPP,cBP_Branchpointer,cBP_LaBranchoR	CEP104	ENST00000378230_IVS10,ENST00000443466_IVS3	1402	major	-31	#1/1	3:TNA	0.00	.	-8.02	-2.571	.	0.0902	-0.212
chr1	3753284	-	mBP_chr1_3753284_-_A	3	eBP_Mercer,eBP_Pineda,cBP_LaBranchoR	CEP104	ENST00000378230_IVS9,ENST00000443466_IVS2	599	major	-28	#1/3	0:none	0.00	-4.855	-9.38	-2.113	-5.156	1.71	0.556
chr1	3753287	-	cBP_chr1_3753287_-_A	2	cBP_BPP,cBP_Branchpointer	CEP104	ENST00000378230_IVS9,ENST00000443466_IVS2	599	major	-31	#2/3	4:YNA	-2.50	.	-2.66	-0.715	.	-0.0237	0.045
chr1	3753290	-	eBP_chr1_3753290_-_C	1	eBP_Mercer	CEP104	ENST00000378230_IVS9,ENST00000443466_IVS2	599	major	-34	#3/3	0:none	-1.00	.	-2.74	-0.13	.	-5.92	-1.092
chr1	3753937	-	mBP_chr1_3753937_-_A	3	eBP_Pineda,cBP_Branchpointer,cBP_LaBranchoR	CEP104	ENST00000443466_IVS1	1618	major	-28	#1/1	1:YTNAY	0.00	.	-10.6	-2.379	.	-5.71	-0.573
chr1	3754105	-	mBP_chr1_3754105_-_A	4	eBP_Mercer,cBP_BPP,cBP_Branchpointer,cBP_LaBranchoR	CEP104	ENST00000378230_IVS8	1444	major	-22	#1/2	2:YTNA	0.00	.	-5.94	-1.273	.	-2.5	-0.58
chr1	3754111	-	eBP_chr1_3754111_-_A	1	eBP_Taggart	CEP104	ENST00000378230_IVS8	1444	major	-28	#2/2	2:YTNA	0.00	.	0.689	0.204	.	0.801	0.291
chr1	3755693	-	eBP_chr1_3755693_-_T	1	eBP_Taggart	CEP104	ENST00000378230_IVS7,ENST00000428079_IVS6	488	major	-10	#1/4	0:none	0.00	.	1.88	0.726	.	-2.65	-0.739
chr1	3755700	-	cBP_chr1_3755700_-_A	1	cBP_BPP	CEP104	ENST00000378230_IVS7,ENST00000428079_IVS6	488	major	-17	#2/4	4:YNA	-1.30	-5.156	-1.81	-0.306	-4.077	-1.8	-0.24
chr1	3755701	-	cBP_chr1_3755701_-_A	1	cBP_LaBranchoR	CEP104	ENST00000378230_IVS7,ENST00000428079_IVS6	488	major	-18	#3/4	0:none	-1.30	-4.077	-4.46	-1.057	.	-0.994	-0.474
chr1	3755708	-	cBP_chr1_3755708_-_A	1	cBP_Branchpointer	CEP104	ENST00000378230_IVS7,ENST00000428079_IVS6	488	major	-25	#4/4	0:none	0.00	.	-7.37	-1.735	-4.679	-1.86	-0.594
chr1	3756363	-	cBP_chr1_3756363_-_A	3	cBP_BPP,cBP_Branchpointer,cBP_LaBranchoR	CEP104	ENST00000378230_IVS6,ENST00000428079_IVS5	5130	major	-23	#1/2	2:YTNA	-0.30	.	2.98	0.473	.	0.979	0.386
chr1	3756370	-	eBP_chr1_3756370_-_A	1	eBP_Mercer	CEP104	ENST00000378230_IVS6,ENST00000428079_IVS5	5130	major	-30	#2/2	3:TNA	0.00	.	-6.53	-0.458	.	-1.37	-0.686
chr1	3759914	-	cBP_chr1_3759914_-_C	1	cBP_LaBranchoR	CEP104	ENST00000378223_IVS6	1583	major	-27	#1/2	0:none	-4.00	.	0.43	0.459	.	0.43	0.389
chr1	3759938	-	cBP_chr1_3759938_-_A	1	cBP_BPP	CEP104	ENST00000378223_IVS6	1583	major	-51	#2/2	3:TNA	-0.10	.	-0.745	-0.455	-4.803	-0.86	-2.217
chr1	3761569	-	cBP_chr1_3761569_-_A	3	cBP_BPP,cBP_Branchpointer,cBP_LaBranchoR	CEP104	ENST00000378223_IVS5,ENST00000378230_IVS5,ENST00000428079_IVS4	305	major	-22	#1/1	2:YTNA	-2.80	.	3.75	0.726	.	3.75	0.726
chr1	3761941	-	cBP_chr1_3761941_-_A	3	cBP_BPP,cBP_Branchpointer,cBP_LaBranchoR	CEP104	ENST00000378223_IVS4,ENST00000378230_IVS4,ENST00000428079_IVS3	2123	major	-26	#1/1	1:YTNAY	0.00	-4.679	0.321	-0.039	.	0.669	-0.044
chr1	3764197	-	cBP_chr1_3764197_-_A	3	cBP_BPP,cBP_Branchpointer,cBP_LaBranchoR	CEP104	ENST00000378223_IVS3,ENST00000378230_IVS3	994	major	-20	#1/2	2:YTNA	0.00	.	-7.17	-1.88	.	-3.65	-1.27
chr1	3764197	-	cBP_chr1_3764197_-_A	3	cBP_BPP,cBP_Branchpointer,cBP_LaBranchoR	CEP104	ENST00000428079_IVS2	4681	major	-20	#1/2	2:YTNA	0.00	.	-7.17	-1.88	.	-3.65	-1.27
chr1	3764206	-	eBP_chr1_3764206_-_A	1	eBP_Pineda	CEP104	ENST00000378223_IVS3,ENST00000378230_IVS3	994	major	-29	#2/2	2:YTNA	0.00	.	-2.77	-0.811	.	-3.18	-0.924
chr1	3764206	-	eBP_chr1_3764206_-_A	1	eBP_Pineda	CEP104	ENST00000428079_IVS2	4681	major	-29	#2/2	2:YTNA	0.00	.	-2.77	-0.811	.	-3.18	-0.924
chr1	3765364	-	cBP_chr1_3765364_-_A	1	cBP_BPP	CEP104	ENST00000378223_IVS2,ENST00000378230_IVS2	3513	major	-19	#1/2	3:TNA	-0.20	.	-2.27	-0.037	-5.156	-7.95	-1.334
chr1	3765374	-	cBP_chr1_3765374_-_A	2	cBP_Branchpointer,cBP_LaBranchoR	CEP104	ENST00000378223_IVS2,ENST00000378230_IVS2	3513	major	-29	#2/2	2:YTNA	0.00	.	0.5	0.114	.	1.89	0.529
chr1	3769013	-	cBP_chr1_3769013_-_A	3	cBP_BPP,cBP_Branchpointer,cBP_LaBranchoR	CEP104	ENST00000378223_IVS1,ENST00000378230_IVS1,ENST00000428079_IVS1	4467	major	-28	#1/1	2:YTNA	0.00	.	2.64	0.236	.	-0.301	-0.012
chr1	3775243	+	cBP_chr1_3775243_+_A	2	cBP_BPP,cBP_LaBranchoR	DFFB	ENST00000378209_IVS1	1000	major	-39	#1/1	2:YTNA	-0.70	.	1.7	0.322	.	-3.65	-0.445
chr1	3782300	+	cBP_chr1_3782300_+_A	1	cBP_Branchpointer	DFFB	ENST00000378209_IVS2	6967	major	-76	#5/5	3:TNA	0.00	.	-4.99	-2.082	.	0.0608	0.001
chr1	3782339	+	cBP_chr1_3782339_+_C	1	cBP_BPP	DFFB	ENST00000378209_IVS2	6967	major	-37	#4/5	0:none	0.00	.	-1.39	-0.31	.	0.772	0.055
chr1	3782342	+	eBP_chr1_3782342_+_G	1	eBP_Pineda	DFFB	ENST00000378209_IVS2	6967	major	-34	#3/5	0:none	-2.50	.	-0.225	-0.102	.	0.147	0.021
chr1	3782343	+	mBP_chr1_3782343_+_A	2	eBP_Pineda,cBP_LaBranchoR	DFFB	ENST00000378209_IVS2	6967	major	-33	#2/5	0:none	-2.50	.	-0.498	-0.205	.	0.404	0.139
chr1	3782349	+	eBP_chr1_3782349_+_A	1	eBP_Pineda	DFFB	ENST00000378209_IVS2	6967	major	-27	#1/5	0:none	0.00	-5.155	-0.593	-0.234	.	-0.607	-0.246
chr1	3784481	+	eBP_chr1_3784481_+_A	1	eBP_Pineda	DFFB	ENST00000378209_IVS3	1973	major	-57	#5/5	0:none	-2.50	.	-2.01	-0.505	.	-2.18	-0.551
chr1	3784485	+	cBP_chr1_3784485_+_A	1	cBP_BPP	DFFB	ENST00000378209_IVS3	1973	major	-53	#4/5	4:YNA	0.00	.	-2.56	-0.759	.	1.67	1.247
chr1	3784508	+	eBP_chr1_3784508_+_G	1	eBP_Pineda	DFFB	ENST00000378209_IVS3	1973	major	-30	#3/5	0:none	-0.50	.	1.06	0.287	.	-0.975	-0.192
chr1	3784509	+	mBP_chr1_3784509_+_A	2	eBP_Pineda,cBP_LaBranchoR	DFFB	ENST00000378209_IVS3	1973	major	-29	#2/5	0:none	-1.10	.	-6.03	-2.053	.	3.02	1.986
chr1	3784514	+	eBP_chr1_3784514_+_G	1	eBP_Pineda	DFFB	ENST00000378209_IVS3	1973	major	-24	#1/5	0:none	-0.40	.	2.3	0.5	-4.855	-6.92	-1.559
chr1	3786145	+	mBP_chr1_3786145_+_A	4	eBP_Mercer,cBP_BPP,cBP_Branchpointer,cBP_LaBranchoR	DFFB	ENST00000378209_IVS4	1551	major	-24	#1/1	1:YTNAY	-1.10	.	-0.819	0.076	.	-1.53	-0.165
chr1	3788999	+	cBP_chr1_3788999_+_A	3	cBP_BPP,cBP_Branchpointer,cBP_LaBranchoR	DFFB	ENST00000378209_IVS5	2696	major	-37	#2/2	1:YTNAY	-0.80	.	-3.97	-1.165	-3.547	-0.156	-0.21
chr1	3789017	+	cBP_chr1_3789017_+_A	1	cBP_Branchpointer	DFFB	ENST00000378209_IVS5	2696	major	-19	#1/2	1:YTNAY	0.00	.	-7.05	-0.851	.	-5.57	-0.805
chr1	3800048	+	mBP_chr1_3800048_+_A	2	eBP_Pineda,cBP_LaBranchoR	DFFB	ENST00000378209_IVS6	10934	major	-23	#2/2	3:TNA	0.00	.	-5.43	-1.229	-5.156	0.00756	-0.017
chr1	3800057	+	cBP_chr1_3800057_+_A	2	cBP_BPP,cBP_BPHunter	DFFB	ENST00000378209_IVS6	10934	major	-14	#1/2	1:YTNAY	-3.00	.	-2.52	-0.458	.	1.01	0.188
chr1	3806662	-	mBP_chr1_3806662_-_A	5	eBP_Taggart,eBP_Briese,cBP_BPP,cBP_Branchpointer,cBP_LaBranchoR	C1orf174	ENST00000361605_IVS3	495	major	-25	#1/3	2:YTNA	-2.10	.	2.13	0.252	.	-0.713	-0.315
chr1	3806666	-	cBP_chr1_3806666_-_A	1	cBP_Branchpointer	C1orf174	ENST00000361605_IVS3	495	major	-29	#2/3	3:TNA	-2.00	.	0.74	-0.036	.	-8.09	-1.471
chr1	3806669	-	cBP_chr1_3806669_-_A	1	cBP_Branchpointer	C1orf174	ENST00000361605_IVS3	495	major	-32	#3/3	1:YTNAY	-1.00	.	-8.69	-2.59	.	-7.54	-1.544
chr1	3807637	-	eBP_chr1_3807637_-_T	1	eBP_Taggart	C1orf174	ENST00000361605_IVS2	1825	major	-16	#1/2	0:none	-3.20	.	-5.54	-0.981	-4.042	-1.8	-0.145
chr1	3807640	-	mBP_chr1_3807640_-_A	5	eBP_Pineda,eBP_Briese,cBP_BPP,cBP_Branchpointer,cBP_LaBranchoR	C1orf174	ENST00000361605_IVS2	1825	major	-19	#2/2	1:YTNAY	-0.80	.	1.95	0.211	.	3.23	0.678
chr1	3809581	-	mBP_chr1_3809581_-_A	4	eBP_Briese,cBP_BPP,cBP_Branchpointer,cBP_LaBranchoR	C1orf174	ENST00000361605_IVS1	7175	major	-21	#1/1	2:YTNA	0.00	.	1.69	1.225	.	2.8	0.537
chr1	4771929	+	cBP_chr1_4771929_+_A	4	cBP_BPP,cBP_Branchpointer,cBP_LaBranchoR,cBP_BPHunter	AJAP1	ENST00000378190_IVS1,ENST00000378191_IVS1	56445	major	-31	#1/1	1:YTNAY	-5.20	.	2.93	1.815	.	4.19	1.815
chr1	4829868	+	cBP_chr1_4829868_+_A	1	cBP_BPP	AJAP1	ENST00000378190_IVS2,ENST00000378191_IVS2	57153	major	-45	#2/2	2:YTNA	-0.50	.	-5.81	-0.625	.	-1.62	-0.512
chr1	4829879	+	cBP_chr1_4829879_+_A	2	cBP_Branchpointer,cBP_LaBranchoR	AJAP1	ENST00000378190_IVS2,ENST00000378191_IVS2	57153	major	-34	#1/2	1:YTNAY	0.00	.	0.911	0.297	.	2.04	0.678
chr1	4832317	+	cBP_chr1_4832317_+_A	1	cBP_Branchpointer	AJAP1	ENST00000378190_IVS3,ENST00000378191_IVS3	2339	major	-23	#3/3	4:YNA	0.00	.	0.917	-0.1	.	3.82	2.184
chr1	4832318	+	cBP_chr1_4832318_+_C	1	cBP_LaBranchoR	AJAP1	ENST00000378190_IVS3,ENST00000378191_IVS3	2339	major	-22	#2/3	0:none	-3.30	.	-1.1	-0.302	.	3.57	0.313
chr1	4832323	+	cBP_chr1_4832323_+_A	1	cBP_BPP	AJAP1	ENST00000378190_IVS3,ENST00000378191_IVS3	2339	major	-17	#1/3	4:YNA	-0.40	.	-9.99	-1.767	.	4.19	1.138
chr1	4834461	+	cBP_chr1_4834461_+_A	2	cBP_Branchpointer,cBP_LaBranchoR	AJAP1	ENST00000378190_IVS4,ENST00000378191_IVS4	1901	major	-26	#2/2	4:YNA	-3.00	.	1.75	0.06	.	-0.428	-0.403
chr1	4834462	+	cBP_chr1_4834462_+_A	1	cBP_BPP	AJAP1	ENST00000378190_IVS4,ENST00000378191_IVS4	1901	major	-25	#1/2	4:YNA	-1.20	.	-3.01	-0.448	.	1.57	0.007
chr1	4837439	+	cBP_chr1_4837439_+_A	3	cBP_BPP,cBP_Branchpointer,cBP_LaBranchoR	AJAP1	ENST00000378190_IVS5	2842	major	-22	#2/2	3:TNA	-1.30	-5.156	-3.67	-0.909	.	-5.57	-3.095
chr1	4837440	+	eBP_chr1_4837440_+_G	1	eBP_Pineda	AJAP1	ENST00000378190_IVS5	2842	major	-21	#1/2	0:none	-1.70	.	-1.22	-0.228	-4.679	-5.41	-1.295
chr1	4842570	+	eBP_chr1_4842570_+_G	1	eBP_Pineda	AJAP1	ENST00000378191_IVS5	7986	major	-35	#3/3	0:none	-1.80	.	1.33	-0.004	.	3.6	0.682
chr1	4842573	+	eBP_chr1_4842573_+_A	1	eBP_Pineda	AJAP1	ENST00000378191_IVS5	7986	major	-32	#2/3	4:YNA	-2.90	.	2.23	0.652	.	3.53	1.313
chr1	4842578	+	cBP_chr1_4842578_+_A	3	cBP_BPP,cBP_Branchpointer,cBP_LaBranchoR	AJAP1	ENST00000378191_IVS5	7986	major	-27	#1/3	1:YTNAY	0.00	.	3.04	0.323	.	5.47	2.077
chr1	5923473	-	cBP_chr1_5923473_-_A	1	cBP_BPHunter	NPHP4	ENST00000378156_IVS29	484	major	-8	#1/5	1:YTNAY	-1.00	.	-9.72	-3.766	.	3.7	0.756
chr1	5923485	-	eBP_chr1_5923485_-_A	1	eBP_Pineda	NPHP4	ENST00000378156_IVS29	484	major	-20	#2/5	0:none	-0.40	.	-1.95	-0.124	.	-0.397	0.023
chr1	5923486	-	eBP_chr1_5923486_-_G	1	eBP_Pineda	NPHP4	ENST00000378156_IVS29	484	major	-21	#3/5	0:none	-3.40	.	-0.544	-0.22	.	2.86	0.764
chr1	5923490	-	cBP_chr1_5923490_-_C	1	cBP_BPP	NPHP4	ENST00000378156_IVS29	484	major	-25	#4/5	0:none	0.00	.	0.642	0.026	.	-6.98	-1.981
chr1	5923493	-	cBP_chr1_5923493_-_A	2	cBP_Branchpointer,cBP_LaBranchoR	NPHP4	ENST00000378156_IVS29	484	major	-28	#5/5	0:none	-0.80	.	-5.26	-0.977	-5.156	-4.17	-0.608
chr1	5924113	-	cBP_chr1_5924113_-_C	1	cBP_BPP	NPHP4	ENST00000378156_IVS28	304	major	-20	#1/3	0:none	0.00	.	0.173	-0.096	.	-2.84	-0.791
chr1	5924121	-	mBP_chr1_5924121_-_A	4	eBP_Mercer,eBP_Pineda,cBP_Branchpointer,cBP_LaBranchoR	NPHP4	ENST00000378156_IVS28	304	major	-28	#2/3	0:none	-5.50	-5.156	-6.39	-0.964	-5.156	-8.38	-2.406
chr1	5924122	-	eBP_chr1_5924122_-_C	1	eBP_Mercer	NPHP4	ENST00000378156_IVS28	304	major	-29	#3/3	0:none	-0.20	.	-1.37	-0.354	.	-1.31	-0.211
chr1	5924600	-	cBP_chr1_5924600_-_A	4	cBP_BPP,cBP_Branchpointer,cBP_LaBranchoR,cBP_BPHunter	NPHP4	ENST00000378156_IVS27	584	major	-23	#1/1	1:YTNAY	-3.00	.	-3.4	-0.378	.	-1.02	-0.296
chr1	5925354	-	mBP_chr1_5925354_-_A	2	eBP_Briese,cBP_LaBranchoR	NPHP4	ENST00000378156_IVS26	1099	major	-21	#1/3	0:none	-2.10	.	0.773	0.361	.	-5.83	-3.005
chr1	5925356	-	cBP_chr1_5925356_-_A	1	cBP_Branchpointer	NPHP4	ENST00000378156_IVS26	1099	major	-23	#2/3	0:none	-2.00	.	-5.83	-3.005	.	0.223	0.362
chr1	5925361	-	cBP_chr1_5925361_-_A	1	cBP_BPP	NPHP4	ENST00000378156_IVS26	1099	major	-28	#3/3	4:YNA	-1.10	.	-5.35	-2.257	-4.855	-0.251	0.055
chr1	5926542	-	mBP_chr1_5926542_-_A	4	eBP_Mercer,cBP_BPP,cBP_Branchpointer,cBP_LaBranchoR	NPHP4	ENST00000378156_IVS25	571	major	-24	#1/1	1:YTNAY	-0.10	.	-9.98	-1.832	.	-6.83	-0.986
chr1	5927193	-	mBP_chr1_5927193_-_A	5	eBP_Mercer,eBP_Taggart,eBP_Pineda,cBP_BPP,cBP_LaBranchoR	NPHP4	ENST00000378156_IVS24	624	major	-18	#1/2	1:YTNAY	-3.10	.	-0.496	-0.095	.	-0.833	-0.18
chr1	5927205	-	eBP_chr1_5927205_-_A	1	eBP_Pineda	NPHP4	ENST00000378156_IVS24	624	major	-30	#2/2	0:none	0.00	.	-2.49	-0.744	.	-0.271	0.062
chr1	5927974	-	cBP_chr1_5927974_-_A	3	cBP_BPP,cBP_Branchpointer,cBP_LaBranchoR	NPHP4	ENST00000378156_IVS23	5355	major	-18	#1/1	2:YTNA	-4.70	.	-9.97	-3.311	.	-9.95	-2.102
chr1	5933415	-	eBP_chr1_5933415_-_G	1	eBP_Pineda	NPHP4	ENST00000378156_IVS22	1135	major	-20	#1/4	0:none	-1.60	.	-3.82	-0.592	.	-1.78	-0.635
chr1	5933419	-	eBP_chr1_5933419_-_G	1	eBP_Pineda	NPHP4	ENST00000378156_IVS22	1135	major	-24	#2/4	0:none	-0.10	.	-1.54	-0.347	.	-0.661	0.071
chr1	5933423	-	mBP_chr1_5933423_-_A	4	eBP_Briese,cBP_Branchpointer,cBP_LaBranchoR,cBP_BPHunter	NPHP4	ENST00000378156_IVS22	1135	major	-28	#3/4	1:YTNAY	-3.30	.	3.14	1.378	-4.855	-0.235	0.052
chr1	5933439	-	mBP_chr1_5933439_-_A	2	eBP_Pineda,cBP_BPP	NPHP4	ENST00000378156_IVS22	1135	major	-44	#4/4	1:YTNAY	-2.00	-4.855	-4.43	-3.835	.	-0.48	-0.057
chr1	5934741	-	cBP_chr1_5934741_-_A	3	cBP_BPP,cBP_Branchpointer,cBP_LaBranchoR	NPHP4	ENST00000378156_IVS21	216	major	-24	#1/1	1:YTNAY	-6.40	.	-2.52	-0.794	.	-4.44	-0.907
chr1	5935178	-	cBP_chr1_5935178_-_A	1	cBP_BPP	NPHP4	ENST00000378156_IVS20	1992	major	-18	#1/3	4:YNA	-1.60	.	-2.26	-1.741	-4.554	0.0979	0.057
chr1	5935181	-	cBP_chr1_5935181_-_C	1	cBP_LaBranchoR	NPHP4	ENST00000378156_IVS20	1992	major	-21	#2/3	0:none	-2.00	.	0.242	-0.141	-5.156	-3.39	-0.504
chr1	5935182	-	cBP_chr1_5935182_-_A	1	cBP_Branchpointer	NPHP4	ENST00000378156_IVS20	1992	major	-22	#3/3	4:YNA	0.00	.	-4.56	-2.756	.	1.33	0.282
chr1	5937370	-	cBP_chr1_5937370_-_A	1	cBP_BPHunter	NPHP4	ENST00000378156_IVS19	2815	major	-12	#1/2	1:YTNAY	-3.00	.	-4.35	-1.261	.	0.87	0.207
chr1	5937382	-	cBP_chr1_5937382_-_A	3	cBP_BPP,cBP_Branchpointer,cBP_LaBranchoR	NPHP4	ENST00000378156_IVS19	2815	major	-24	#2/2	1:YTNAY	-3.70	.	-5.38	-0.785	.	-1.2	-0.174
chr1	5940322	-	cBP_chr1_5940322_-_A	3	cBP_BPP,cBP_Branchpointer,cBP_LaBranchoR	NPHP4	ENST00000378156_IVS18	7046	major	-23	#1/2	1:YTNAY	0.00	.	-2.83	-0.086	.	2.42	0.18
chr1	5940329	-	mBP_chr1_5940329_-_A	2	eBP_Briese,cBP_Branchpointer	NPHP4	ENST00000378156_IVS18	7046	major	-30	#2/2	1:YTNAY	0.00	-5.156	-1.97	-0.274	-4.855	-4.09	-0.721
chr1	5947548	-	cBP_chr1_5947548_-_A	3	cBP_BPP,cBP_Branchpointer,cBP_LaBranchoR	NPHP4	ENST00000378156_IVS17	3401	major	-22	#1/1	2:YTNA	-1.10	.	1.33	0.274	-5.156	-0.0263	-0.026
chr1	5951120	-	eBP_chr1_5951120_-_A	1	eBP_Pineda	NPHP4	ENST00000378156_IVS16	13588	major	-32	#1/3	3:TNA	0.00	.	-0.578	-0.119	.	1.63	0.367
chr1	5951124	-	cBP_chr1_5951124_-_A	1	cBP_LaBranchoR	NPHP4	ENST00000378156_IVS16	13588	major	-36	#2/3	4:YNA	-2.30	.	1.82	0.334	-4.855	4.7	1.361
chr1	5951129	-	cBP_chr1_5951129_-_A	1	cBP_BPP	NPHP4	ENST00000378156_IVS16	13588	major	-41	#3/3	3:TNA	-1.30	-5.156	-5.59	-1.0	.	4.41	2.123
chr1	5964884	-	cBP_chr1_5964884_-_A	1	cBP_Branchpointer	NPHP4	ENST00000378156_IVS15	487	major	-20	#1/2	4:YNA	0.00	.	-1.37	-0.528	.	-4.35	-0.718
chr1	5964888	-	cBP_chr1_5964888_-_A	3	cBP_BPP,cBP_Branchpointer,cBP_LaBranchoR	NPHP4	ENST00000378156_IVS15	487	major	-24	#2/2	1:YTNAY	-0.90	.	5.1	1.916	.	4.94	1.855
chr1	5965562	-	cBP_chr1_5965562_-_A	3	cBP_BPP,cBP_Branchpointer,cBP_LaBranchoR	NPHP4	ENST00000378156_IVS14	148	major	-19	#1/2	2:YTNA	-1.00	-5.156	1.14	0.331	.	-0.354	0.288
chr1	5965567	-	cBP_chr1_5965567_-_A	1	cBP_Branchpointer	NPHP4	ENST00000378156_IVS14	148	major	-24	#2/2	4:YNA	-1.10	.	2.2	0.274	.	-1.79	-0.125
chr1	5965868	-	cBP_chr1_5965868_-_A	3	cBP_BPP,cBP_Branchpointer,cBP_LaBranchoR	NPHP4	ENST00000378156_IVS13	1331	major	-25	#1/1	1:YTNAY	0.00	.	2.21	0.855	.	1.92	0.269
chr1	5967305	-	mBP_chr1_5967305_-_A	4	eBP_Mercer,cBP_BPP,cBP_Branchpointer,cBP_LaBranchoR	NPHP4	ENST00000378156_IVS12	1929	major	-23	#1/2	1:YTNAY	0.00	.	0.93	0.04	.	4.62	2.018
chr1	5967313	-	cBP_chr1_5967313_-_A	1	cBP_Branchpointer	NPHP4	ENST00000378156_IVS12	1929	major	-31	#2/2	2:YTNA	0.00	.	-5.37	-1.318	-5.156	-6.83	-1.672
chr1	5969295	-	cBP_chr1_5969295_-_A	1	cBP_Branchpointer	NPHP4	ENST00000378156_IVS11	18435	major	-22	#1/2	4:YNA	0.00	.	-6.03	-3.994	-5.156	-1.15	-0.548
chr1	5969311	-	cBP_chr1_5969311_-_A	3	cBP_BPP,cBP_Branchpointer,cBP_LaBranchoR	NPHP4	ENST00000378156_IVS11	18435	major	-38	#2/2	1:YTNAY	-8.90	.	0.957	0.272	-5.156	2.14	1.27
chr1	5987870	-	cBP_chr1_5987870_-_A	2	cBP_Branchpointer,cBP_LaBranchoR	NPHP4	ENST00000378156_IVS10	5359	major	-23	#1/2	3:TNA	0.00	.	-5.13	-1.166	.	-1.41	0.005
chr1	5987885	-	cBP_chr1_5987885_-_A	1	cBP_BPP	NPHP4	ENST00000378156_IVS10	5359	major	-38	#2/2	3:TNA	0.00	-4.01	-0.0528	-0.11	.	-2.35	-0.568
chr1	5993419	-	cBP_chr1_5993419_-_A	2	cBP_Branchpointer,cBP_LaBranchoR	NPHP4	ENST00000378156_IVS9	13774	major	-30	#1/2	1:YTNAY	-2.20	-4.156	1.39	0.146	.	2.99	0.689
chr1	5993423	-	cBP_chr1_5993423_-_A	1	cBP_BPP	NPHP4	ENST00000378156_IVS9	13774	major	-34	#2/2	3:TNA	-2.30	.	-5.03	-1.047	.	-0.573	-0.205
chr1	6007320	-	cBP_chr1_6007320_-_A	3	cBP_BPP,cBP_Branchpointer,cBP_LaBranchoR	NPHP4	ENST00000378156_IVS8	839	major	-30	#1/1	1:YTNAY	-1.70	-4.855	2.49	0.783	.	0.705	0.175
chr1	6008333	-	cBP_chr1_6008333_-_A	4	cBP_BPP,cBP_Branchpointer,cBP_LaBranchoR,cBP_BPHunter	NPHP4	ENST00000378156_IVS7	4448	major	-22	#1/1	1:YTNAY	-1.10	.	3.0	0.87	.	4.35	0.926
chr1	6012923	-	cBP_chr1_6012923_-_A	3	cBP_BPP,cBP_Branchpointer,cBP_LaBranchoR	NPHP4	ENST00000378156_IVS6	8957	major	-27	#1/1	3:TNA	-0.90	.	-2.94	-0.635	.	-2.9	-0.541
chr1	6022030	-	mBP_chr1_6022030_-_A	2	eBP_Pineda,cBP_Branchpointer	NPHP4	ENST00000378156_IVS5	5349	major	-21	#1/2	3:TNA	0.00	-5.156	0.552	0.468	.	1.24	0.256
chr1	6022033	-	cBP_chr1_6022033_-_A	3	cBP_BPP,cBP_Branchpointer,cBP_LaBranchoR	NPHP4	ENST00000378156_IVS5	5349	major	-24	#2/2	1:YTNAY	0.00	.	1.08	0.107	.	1.96	0.283
chr1	6027452	-	mBP_chr1_6027452_-_A	6	eBP_Mercer,eBP_Pineda,eBP_Briese,cBP_BPP,cBP_Branchpointer,cBP_LaBranchoR	NPHP4	ENST00000378156_IVS4	1723	major	-29	#1/1	1:YTNAY	-6.30	.	2.87	0.866	.	3.58	1.85
chr1	6029347	-	mBP_chr1_6029347_-_A	3	eBP_Pineda,cBP_Branchpointer,cBP_LaBranchoR	NPHP4	ENST00000378156_IVS3	9010	major	-28	#1/2	2:YTNA	-2.00	.	-5.83	-1.087	.	-6.51	-1.355
chr1	6029354	-	cBP_chr1_6029354_-_A	1	cBP_BPP	NPHP4	ENST00000378156_IVS3	9010	major	-35	#2/2	2:YTNA	-1.40	.	-6.75	-1.851	.	-7.24	-3.714
chr1	6038493	-	cBP_chr1_6038493_-_A	1	cBP_BPP	NPHP4	ENST00000378156_IVS2	7741	major	-20	#1/2	3:TNA	0.00	.	-7.46	-3.699	.	1.84	0.921
chr1	6038499	-	cBP_chr1_6038499_-_A	2	cBP_Branchpointer,cBP_LaBranchoR	NPHP4	ENST00000378156_IVS2	7741	major	-26	#2/2	2:YTNA	0.00	.	3.56	1.636	.	2.42	1.682
chr1	6046423	-	cBP_chr1_6046423_-_A	3	cBP_BPP,cBP_Branchpointer,cBP_LaBranchoR	NPHP4	ENST00000378156_IVS1	5916	major	-36	#1/1	1:YTNAY	-0.20	-5.156	-7.14	-1.618	.	1.88	0.397
chr1	6078674	+	mBP_chr1_6078674_+_A	3	eBP_Pineda,cBP_Branchpointer,cBP_LaBranchoR	KCNAB2	ENST00000445501_IVS1	25846	major	-21	#1/1	1:YTNAY	-3.70	-5.156	-0.298	-1.25	-5.156	0.149	0.166
chr1	6100535	+	mBP_chr1_6100535_+_A	4	eBP_Pineda,cBP_BPP,cBP_Branchpointer,cBP_LaBranchoR	KCNAB2	ENST00000164247_IVS1	5722	major	-42	#1/1	1:YTNAY	-1.30	.	2.76	1.815	.	1.84	0.748
chr1	6100535	+	mBP_chr1_6100535_+_A	4	eBP_Pineda,cBP_BPP,cBP_Branchpointer,cBP_LaBranchoR	KCNAB2	ENST00000378092_IVS1,ENST00000378097_IVS1	47728	major	-42	#1/1	1:YTNAY	-1.30	.	2.76	1.815	.	1.84	0.748
chr1	6100535	+	mBP_chr1_6100535_+_A	4	eBP_Pineda,cBP_BPP,cBP_Branchpointer,cBP_LaBranchoR	KCNAB2	ENST00000445501_IVS2	21681	major	-42	#1/1	1:YTNAY	-1.30	.	2.76	1.815	.	1.84	0.748
chr1	6100535	+	mBP_chr1_6100535_+_A	4	eBP_Pineda,cBP_BPP,cBP_Branchpointer,cBP_LaBranchoR	KCNAB2	ENST00000341524_IVS1,ENST00000352527_IVS1,ENST00000389632_IVS1,ENST00000428161_IVS1	14071	major	-42	#1/1	1:YTNAY	-1.30	.	2.76	1.815	.	1.84	0.748
chr1	6100535	+	mBP_chr1_6100535_+_A	4	eBP_Pineda,cBP_BPP,cBP_Branchpointer,cBP_LaBranchoR	KCNAB2	ENST00000435937_IVS1	13057	major	-42	#1/1	1:YTNAY	-1.30	.	2.76	1.815	.	1.84	0.748
chr1	6101822	+	cBP_chr1_6101822_+_A	1	cBP_BPP	KCNAB2	ENST00000164247_IVS2,ENST00000341524_IVS2,ENST00000378097_IVS2,ENST00000389632_IVS2,ENST00000445501_IVS3	1185	major	-69	#3/3	1:YTNAY	0.00	.	4.32	1.824	.	3.19	0.722
chr1	6101828	+	eBP_chr1_6101828_+_A	1	eBP_Pineda	KCNAB2	ENST00000164247_IVS2,ENST00000341524_IVS2,ENST00000378097_IVS2,ENST00000389632_IVS2,ENST00000445501_IVS3	1185	major	-63	#2/3	4:YNA	-2.40	.	1.86	0.176	.	3.39	1.024
chr1	6101859	+	cBP_chr1_6101859_+_C	1	cBP_LaBranchoR	KCNAB2	ENST00000164247_IVS2,ENST00000341524_IVS2,ENST00000378097_IVS2,ENST00000389632_IVS2,ENST00000445501_IVS3	1185	major	-32	#1/3	0:none	0.00	.	-4.09	-1.0	.	-1.54	-0.356
chr1	6111551	+	cBP_chr1_6111551_+_A	3	cBP_BPP,cBP_Branchpointer,cBP_LaBranchoR	KCNAB2	ENST00000378083_IVS1	5327	major	-20	#1/1	1:YTNAY	-3.40	.	4.03	1.941	.	2.72	0.819
chr1	6132788	+	cBP_chr1_6132788_+_A	1	cBP_Branchpointer	KCNAB2	ENST00000352527_IVS2,ENST00000378092_IVS2,ENST00000428161_IVS2,ENST00000435937_IVS2	32109	major	-27	#2/2	2:YTNA	-3.00	.	1.23	0.251	.	-0.569	-0.083
chr1	6132788	+	cBP_chr1_6132788_+_A	1	cBP_Branchpointer	KCNAB2	ENST00000164247_IVS3,ENST00000341524_IVS3,ENST00000378097_IVS3,ENST00000389632_IVS3,ENST00000445501_IVS4	30882	major	-27	#2/2	2:YTNA	-3.00	.	1.23	0.251	.	-0.569	-0.083
chr1	6132788	+	cBP_chr1_6132788_+_A	1	cBP_Branchpointer	KCNAB2	ENST00000378083_IVS2	21000	major	-27	#2/2	2:YTNA	-3.00	.	1.23	0.251	.	-0.569	-0.083
chr1	6132795	+	cBP_chr1_6132795_+_A	3	cBP_BPP,cBP_Branchpointer,cBP_LaBranchoR	KCNAB2	ENST00000352527_IVS2,ENST00000378092_IVS2,ENST00000428161_IVS2,ENST00000435937_IVS2	32109	major	-20	#1/2	1:YTNAY	-1.00	.	2.14	0.176	.	3.56	1.848
chr1	6132795	+	cBP_chr1_6132795_+_A	3	cBP_BPP,cBP_Branchpointer,cBP_LaBranchoR	KCNAB2	ENST00000164247_IVS3,ENST00000341524_IVS3,ENST00000378097_IVS3,ENST00000389632_IVS3,ENST00000445501_IVS4	30882	major	-20	#1/2	1:YTNAY	-1.00	.	2.14	0.176	.	3.56	1.848
chr1	6132795	+	cBP_chr1_6132795_+_A	3	cBP_BPP,cBP_Branchpointer,cBP_LaBranchoR	KCNAB2	ENST00000378083_IVS2	21000	major	-20	#1/2	1:YTNAY	-1.00	.	2.14	0.176	.	3.56	1.848
chr1	6133767	+	cBP_chr1_6133767_+_A	3	cBP_BPP,cBP_Branchpointer,cBP_LaBranchoR	KCNAB2	ENST00000164247_IVS4,ENST00000341524_IVS4,ENST00000352527_IVS3,ENST00000378083_IVS3,ENST00000378092_IVS3,ENST00000378097_IVS4,ENST00000389632_IVS4,ENST00000428161_IVS3,ENST00000435937_IVS3	934	major	-26	#2/2	1:YTNAY	-3.70	.	3.83	2.016	.	3.83	2.016
chr1	6133772	+	cBP_chr1_6133772_+_A	1	cBP_Branchpointer	KCNAB2	ENST00000164247_IVS4,ENST00000341524_IVS4,ENST00000352527_IVS3,ENST00000378083_IVS3,ENST00000378092_IVS3,ENST00000378097_IVS4,ENST00000389632_IVS4,ENST00000428161_IVS3,ENST00000435937_IVS3	934	major	-21	#1/2	2:YTNA	-1.80	.	-4.5	-0.52	.	-0.291	-0.232
chr1	6142231	+	cBP_chr1_6142231_+_A	1	cBP_LaBranchoR	KCNAB2	ENST00000164247_IVS5,ENST00000341524_IVS5,ENST00000352527_IVS4,ENST00000378083_IVS4,ENST00000378092_IVS4,ENST00000378097_IVS5,ENST00000389632_IVS5,ENST00000428161_IVS4,ENST00000435937_IVS4	8424	major	-24	#2/2	0:none	-1.80	.	0.0794	0.277	.	-3.55	-0.613
chr1	6142237	+	cBP_chr1_6142237_+_T	1	cBP_BPP	KCNAB2	ENST00000164247_IVS5,ENST00000341524_IVS5,ENST00000352527_IVS4,ENST00000378083_IVS4,ENST00000378092_IVS4,ENST00000378097_IVS5,ENST00000389632_IVS5,ENST00000428161_IVS4,ENST00000435937_IVS4	8424	major	-18	#1/2	0:none	-2.10	.	-1.5	-0.153	.	-4.19	-0.319
chr1	6145237	+	cBP_chr1_6145237_+_A	2	cBP_BPP,cBP_Branchpointer	KCNAB2	ENST00000164247_IVS6,ENST00000341524_IVS6,ENST00000352527_IVS5,ENST00000378083_IVS5,ENST00000378092_IVS5,ENST00000378097_IVS6,ENST00000389632_IVS6,ENST00000428161_IVS5,ENST00000435937_IVS5	2929	major	-27	#3/3	3:TNA	0.00	.	3.99	1.783	.	2.29	0.518
chr1	6145240	+	cBP_chr1_6145240_+_A	1	cBP_Branchpointer	KCNAB2	ENST00000164247_IVS6,ENST00000341524_IVS6,ENST00000352527_IVS5,ENST00000378083_IVS5,ENST00000378092_IVS5,ENST00000378097_IVS6,ENST00000389632_IVS6,ENST00000428161_IVS5,ENST00000435937_IVS5	2929	major	-24	#2/3	3:TNA	0.00	.	1.5	0.169	.	3.99	1.783
chr1	6145242	+	mBP_chr1_6145242_+_A	2	eBP_Pineda,cBP_LaBranchoR	KCNAB2	ENST00000164247_IVS6,ENST00000341524_IVS6,ENST00000352527_IVS5,ENST00000378083_IVS5,ENST00000378092_IVS5,ENST00000378097_IVS6,ENST00000389632_IVS6,ENST00000428161_IVS5,ENST00000435937_IVS5	2929	major	-22	#1/3	0:none	-0.90	.	2.69	0.617	.	1.5	0.169
chr1	6147495	+	mBP_chr1_6147495_+_A	4	eBP_Pineda,cBP_BPP,cBP_Branchpointer,cBP_LaBranchoR	KCNAB2	ENST00000164247_IVS7,ENST00000341524_IVS7,ENST00000352527_IVS6,ENST00000378083_IVS6,ENST00000378092_IVS6,ENST00000378097_IVS7,ENST00000389632_IVS7,ENST00000428161_IVS6	2218	major	-32	#2/2	1:YTNAY	-1.10	.	-1.16	-0.213	.	2.59	1.069
chr1	6147498	+	mBP_chr1_6147498_+_A	2	eBP_Pineda,cBP_Branchpointer	KCNAB2	ENST00000164247_IVS7,ENST00000341524_IVS7,ENST00000352527_IVS6,ENST00000378083_IVS6,ENST00000378092_IVS6,ENST00000378097_IVS7,ENST00000389632_IVS7,ENST00000428161_IVS6	2218	major	-29	#1/2	3:TNA	-1.20	.	2.86	0.685	.	0.901	0.177
chr1	6149039	+	cBP_chr1_6149039_+_A	3	cBP_BPP,cBP_Branchpointer,cBP_LaBranchoR	KCNAB2	ENST00000164247_IVS8,ENST00000341524_IVS8,ENST00000352527_IVS7,ENST00000378083_IVS7,ENST00000378092_IVS7,ENST00000378097_IVS8,ENST00000389632_IVS8,ENST00000428161_IVS7	1496	major	-29	#4/4	3:TNA	-3.60	.	-0.0025	-0.012	.	0.627	-0.075
chr1	6149040	+	eBP_chr1_6149040_+_C	1	eBP_Mercer	KCNAB2	ENST00000164247_IVS8,ENST00000341524_IVS8,ENST00000352527_IVS7,ENST00000378083_IVS7,ENST00000378092_IVS7,ENST00000378097_IVS8,ENST00000389632_IVS8,ENST00000428161_IVS7	1496	major	-28	#3/4	0:none	0.00	.	-0.725	-0.158	-5.156	-4.51	-1.089
chr1	6149041	+	eBP_chr1_6149041_+_A	1	eBP_Pineda	KCNAB2	ENST00000164247_IVS8,ENST00000341524_IVS8,ENST00000352527_IVS7,ENST00000378083_IVS7,ENST00000378092_IVS7,ENST00000378097_IVS8,ENST00000389632_IVS8,ENST00000428161_IVS7	1496	major	-27	#2/4	0:none	-1.20	.	1.19	0.351	.	-0.0025	-0.012
chr1	6149044	+	mBP_chr1_6149044_+_A	2	eBP_Pineda,cBP_Branchpointer	KCNAB2	ENST00000164247_IVS8,ENST00000341524_IVS8,ENST00000352527_IVS7,ENST00000378083_IVS7,ENST00000378092_IVS7,ENST00000378097_IVS8,ENST00000389632_IVS8,ENST00000428161_IVS7	1496	major	-24	#1/4	3:TNA	-1.40	.	1.15	-0.011	.	-0.0911	-0.02
chr1	6150422	+	mBP_chr1_6150422_+_A	5	eBP_Mercer,eBP_Pineda,cBP_BPP,cBP_Branchpointer,cBP_LaBranchoR	KCNAB2	ENST00000164247_IVS9,ENST00000341524_IVS9,ENST00000352527_IVS8,ENST00000378083_IVS8,ENST00000378092_IVS8,ENST00000378097_IVS9,ENST00000389632_IVS9,ENST00000428161_IVS8	1337	major	-27	#1/1	3:TNA	-4.30	.	2.07	0.597	.	4.34	1.721
chr1	6151287	+	cBP_chr1_6151287_+_A	1	cBP_LaBranchoR	KCNAB2	ENST00000378083_IVS9	787	major	-36	#2/2	3:TNA	-3.80	.	3.95	1.03	.	3.94	1.018
chr1	6151303	+	cBP_chr1_6151303_+_A	1	cBP_BPP	KCNAB2	ENST00000378083_IVS9	787	major	-20	#1/2	2:YTNA	0.00	.	1.18	0.08	.	4.9	2.141
chr1	6154425	+	cBP_chr1_6154425_+_C	1	cBP_LaBranchoR	KCNAB2	ENST00000164247_IVS10,ENST00000341524_IVS10,ENST00000352527_IVS9,ENST00000378092_IVS9,ENST00000378097_IVS10,ENST00000389632_IVS10,ENST00000428161_IVS9	3924	major	-35	#2/2	0:none	-5.40	-5.156	0.271	0.01	.	-0.76	-0.435
chr1	6154425	+	cBP_chr1_6154425_+_C	1	cBP_LaBranchoR	KCNAB2	ENST00000378083_IVS10	3092	major	-35	#2/2	0:none	-5.40	-5.156	0.271	0.01	.	-0.76	-0.435
chr1	6154431	+	mBP_chr1_6154431_+_A	2	eBP_Pineda,cBP_BPP	KCNAB2	ENST00000164247_IVS10,ENST00000341524_IVS10,ENST00000352527_IVS9,ENST00000378092_IVS9,ENST00000378097_IVS10,ENST00000389632_IVS10,ENST00000428161_IVS9	3924	major	-29	#1/2	4:YNA	0.00	.	1.53	0.34	.	3.59	0.65
chr1	6154431	+	mBP_chr1_6154431_+_A	2	eBP_Pineda,cBP_BPP	KCNAB2	ENST00000378083_IVS10	3092	major	-29	#1/2	4:YNA	0.00	.	1.53	0.34	.	3.59	0.65
chr1	6155344	+	mBP_chr1_6155344_+_A	4	eBP_Taggart,eBP_Pineda,cBP_BPP,cBP_LaBranchoR	KCNAB2	ENST00000164247_IVS11,ENST00000341524_IVS11,ENST00000352527_IVS10,ENST00000378083_IVS11,ENST00000378092_IVS10,ENST00000378097_IVS11,ENST00000389632_IVS11,ENST00000428161_IVS10	837	major	-39	#1/1	1:YTNAY	-2.20	.	-2.44	-0.336	.	1.48	0.708
chr1	6155566	+	cBP_chr1_6155566_+_A	3	cBP_BPP,cBP_Branchpointer,cBP_LaBranchoR	KCNAB2	ENST00000164247_IVS12,ENST00000341524_IVS12,ENST00000352527_IVS11,ENST00000378083_IVS12,ENST00000378092_IVS11,ENST00000378097_IVS12,ENST00000389632_IVS12,ENST00000428161_IVS11	86	major	-24	#1/1	1:YTNAY	-1.60	.	-0.205	-0.049	.	-0.207	-0.049
chr1	6156660	+	mBP_chr1_6156660_+_A	4	eBP_Pineda,cBP_BPP,cBP_Branchpointer,cBP_LaBranchoR	KCNAB2	ENST00000164247_IVS13,ENST00000341524_IVS13,ENST00000352527_IVS12,ENST00000378083_IVS13,ENST00000378092_IVS12,ENST00000378097_IVS13	1011	major	-36	#2/2	1:YTNAY	0.00	.	0.882	0.779	.	2.68	0.756
chr1	6156666	+	mBP_chr1_6156666_+_A	2	eBP_Taggart,cBP_Branchpointer	KCNAB2	ENST00000164247_IVS13,ENST00000341524_IVS13,ENST00000352527_IVS12,ENST00000378083_IVS13,ENST00000378092_IVS12,ENST00000378097_IVS13	1011	major	-30	#1/2	0:none	-1.80	.	-4.58	-1.083	-3.952	3.61	1.132
chr1	6157277	+	cBP_chr1_6157277_+_A	1	cBP_BPP	KCNAB2	ENST00000164247_IVS14,ENST00000341524_IVS14,ENST00000352527_IVS13,ENST00000378083_IVS14,ENST00000378092_IVS13,ENST00000378097_IVS14	512	major	-52	#2/2	3:TNA	0.00	-5.156	-9.05	-2.486	.	-5.05	-0.605
chr1	6157307	+	mBP_chr1_6157307_+_A	3	eBP_Mercer,cBP_Branchpointer,cBP_LaBranchoR	KCNAB2	ENST00000164247_IVS14,ENST00000341524_IVS14,ENST00000352527_IVS13,ENST00000378083_IVS14,ENST00000378092_IVS13,ENST00000378097_IVS14	512	major	-22	#1/2	1:YTNAY	0.00	.	4.36	1.917	.	3.56	1.917
chr1	6158521	+	mBP_chr1_6158521_+_A	4	eBP_Mercer,cBP_BPP,cBP_Branchpointer,cBP_LaBranchoR	KCNAB2	ENST00000164247_IVS15,ENST00000341524_IVS15,ENST00000352527_IVS14,ENST00000378083_IVS15,ENST00000378092_IVS14,ENST00000378097_IVS15	1127	major	-24	#2/2	1:YTNAY	0.00	.	0.479	0.315	.	1.13	0.004
chr1	6158537	+	eBP_chr1_6158537_+_G	1	eBP_Pineda	KCNAB2	ENST00000164247_IVS15,ENST00000341524_IVS15,ENST00000352527_IVS14,ENST00000378083_IVS15,ENST00000378092_IVS14,ENST00000378097_IVS15	1127	major	-8	#1/2	0:none	-1.80	.	3.32	0.575	.	0.418	0.037
chr1	6165502	-	cBP_chr1_6165502_-_A	1	cBP_BPP	CHD5	ENST00000262450_IVS41	806	major	-15	#1/2	1:YTNAY	-2.00	.	-0.751	0.208	.	-1.06	-0.499
chr1	6165510	-	cBP_chr1_6165510_-_A	2	cBP_Branchpointer,cBP_LaBranchoR	CHD5	ENST00000262450_IVS41	806	major	-23	#2/2	1:YTNAY	-2.20	.	3.2	0.607	-5.156	3.15	0.595
chr1	6166374	-	eBP_chr1_6166374_-_A	1	eBP_Pineda	CHD5	ENST00000262450_IVS40	107	major	-27	#1/3	4:YNA	-1.40	.	4.03	0.804	.	4.08	2.322
chr1	6166375	-	cBP_chr1_6166375_-_A	1	cBP_LaBranchoR	CHD5	ENST00000262450_IVS40	107	major	-28	#2/3	0:none	-1.40	.	-2.38	-0.697	.	5.04	2.346
chr1	6166379	-	cBP_chr1_6166379_-_A	1	cBP_BPP	CHD5	ENST00000262450_IVS40	107	major	-32	#3/3	3:TNA	-0.10	.	-0.498	-0.326	.	2.37	1.175
chr1	6166584	-	cBP_chr1_6166584_-_A	1	cBP_BPP	CHD5	ENST00000262450_IVS39	106	major	-15	#1/2	2:YTNA	-2.30	.	-0.375	-0.741	-4.855	0.978	0.242
chr1	6166590	-	cBP_chr1_6166590_-_A	2	cBP_Branchpointer,cBP_LaBranchoR	CHD5	ENST00000262450_IVS39	106	major	-21	#2/2	3:TNA	0.00	.	3.69	0.763	-4.679	2.34	0.808
chr1	6166864	-	cBP_chr1_6166864_-_A	2	cBP_Branchpointer,cBP_LaBranchoR	CHD5	ENST00000262450_IVS38	3015	major	-25	#1/2	4:YNA	0.00	.	-0.985	-0.315	.	-0.8	-0.269
chr1	6166869	-	cBP_chr1_6166869_-_A	1	cBP_Branchpointer	CHD5	ENST00000262450_IVS38	3015	major	-30	#2/2	0:none	-3.70	.	-0.274	-0.095	.	-0.616	-0.893
chr1	6170070	-	cBP_chr1_6170070_-_A	3	cBP_BPP,cBP_Branchpointer,cBP_LaBranchoR	CHD5	ENST00000262450_IVS37	403	major	-20	#1/1	4:YNA	-4.20	.	-4.5	-0.647	-3.44	-2.9	-0.4
chr1	6170621	-	cBP_chr1_6170621_-_A	3	cBP_BPP,cBP_LaBranchoR,cBP_BPHunter	CHD5	ENST00000262450_IVS36	1248	minor	-35	#1/1	1:YTNAY	-2.40	.	-0.905	0.031	.	0.571	0.004
chr1	6171962	-	cBP_chr1_6171962_-_A	3	cBP_BPP,cBP_Branchpointer,cBP_BPHunter	CHD5	ENST00000262450_IVS35	256	major	-19	#1/2	1:YTNAY	-1.00	.	-0.106	0.366	.	0.167	-0.07
chr1	6171971	-	cBP_chr1_6171971_-_A	2	cBP_Branchpointer,cBP_LaBranchoR	CHD5	ENST00000262450_IVS35	256	major	-28	#2/2	1:YTNAY	0.00	.	-9.28	-1.93	.	-1.61	0.089
chr1	6172358	-	cBP_chr1_6172358_-_A	2	cBP_BPP,cBP_Branchpointer	CHD5	ENST00000262450_IVS34	631	major	-21	#1/4	3:TNA	0.00	.	-1.13	-0.099	.	-1.96	-0.458
chr1	6172361	-	cBP_chr1_6172361_-_A	1	cBP_LaBranchoR	CHD5	ENST00000262450_IVS34	631	major	-24	#2/4	0:none	0.00	.	-4.68	-0.781	.	0.0	0.088
chr1	6172362	-	cBP_chr1_6172362_-_A	1	cBP_Branchpointer	CHD5	ENST00000262450_IVS34	631	major	-25	#3/4	3:TNA	0.00	-3.237	-7.47	-2.721	.	0.0	0.077
chr1	6172365	-	cBP_chr1_6172365_-_A	1	cBP_Branchpointer	CHD5	ENST00000262450_IVS34	631	major	-28	#4/4	0:none	0.00	.	0.0	0.077	.	-4.12	-1.044
chr1	6173085	-	cBP_chr1_6173085_-_A	1	cBP_LaBranchoR	CHD5	ENST00000262450_IVS33	8106	major	-27	#1/2	4:YNA	-2.50	.	-6.16	-1.296	-3.694	-0.627	-0.107
chr1	6173090	-	cBP_chr1_6173090_-_A	1	cBP_BPP	CHD5	ENST00000262450_IVS33	8106	major	-32	#2/2	4:YNA	0.00	.	-1.79	-0.479	.	0.461	0.124
chr1	6181316	-	eBP_chr1_6181316_-_C	1	eBP_Pineda	CHD5	ENST00000262450_IVS32	256	major	-19	#1/3	0:none	0.00	.	-0.421	-0.067	.	-1.75	-0.294
chr1	6181318	-	cBP_chr1_6181318_-_C	1	cBP_BPP	CHD5	ENST00000262450_IVS32	256	major	-21	#2/3	0:none	0.00	.	-1.75	-0.294	-4.679	0.148	0.054
chr1	6181322	-	mBP_chr1_6181322_-_A	2	eBP_Pineda,cBP_LaBranchoR	CHD5	ENST00000262450_IVS32	256	major	-25	#3/3	0:none	0.00	.	1.13	0.214	.	-0.131	0.165
chr1	6181656	-	mBP_chr1_6181656_-_A	4	eBP_Pineda,cBP_BPP,cBP_Branchpointer,cBP_LaBranchoR	CHD5	ENST00000262450_IVS31	2374	major	-23	#1/1	2:YTNA	-2.40	.	0.486	0.225	-4.554	1.76	0.236
chr1	6184189	-	cBP_chr1_6184189_-_A	1	cBP_Branchpointer	CHD5	ENST00000262450_IVS30	409	major	-22	#1/4	4:YNA	0.00	.	-3.29	-1.449	.	-0.48	-0.27
chr1	6184191	-	cBP_chr1_6184191_-_C	1	cBP_Branchpointer	CHD5	ENST00000262450_IVS30	409	major	-24	#2/4	0:none	-2.10	.	-0.48	-0.27	.	0.621	-0.008
chr1	6184208	-	cBP_chr1_6184208_-_C	1	cBP_LaBranchoR	CHD5	ENST00000262450_IVS30	409	major	-41	#3/4	0:none	-4.80	.	-0.855	-0.307	.	-3.31	-0.634
chr1	6184222	-	cBP_chr1_6184222_-_A	1	cBP_BPP	CHD5	ENST00000262450_IVS30	409	major	-55	#4/4	2:YTNA	-2.40	.	0.329	0.167	.	2.74	0.625
chr1	6184742	-	cBP_chr1_6184742_-_A	1	cBP_Branchpointer	CHD5	ENST00000262450_IVS29	438	major	-21	#1/2	4:YNA	0.00	.	-2.82	-0.35	.	4.03	2.191
chr1	6184748	-	cBP_chr1_6184748_-_A	3	cBP_BPP,cBP_Branchpointer,cBP_LaBranchoR	CHD5	ENST00000262450_IVS29	438	major	-27	#2/2	2:YTNA	-0.30	-5.07	2.84	0.676	-5.056	3.72	1.643
chr1	6185318	-	mBP_chr1_6185318_-_A	3	eBP_Pineda,cBP_Branchpointer,cBP_LaBranchoR	CHD5	ENST00000262450_IVS28	290	major	-25	#1/2	1:YTNAY	-2.40	.	-5.59	-0.985	.	-1.61	-0.404
chr1	6185339	-	cBP_chr1_6185339_-_A	1	cBP_BPP	CHD5	ENST00000262450_IVS28	290	major	-46	#2/2	4:YNA	0.00	.	-7.1	-1.306	-4.457	2.97	0.838
chr1	6185695	-	cBP_chr1_6185695_-_A	1	cBP_Branchpointer	CHD5	ENST00000262450_IVS27	153	major	-23	#1/3	0:none	-0.50	.	-1.74	-0.148	.	1.63	0.477
chr1	6185698	-	cBP_chr1_6185698_-_A	3	cBP_BPP,cBP_Branchpointer,cBP_LaBranchoR	CHD5	ENST00000262450_IVS27	153	major	-26	#2/3	2:YTNA	-1.00	.	2.17	0.739	.	4.74	1.895
chr1	6185763	-	eBP_chr1_6185763_-_C	1	eBP_Pineda	CHD5	ENST00000262450_IVS27	153	major	-91	#3/3	0:none	-1.40	.	-0.865	-0.393	.	-1.3	-0.058
chr1	6185949	-	cBP_chr1_6185949_-_A	3	cBP_BPP,cBP_Branchpointer,cBP_LaBranchoR	CHD5	ENST00000262450_IVS26	713	major	-31	#1/1	1:YTNAY	-1.00	.	-2.44	-0.675	.	-3.83	-0.736
chr1	6186829	-	cBP_chr1_6186829_-_A	2	cBP_Branchpointer,cBP_LaBranchoR	CHD5	ENST00000262450_IVS25	1299	major	-23	#1/2	0:none	-0.90	-4.679	-6.06	-0.719	.	-2.02	-0.395
chr1	6186833	-	cBP_chr1_6186833_-_A	1	cBP_BPP	CHD5	ENST00000262450_IVS25	1299	major	-27	#2/2	4:YNA	-1.60	-5.156	-5.1	-1.415	-4.854	0.031	0.014
chr1	6188302	-	cBP_chr1_6188302_-_A	3	cBP_BPP,cBP_Branchpointer,cBP_LaBranchoR	CHD5	ENST00000262450_IVS24	280	major	-24	#1/1	1:YTNAY	-2.10	.	0.683	0.02	.	-7.29	-1.577
chr1	6188694	-	cBP_chr1_6188694_-_A	2	cBP_BPP,cBP_Branchpointer	CHD5	ENST00000262450_IVS23	228	major	-25	#1/2	4:YNA	-3.70	.	-4.11	-0.317	-5.156	3.13	1.279
chr1	6188697	-	cBP_chr1_6188697_-_A	2	cBP_Branchpointer,cBP_LaBranchoR	CHD5	ENST00000262450_IVS23	228	major	-28	#2/2	0:none	-3.60	.	-1.65	0.047	.	-0.514	-0.154
chr1	6189147	-	cBP_chr1_6189147_-_A	3	cBP_BPP,cBP_Branchpointer,cBP_LaBranchoR	CHD5	ENST00000262450_IVS22	1134	major	-18	#1/1	2:YTNA	-2.80	.	2.98	1.689	.	4.22	1.689
chr1	6190411	-	cBP_chr1_6190411_-_A	2	cBP_Branchpointer,cBP_LaBranchoR	CHD5	ENST00000262450_IVS21	1302	major	-23	#1/2	4:YNA	0.00	-5.15	-7.09	-1.695	.	-1.28	-0.241
chr1	6190420	-	cBP_chr1_6190420_-_A	1	cBP_BPP	CHD5	ENST00000262450_IVS21	1302	major	-32	#2/2	4:YNA	-0.40	.	2.74	1.079	-4.855	-2.72	-0.548
chr1	6191829	-	cBP_chr1_6191829_-_A	3	cBP_BPP,cBP_Branchpointer,cBP_LaBranchoR	CHD5	ENST00000262450_IVS20	2379	major	-21	#1/1	1:YTNAY	0.00	.	-2.07	-0.462	.	1.84	0.229
chr1	6194346	-	cBP_chr1_6194346_-_A	2	cBP_BPP,cBP_LaBranchoR	CHD5	ENST00000262450_IVS19	458	major	-27	#1/3	4:YNA	-1.60	.	-3.56	-0.832	.	1.25	0.356
chr1	6194347	-	cBP_chr1_6194347_-_A	1	cBP_Branchpointer	CHD5	ENST00000262450_IVS19	458	major	-28	#2/3	4:YNA	-2.00	-0.619	-2.13	-0.434	.	2.4	0.964
chr1	6194350	-	cBP_chr1_6194350_-_A	1	cBP_Branchpointer	CHD5	ENST00000262450_IVS19	458	major	-31	#3/3	4:YNA	0.00	.	-3.92	-0.72	-5.156	1.27	0.487
chr1	6194948	-	cBP_chr1_6194948_-_A	1	cBP_Branchpointer	CHD5	ENST00000262450_IVS18	370	major	-29	#1/2	4:YNA	-1.60	-4.855	2.65	1.77	.	-1.38	-0.349
chr1	6194952	-	cBP_chr1_6194952_-_A	4	cBP_BPP,cBP_Branchpointer,cBP_LaBranchoR,cBP_BPHunter	CHD5	ENST00000262450_IVS18	370	major	-33	#2/2	1:YTNAY	-3.00	.	-2.27	-0.492	.	-7.08	-1.735
chr1	6195483	-	cBP_chr1_6195483_-_A	3	cBP_BPP,cBP_Branchpointer,cBP_LaBranchoR	CHD5	ENST00000262450_IVS17	1113	major	-20	#1/1	3:TNA	0.00	.	0.372	0.188	.	3.48	0.752
chr1	6196723	-	cBP_chr1_6196723_-_A	4	cBP_BPP,cBP_Branchpointer,cBP_LaBranchoR,cBP_BPHunter	CHD5	ENST00000262450_IVS16	89	major	-25	#1/1	1:YTNAY	-4.90	.	4.2	1.889	-5.156	3.07	0.772
chr1	6196951	-	cBP_chr1_6196951_-_A	3	cBP_BPP,cBP_Branchpointer,cBP_LaBranchoR	CHD5	ENST00000262450_IVS15	5262	major	-26	#1/1	1:YTNAY	0.00	-0.381	3.81	1.122	.	-8.04	-1.15
chr1	6202411	-	cBP_chr1_6202411_-_A	3	cBP_BPP,cBP_Branchpointer,cBP_LaBranchoR	CHD5	ENST00000262450_IVS14	85	major	-23	#1/1	1:YTNAY	0.00	.	-0.487	0.11	-4.378	2.65	0.592
chr1	6202685	-	cBP_chr1_6202685_-_A	3	cBP_BPP,cBP_Branchpointer,cBP_LaBranchoR	CHD5	ENST00000262450_IVS13	1217	major	-20	#1/1	2:YTNA	-0.20	.	-1.05	-0.222	.	1.92	0.566
chr1	6204016	-	cBP_chr1_6204016_-_A	4	cBP_BPP,cBP_Branchpointer,cBP_LaBranchoR,cBP_BPHunter	CHD5	ENST00000262450_IVS12	92	major	-25	#1/2	1:YTNAY	-1.00	.	-0.76	0.055	.	2.39	0.396
chr1	6204026	-	cBP_chr1_6204026_-_A	1	cBP_Branchpointer	CHD5	ENST00000262450_IVS12	92	major	-35	#2/2	2:YTNA	-2.40	-5.156	-4.59	-0.529	.	-3.55	-0.787
chr1	6204241	-	cBP_chr1_6204241_-_A	1	cBP_Branchpointer	CHD5	ENST00000262450_IVS11	2056	major	-26	#1/2	4:YNA	-3.60	.	-8.27	-1.845	-4.077	-0.904	0.042
chr1	6204245	-	cBP_chr1_6204245_-_A	3	cBP_BPP,cBP_Branchpointer,cBP_LaBranchoR	CHD5	ENST00000262450_IVS11	2056	major	-30	#2/2	2:YTNA	-0.60	.	1.23	0.82	.	-6.94	-2.64
chr1	6206506	-	cBP_chr1_6206506_-_A	3	cBP_BPP,cBP_Branchpointer,cBP_LaBranchoR	CHD5	ENST00000262450_IVS10	241	major	-23	#1/1	3:TNA	-1.70	.	0.79	-0.392	.	3.27	1.363
chr1	6206958	-	cBP_chr1_6206958_-_A	1	cBP_Branchpointer	CHD5	ENST00000262450_IVS9	1982	major	-27	#1/2	4:YNA	0.00	.	4.16	1.824	.	4.05	2.191
chr1	6206964	-	cBP_chr1_6206964_-_A	2	cBP_BPP,cBP_LaBranchoR	CHD5	ENST00000262450_IVS9	1982	major	-33	#2/2	2:YTNA	-2.30	.	4.05	1.778	.	0.135	-0.076
chr1	6209154	-	cBP_chr1_6209154_-_A	1	cBP_BPP	CHD5	ENST00000262450_IVS8	170	major	-19	#1/2	4:YNA	0.00	.	1.43	0.552	-4.114	2.1	0.302
chr1	6209156	-	cBP_chr1_6209156_-_C	1	cBP_LaBranchoR	CHD5	ENST00000262450_IVS8	170	major	-21	#2/2	0:none	-3.40	-4.114	2.1	0.302	-5.156	3.07	0.774
chr1	6209493	-	cBP_chr1_6209493_-_A	3	cBP_BPP,cBP_Branchpointer,cBP_LaBranchoR	CHD5	ENST00000262450_IVS7	1619	major	-21	#1/1	3:TNA	-2.00	.	-0.551	-0.118	.	-2.32	-0.498
chr1	6211239	-	cBP_chr1_6211239_-_A	3	cBP_BPP,cBP_Branchpointer,cBP_LaBranchoR	CHD5	ENST00000262450_IVS6	1256	major	-24	#1/1	3:TNA	0.00	.	3.53	1.577	.	3.53	1.577
chr1	6212611	-	cBP_chr1_6212611_-_A	1	cBP_BPP	CHD5	ENST00000262450_IVS5	2123	major	-15	#1/2	3:TNA	0.00	.	-7.54	-1.53	.	-6.48	-1.368
chr1	6212617	-	cBP_chr1_6212617_-_A	1	cBP_LaBranchoR	CHD5	ENST00000262450_IVS5	2123	major	-21	#2/2	4:YNA	-1.70	.	2.18	0.467	-5.156	-6.11	-0.944
chr1	6214982	-	cBP_chr1_6214982_-_A	4	cBP_BPP,cBP_Branchpointer,cBP_LaBranchoR,cBP_BPHunter	CHD5	ENST00000262450_IVS4	700	major	-24	#1/2	1:YTNAY	0.00	.	-0.266	0.45	.	3.73	1.481
chr1	6214998	-	cBP_chr1_6214998_-_A	1	cBP_Branchpointer	CHD5	ENST00000262450_IVS4	700	major	-40	#2/2	1:YTNAY	0.00	.	-0.474	-0.11	.	-3.02	-0.668
chr1	6215800	-	cBP_chr1_6215800_-_A	1	cBP_Branchpointer	CHD5	ENST00000262450_IVS3	3618	major	-23	#1/3	4:YNA	-0.40	-4.854	-6.49	-1.564	.	0.51	0.016
chr1	6215806	-	cBP_chr1_6215806_-_A	1	cBP_LaBranchoR	CHD5	ENST00000262450_IVS3	3618	major	-29	#2/3	0:none	-4.10	.	-1.46	-0.309	.	-1.76	-0.354
chr1	6215809	-	cBP_chr1_6215809_-_A	2	cBP_BPP,cBP_Branchpointer	CHD5	ENST00000262450_IVS3	3618	major	-32	#3/3	2:YTNA	-3.60	.	-6.02	-1.509	.	-3.31	-0.699
chr1	6219596	-	cBP_chr1_6219596_-_A	3	cBP_BPP,cBP_Branchpointer,cBP_LaBranchoR	CHD5	ENST00000262450_IVS2	8634	major	-21	#1/1	1:YTNAY	0.00	.	3.53	0.719	.	5.03	2.031
chr1	6228364	-	cBP_chr1_6228364_-_A	3	cBP_BPP,cBP_Branchpointer,cBP_LaBranchoR	CHD5	ENST00000262450_IVS1	11667	major	-27	#1/3	3:TNA	-1.90	.	2.3	0.709	.	0.61	0.198
chr1	6228365	-	cBP_chr1_6228365_-_A	1	cBP_Branchpointer	CHD5	ENST00000262450_IVS1	11667	major	-28	#2/3	0:none	-1.90	.	-3.81	-0.786	.	-3.02	-0.445
chr1	6228371	-	cBP_chr1_6228371_-_A	1	cBP_Branchpointer	CHD5	ENST00000262450_IVS1	11667	major	-34	#3/3	2:YTNA	-1.30	.	-1.83	0.017	.	-9.69	-2.166
chr1	6246900	-	cBP_chr1_6246900_-_A	1	cBP_LaBranchoR	RPL22	ENST00000234875_IVS3	6113	major	-24	#1/3	0:none	0.00	.	2.38	0.764	.	3.78	1.104
chr1	6246904	-	eBP_chr1_6246904_-_G	1	eBP_Pineda	RPL22	ENST00000234875_IVS3	6113	major	-28	#2/3	0:none	-1.70	.	1.62	1.114	-5.156	-1.06	-0.055
chr1	6246905	-	mBP_chr1_6246905_-_A	2	eBP_Briese,cBP_BPP	RPL22	ENST00000234875_IVS3	6113	major	-29	#3/3	4:YNA	0.00	.	-2.99	-0.845	.	2.4	2.169
chr1	6253140	-	mBP_chr1_6253140_-_A	4	eBP_Mercer,eBP_Pineda,cBP_Branchpointer,cBP_LaBranchoR	RPL22	ENST00000234875_IVS2	4597	major	-26	#1/3	1:YTNAY	-0.40	.	0.576	-0.097	.	3.38	0.697
chr1	6253145	-	cBP_chr1_6253145_-_A	1	cBP_Branchpointer	RPL22	ENST00000234875_IVS2	4597	major	-31	#2/3	3:TNA	0.00	.	-5.95	-0.862	.	0.0809	0.139
chr1	6253153	-	cBP_chr1_6253153_-_A	1	cBP_BPP	RPL22	ENST00000234875_IVS2	4597	major	-39	#3/3	3:TNA	-0.50	.	-0.478	0.035	.	-1.69	-0.225
chr1	6257846	-	mBP_chr1_6257846_-_A	3	eBP_Pineda,cBP_Branchpointer,cBP_LaBranchoR	RPL22	ENST00000234875_IVS1	1805	major	-30	#1/3	1:YTNAY	-0.50	-5.156	2.29	1.372	.	2.94	1.372
chr1	6257853	-	eBP_chr1_6257853_-_A	2	eBP_Pineda,eBP_Briese	RPL22	ENST00000234875_IVS1	1805	major	-37	#2/3	2:YTNA	-2.10	.	0.126	-0.053	.	0.226	-0.06
chr1	6257857	-	cBP_chr1_6257857_-_A	1	cBP_BPP	RPL22	ENST00000234875_IVS1	1805	major	-41	#3/3	1:YTNAY	-5.50	.	-4.27	-1.113	.	1.63	0.307
chr1	6285344	-	eBP_chr1_6285344_-_G	1	eBP_Pineda	ICMT	ENST00000343813_IVS4	6639	major	-22	#1/3	0:none	0.00	-5.156	-7.8	-1.828	.	-0.716	-0.004
chr1	6285345	-	cBP_chr1_6285345_-_A	1	cBP_Branchpointer	ICMT	ENST00000343813_IVS4	6639	major	-23	#2/3	3:TNA	0.00	.	-1.9	-0.105	.	-2.35	-0.41
chr1	6285348	-	mBP_chr1_6285348_-_A	4	eBP_Briese,cBP_BPP,cBP_Branchpointer,cBP_LaBranchoR	ICMT	ENST00000343813_IVS4	6639	major	-26	#3/3	1:YTNAY	-0.10	.	-3.09	-0.728	.	0.0746	-0.081
chr1	6292196	-	cBP_chr1_6292196_-_A	1	cBP_BPP	ICMT	ENST00000343813_IVS3	1354	major	-17	#1/2	1:YTNAY	0.00	.	-7.49	-2.201	.	-6.27	-0.823
chr1	6292214	-	mBP_chr1_6292214_-_A	5	eBP_Mercer,eBP_Pineda,eBP_Briese,cBP_Branchpointer,cBP_LaBranchoR	ICMT	ENST00000343813_IVS3	1354	major	-35	#2/2	1:YTNAY	0.00	.	0.296	0.186	.	0.617	-0.143
chr1	6293726	-	mBP_chr1_6293726_-_A	4	eBP_Pineda,cBP_BPP,cBP_Branchpointer,cBP_LaBranchoR	ICMT	ENST00000343813_IVS2	1242	major	-23	#1/2	1:YTNAY	-2.30	.	-5.99	-0.642	.	-3.54	-0.437
chr1	6293732	-	cBP_chr1_6293732_-_A	1	cBP_Branchpointer	ICMT	ENST00000343813_IVS2	1242	major	-29	#2/2	4:YNA	-2.40	.	-8.04	-0.825	.	3.02	0.577
chr1	6295057	-	cBP_chr1_6295057_-_A	1	cBP_Branchpointer	ICMT	ENST00000343813_IVS1	742	major	-23	#1/2	2:YTNA	-2.20	.	-0.364	0.037	.	2.37	0.472
chr1	6295061	-	mBP_chr1_6295061_-_A	4	eBP_Briese,cBP_BPP,cBP_Branchpointer,cBP_LaBranchoR	ICMT	ENST00000343813_IVS1	742	major	-27	#2/2	3:TNA	-2.00	-5.155	2.66	1.738	.	3.93	1.738
chr1	6304387	+	cBP_chr1_6304387_+_A	1	cBP_LaBranchoR	HES3	ENST00000377898_IVS1	109	major	-24	#2/2	0:none	-3.30	-5.156	-5.19	-0.937	.	-7.87	-2.514
chr1	6304393	+	cBP_chr1_6304393_+_A	2	cBP_BPP,cBP_Branchpointer	HES3	ENST00000377898_IVS1	109	major	-18	#1/2	2:YTNA	-0.30	.	3.9	1.734	-3.493	2.45	0.524
chr1	6304584	+	cBP_chr1_6304584_+_A	3	cBP_BPP,cBP_Branchpointer,cBP_LaBranchoR	HES3	ENST00000377898_IVS2	101	major	-24	#1/1	1:YTNAY	-2.70	-5.156	1.06	0.206	.	1.25	0.271
chr1	6305134	+	cBP_chr1_6305134_+_C	1	cBP_LaBranchoR	HES3	ENST00000377898_IVS3	480	major	-36	#1/1	0:none	0.00	.	0.851	0.329	.	0.885	-0.037
chr1	6310082	-	eBP_chr1_6310082_-_G	1	eBP_Pineda	GPR153	ENST00000377893_IVS5	436	major	-19	#1/3	0:none	0.00	.	-2.86	-0.78	.	-1.28	-0.165
chr1	6310085	-	cBP_chr1_6310085_-_A	3	cBP_BPP,cBP_Branchpointer,cBP_LaBranchoR	GPR153	ENST00000377893_IVS5	436	major	-22	#2/3	3:TNA	0.00	.	-1.11	-0.414	.	-2.04	-0.126
chr1	6310086	-	mBP_chr1_6310086_-_A	2	eBP_Mercer,cBP_Branchpointer	GPR153	ENST00000377893_IVS5	436	major	-23	#3/3	0:none	0.00	.	-3.86	-0.298	.	-4.45	-0.634
chr1	6310711	-	cBP_chr1_6310711_-_C	1	cBP_Branchpointer	GPR153	ENST00000377893_IVS4	713	major	-27	#1/3	0:none	-3.00	.	2.83	0.322	.	4.89	1.819
chr1	6310719	-	cBP_chr1_6310719_-_A	2	cBP_Branchpointer,cBP_LaBranchoR	GPR153	ENST00000377893_IVS4	713	major	-35	#2/3	2:YTNA	-3.50	.	-0.316	-0.086	-4.606	2.59	0.717
chr1	6310725	-	cBP_chr1_6310725_-_A	1	cBP_BPP	GPR153	ENST00000377893_IVS4	713	major	-41	#3/3	3:TNA	-0.60	.	0.437	0.087	.	-1.55	-0.277
chr1	6311606	-	cBP_chr1_6311606_-_A	1	cBP_BPP	GPR153	ENST00000377893_IVS3	2187	major	-16	#1/2	4:YNA	-0.40	.	-3.55	-0.647	.	-1.57	-0.176
chr1	6311612	-	mBP_chr1_6311612_-_A	3	eBP_Pineda,cBP_Branchpointer,cBP_LaBranchoR	GPR153	ENST00000377893_IVS3	2187	major	-22	#2/2	4:YNA	-0.90	.	1.57	0.316	.	0.627	0.134
chr1	6314244	-	mBP_chr1_6314244_-_A	4	eBP_Pineda,cBP_BPP,cBP_Branchpointer,cBP_LaBranchoR	GPR153	ENST00000377893_IVS2	402	major	-37	#1/1	3:TNA	-4.60	.	4.19	1.896	.	3.08	1.896
chr1	6315099	-	cBP_chr1_6315099_-_A	2	cBP_Branchpointer,cBP_LaBranchoR	GPR153	ENST00000377893_IVS1	5810	major	-25	#1/2	2:YTNA	-2.00	.	3.14	0.676	.	-1.73	-0.081
chr1	6315103	-	cBP_chr1_6315103_-_A	2	cBP_BPP,cBP_Branchpointer	GPR153	ENST00000377893_IVS1	5810	major	-29	#2/2	3:TNA	0.00	.	-5.97	-1.064	.	-0.567	-0.115
chr1	6324784	-	mBP_chr1_6324784_-_A	6	eBP_Mercer,eBP_Briese,cBP_BPP,cBP_Branchpointer,cBP_LaBranchoR,cBP_BPHunter	ACOT7	ENST00000361521_IVS8,ENST00000377842_IVS8,ENST00000377845_IVS8,ENST00000377855_IVS8,ENST00000608083_IVS8	16406	major	-29	#1/2	1:YTNAY	-3.30	.	1.04	0.213	.	0.868	0.165
chr1	6324790	-	cBP_chr1_6324790_-_A	1	cBP_Branchpointer	ACOT7	ENST00000361521_IVS8,ENST00000377842_IVS8,ENST00000377845_IVS8,ENST00000377855_IVS8,ENST00000608083_IVS8	16406	major	-35	#2/2	3:TNA	-1.20	.	-6.63	-1.736	.	-0.449	-0.072
chr1	6341370	-	cBP_chr1_6341370_-_A	4	cBP_BPP,cBP_Branchpointer,cBP_LaBranchoR,cBP_BPHunter	ACOT7	ENST00000361521_IVS7,ENST00000377842_IVS7,ENST00000377845_IVS7,ENST00000377855_IVS7,ENST00000608083_IVS7	13577	major	-24	#1/1	1:YTNAY	-3.30	.	-2.94	-0.455	.	0.384	0.104
chr1	6355067	-	mBP_chr1_6355067_-_A	4	eBP_Briese,cBP_Branchpointer,cBP_LaBranchoR,cBP_BPHunter	ACOT7	ENST00000361521_IVS6,ENST00000377842_IVS6,ENST00000377845_IVS6,ENST00000377855_IVS6,ENST00000608083_IVS6	23511	major	-27	#1/2	1:YTNAY	0.00	.	-0.162	0.019	.	5.54	2.122
chr1	6355089	-	cBP_chr1_6355089_-_A	1	cBP_BPP	ACOT7	ENST00000361521_IVS6,ENST00000377842_IVS6,ENST00000377845_IVS6,ENST00000377855_IVS6,ENST00000608083_IVS6	23511	major	-49	#2/2	3:TNA	0.00	.	-0.269	0.007	.	-1.13	-0.447
chr1	6378661	-	cBP_chr1_6378661_-_A	3	cBP_BPP,cBP_Branchpointer,cBP_LaBranchoR	ACOT7	ENST00000361521_IVS5,ENST00000377842_IVS5,ENST00000377845_IVS5,ENST00000377855_IVS5,ENST00000608083_IVS5	8720	major	-23	#1/2	1:YTNAY	-3.40	.	2.91	0.689	.	2.95	0.73
chr1	6378668	-	eBP_chr1_6378668_-_A	1	eBP_Briese	ACOT7	ENST00000361521_IVS5,ENST00000377842_IVS5,ENST00000377845_IVS5,ENST00000377855_IVS5,ENST00000608083_IVS5	8720	major	-30	#2/2	4:YNA	-0.60	-4.855	-6.63	-1.802	.	0.328	-0.116
chr1	6387495	-	cBP_chr1_6387495_-_A	4	cBP_BPP,cBP_Branchpointer,cBP_LaBranchoR,cBP_BPHunter	ACOT7	ENST00000361521_IVS4,ENST00000377842_IVS4,ENST00000377845_IVS4,ENST00000377855_IVS4,ENST00000608083_IVS4	6063	major	-22	#1/1	1:YTNAY	-3.30	-4.679	4.95	1.988	.	4.81	1.916
chr1	6393649	-	mBP_chr1_6393649_-_A	4	eBP_Pineda,cBP_BPP,cBP_Branchpointer,cBP_LaBranchoR	ACOT7	ENST00000361521_IVS3,ENST00000377842_IVS3,ENST00000377845_IVS3,ENST00000377855_IVS3,ENST00000608083_IVS3	5864	major	-21	#1/2	1:YTNAY	-0.50	-4.855	0.468	0.436	.	-3.48	-0.189
chr1	6393654	-	cBP_chr1_6393654_-_A	1	cBP_Branchpointer	ACOT7	ENST00000361521_IVS3,ENST00000377842_IVS3,ENST00000377845_IVS3,ENST00000377855_IVS3,ENST00000608083_IVS3	5864	major	-26	#2/2	3:TNA	-0.30	.	2.5	0.474	.	1.5	0.123
chr1	6399671	-	cBP_chr1_6399671_-_A	2	cBP_Branchpointer,cBP_LaBranchoR	ACOT7	ENST00000361521_IVS2,ENST00000377842_IVS2,ENST00000377845_IVS2,ENST00000377855_IVS2,ENST00000608083_IVS2	10159	major	-22	#1/2	1:YTNAY	-7.00	.	2.38	0.757	.	2.39	0.757
chr1	6399681	-	cBP_chr1_6399681_-_A	2	cBP_BPP,cBP_Branchpointer	ACOT7	ENST00000361521_IVS2,ENST00000377842_IVS2,ENST00000377845_IVS2,ENST00000377855_IVS2,ENST00000608083_IVS2	10159	major	-32	#2/2	1:YTNAY	-5.40	.	-4.98	-0.439	.	-1.99	-0.314
chr1	6409949	-	cBP_chr1_6409949_-_A	3	cBP_BPP,cBP_Branchpointer,cBP_LaBranchoR	ACOT7	ENST00000377842_IVS1	8959	major	-23	#1/1	1:YTNAY	0.00	.	4.33	1.834	.	4.19	1.774
chr1	6409949	-	cBP_chr1_6409949_-_A	3	cBP_BPP,cBP_Branchpointer,cBP_LaBranchoR	ACOT7	ENST00000377845_IVS1	10703	major	-23	#1/1	1:YTNAY	0.00	.	4.33	1.834	.	4.19	1.774
chr1	6409949	-	cBP_chr1_6409949_-_A	3	cBP_BPP,cBP_Branchpointer,cBP_LaBranchoR	ACOT7	ENST00000377855_IVS1	35627	major	-23	#1/1	1:YTNAY	0.00	.	4.33	1.834	.	4.19	1.774
chr1	6409949	-	cBP_chr1_6409949_-_A	3	cBP_BPP,cBP_Branchpointer,cBP_LaBranchoR	ACOT7	ENST00000361521_IVS1,ENST00000608083_IVS1	43390	major	-23	#1/1	1:YTNAY	0.00	.	4.33	1.834	.	4.19	1.774
chr1	6473367	-	cBP_chr1_6473367_-_A	2	cBP_Branchpointer,cBP_LaBranchoR	HES2	ENST00000377836_IVS2,ENST00000377837_IVS3	6324	major	-25	#1/2	1:YTNAY	0.00	.	0.291	0.069	.	-2.06	-0.687
chr1	6473374	-	cBP_chr1_6473374_-_A	2	cBP_BPP,cBP_Branchpointer	HES2	ENST00000377836_IVS2,ENST00000377837_IVS3	6324	major	-32	#2/2	1:YTNAY	-0.30	.	-1.17	-0.351	-5.156	1.46	0.937
chr1	6479233	-	cBP_chr1_6479233_-_A	2	cBP_Branchpointer,cBP_LaBranchoR	HES2	ENST00000377834_IVS3	87	major	-20	#1/2	1:YTNAY	-1.70	.	1.96	1.763	.	0.966	1.32
chr1	6479293	-	cBP_chr1_6479293_-_A	1	cBP_BPP	HES2	ENST00000377834_IVS3	87	major	-80	#2/2	3:TNA	0.00	.	1.8	0.491	.	3.44	0.613
chr1	6479450	-	cBP_chr1_6479450_-_A	2	cBP_BPP,cBP_LaBranchoR	HES2	ENST00000377834_IVS2	266	major	-50	#1/1	4:YNA	-0.20	.	-2.17	-0.723	.	-3.79	-0.612
chr1	6479785	-	cBP_chr1_6479785_-_A	3	cBP_BPP,cBP_Branchpointer,cBP_LaBranchoR	HES2	ENST00000377834_IVS1,ENST00000377836_IVS1,ENST00000377837_IVS2	73	major	-23	#1/1	1:YTNAY	-3.40	.	2.59	1.579	.	0.0658	0.072
chr1	6479941	-	mBP_chr1_6479941_-_A	3	eBP_Pineda,cBP_BPP,cBP_LaBranchoR	HES2	ENST00000377837_IVS1	4634	major	-38	#1/1	1:YTNAY	0.00	.	-7.59	-1.523	.	-2.19	-0.386
chr1	6488266	+	cBP_chr1_6488266_+_A	3	cBP_BPP,cBP_Branchpointer,cBP_LaBranchoR	ESPN	ENST00000377828_IVS1	2976	major	-20	#1/1	2:YTNA	-1.70	.	3.07	1.65	.	-0.169	-0.055
chr1	6500283	+	cBP_chr1_6500283_+_A	2	cBP_BPP,cBP_Branchpointer	ESPN	ENST00000377828_IVS2	11834	major	-31	#2/2	2:YTNA	-2.10	.	-0.389	0.088	.	1.0	0.366
chr1	6500290	+	cBP_chr1_6500290_+_A	2	cBP_Branchpointer,cBP_LaBranchoR	ESPN	ENST00000377828_IVS2	11834	major	-24	#1/2	4:YNA	0.00	.	1.53	0.086	.	0.875	0.865
chr1	6500650	+	cBP_chr1_6500650_+_A	2	cBP_BPP,cBP_LaBranchoR	ESPN	ENST00000377828_IVS3	185	major	-36	#1/1	4:YNA	-1.60	.	-3.17	-0.106	-5.154	2.62	0.601
chr1	6500650	+	cBP_chr1_6500650_+_A	2	cBP_BPP,cBP_LaBranchoR	ESPN	ENST00000418286_IVS1	218	major	-69	#3/3	4:YNA	-1.60	.	-3.17	-0.106	-5.154	2.62	0.601
chr1	6500695	+	cBP_chr1_6500695_+_A	1	cBP_Branchpointer	ESPN	ENST00000418286_IVS1	218	major	-24	#2/3	0:none	-5.30	.	2.53	0.408	.	3.02	0.831
chr1	6500699	+	cBP_chr1_6500699_+_A	2	cBP_Branchpointer,cBP_LaBranchoR	ESPN	ENST00000418286_IVS1	218	major	-20	#1/3	4:YNA	-2.50	.	3.98	1.679	-3.587	-0.807	0.005
chr1	6500977	+	cBP_chr1_6500977_+_A	2	cBP_BPP,cBP_LaBranchoR	ESPN	ENST00000377828_IVS4,ENST00000418286_IVS2	125	major	-17	#1/1	1:YTNAY	0.00	.	0.847	0.051	.	1.73	0.27
chr1	6504517	+	mBP_chr1_6504517_+_A	4	eBP_Pineda,cBP_BPP,cBP_Branchpointer,cBP_LaBranchoR	ESPN	ENST00000377828_IVS5,ENST00000418286_IVS3	3415	major	-24	#1/1	1:YTNAY	0.00	.	1.16	0.112	.	2.42	0.562
chr1	6505693	+	cBP_chr1_6505693_+_C	1	cBP_LaBranchoR	ESPN	ENST00000377828_IVS6,ENST00000418286_IVS4	981	major	-31	#2/2	0:none	-2.20	.	0.947	0.028	.	2.8	0.585
chr1	6505696	+	cBP_chr1_6505696_+_A	1	cBP_BPP	ESPN	ENST00000377828_IVS6,ENST00000418286_IVS4	981	major	-28	#1/2	4:YNA	0.00	.	-9.35	-2.42	-5.156	2.64	0.51
chr1	6508673	+	eBP_chr1_6508673_+_A	1	eBP_Pineda	ESPN	ENST00000377828_IVS7	2705	major	-28	#3/3	4:YNA	-0.20	.	-5.66	-0.779	-4.855	-2.03	-0.809
chr1	6508679	+	mBP_chr1_6508679_+_A	3	eBP_Pineda,cBP_Branchpointer,cBP_LaBranchoR	ESPN	ENST00000377828_IVS7	2705	major	-22	#2/3	4:YNA	0.00	.	-3.99	-0.337	.	-1.26	-0.236
chr1	6508686	+	cBP_chr1_6508686_+_A	1	cBP_BPP	ESPN	ENST00000377828_IVS7	2705	major	-15	#1/3	3:TNA	0.00	.	-3.48	-0.237	.	-2.11	-0.368
chr1	6511644	+	cBP_chr1_6511644_+_A	3	cBP_BPP,cBP_Branchpointer,cBP_LaBranchoR	ESPN	ENST00000377828_IVS8	2511	major	-19	#1/1	1:YTNAY	-0.10	.	-1.07	-0.208	-5.156	1.11	0.225
chr1	6511870	+	cBP_chr1_6511870_+_A	3	cBP_BPP,cBP_Branchpointer,cBP_LaBranchoR	ESPN	ENST00000377828_IVS9,ENST00000434576_IVS1	84	major	-23	#1/1	2:YTNA	-4.10	.	0.847	0.784	.	4.61	1.943
chr1	6517222	+	cBP_chr1_6517222_+_A	3	cBP_BPP,cBP_Branchpointer,cBP_LaBranchoR	ESPN	ENST00000377828_IVS10,ENST00000434576_IVS2	5087	major	-22	#1/1	2:YTNA	-0.60	.	4.72	1.759	.	4.44	1.646
chr1	6517393	+	cBP_chr1_6517393_+_A	1	cBP_Branchpointer	ESPN	ENST00000377828_IVS11,ENST00000434576_IVS3	97	major	-28	#2/2	4:YNA	-0.90	.	0.681	0.69	.	2.66	0.467
chr1	6517398	+	mBP_chr1_6517398_+_A	4	eBP_Pineda,cBP_BPP,cBP_Branchpointer,cBP_LaBranchoR	ESPN	ENST00000377828_IVS11,ENST00000434576_IVS3	97	major	-23	#1/2	3:TNA	-4.90	.	4.55	1.818	.	3.42	0.703
chr1	6520028	+	cBP_chr1_6520028_+_A	3	cBP_BPP,cBP_Branchpointer,cBP_LaBranchoR	ESPN	ENST00000377828_IVS12,ENST00000434576_IVS4	2626	major	-31	#1/1	1:YTNAY	-0.40	-4.554	1.85	0.482	.	2.99	1.501
chr1	6521202	+	cBP_chr1_6521202_+_A	1	cBP_LaBranchoR	ESPN	ENST00000434576_IVS5	1069	major	-38	#1/1	4:YNA	-3.00	-4.155	0.0241	-0.008	.	-3.28	-0.645
chr1	6521849	-	mBP_chr1_6521849_-_A	3	eBP_Briese,cBP_Branchpointer,cBP_LaBranchoR	TNFRSF25	ENST00000348333_IVS8,ENST00000351748_IVS4,ENST00000351959_IVS8,ENST00000356876_IVS9,ENST00000377782_IVS9	231	major	-27	#1/3	4:YNA	-0.40	-5.156	0.0	0.077	.	1.54	0.338
chr1	6521858	-	eBP_chr1_6521858_-_A	1	eBP_Pineda	TNFRSF25	ENST00000348333_IVS8,ENST00000351748_IVS4,ENST00000351959_IVS8,ENST00000356876_IVS9,ENST00000377782_IVS9	231	major	-36	#2/3	4:YNA	0.00	.	-4.42	-1.245	-5.156	-2.21	-0.452
chr1	6521881	-	cBP_chr1_6521881_-_A	1	cBP_BPP	TNFRSF25	ENST00000348333_IVS8,ENST00000351748_IVS4,ENST00000351959_IVS8,ENST00000356876_IVS9,ENST00000377782_IVS9	231	major	-59	#3/3	1:YTNAY	-3.70	.	-2.49	-0.423	.	-3.87	-0.84
chr1	6522259	-	mBP_chr1_6522259_-_A	5	eBP_Mercer,cBP_BPP,cBP_Branchpointer,cBP_LaBranchoR,cBP_BPHunter	TNFRSF25	ENST00000348333_IVS7,ENST00000351748_IVS3,ENST00000351959_IVS7,ENST00000356876_IVS8,ENST00000377782_IVS8	454	major	-25	#1/1	1:YTNAY	-5.40	.	3.12	0.751	.	3.58	1.901
chr1	6522751	-	mBP_chr1_6522751_-_A	7	eBP_Mercer,eBP_Taggart,eBP_Pineda,cBP_BPP,cBP_Branchpointer,cBP_LaBranchoR,cBP_BPHunter	TNFRSF25	ENST00000351959_IVS6	408	major	-28	#1/1	1:YTNAY	-5.80	.	3.76	1.936	.	2.58	0.816
chr1	6522751	-	mBP_chr1_6522751_-_A	7	eBP_Mercer,eBP_Taggart,eBP_Pineda,cBP_BPP,cBP_Branchpointer,cBP_LaBranchoR,cBP_BPHunter	TNFRSF25	ENST00000351748_IVS2	2776	major	-28	#1/1	1:YTNAY	-5.80	.	3.76	1.936	.	2.58	0.816
chr1	6522751	-	mBP_chr1_6522751_-_A	7	eBP_Mercer,eBP_Taggart,eBP_Pineda,cBP_BPP,cBP_Branchpointer,cBP_LaBranchoR,cBP_BPHunter	TNFRSF25	ENST00000348333_IVS6,ENST00000356876_IVS7,ENST00000377782_IVS7	196	major	-25	#1/2	1:YTNAY	-5.80	.	3.76	1.936	.	2.58	0.816
chr1	6522824	-	eBP_chr1_6522824_-_G	1	eBP_Pineda	TNFRSF25	ENST00000348333_IVS6,ENST00000356876_IVS7,ENST00000377782_IVS7	196	major	-98	#2/2	0:none	-1.40	.	-1.5	-0.254	.	0.99	0.295
chr1	6523035	-	eBP_chr1_6523035_-_T	1	eBP_Pineda	TNFRSF25	ENST00000377782_IVS6	94	major	-5	#1/5	0:none	-3.30	.	-3.17	-0.385	.	1.63	0.103
chr1	6523035	-	eBP_chr1_6523035_-_T	1	eBP_Pineda	TNFRSF25	ENST00000348333_IVS5,ENST00000356876_IVS6	101	major	-5	#1/5	0:none	-3.30	.	-3.17	-0.385	.	1.63	0.103
chr1	6523040	-	eBP_chr1_6523040_-_C	1	eBP_Pineda	TNFRSF25	ENST00000377782_IVS6	94	major	-10	#2/5	0:none	-0.40	.	2.73	0.455	.	3.08	0.704
chr1	6523040	-	eBP_chr1_6523040_-_C	1	eBP_Pineda	TNFRSF25	ENST00000348333_IVS5,ENST00000356876_IVS6	101	major	-10	#2/5	0:none	-0.40	.	2.73	0.455	.	3.08	0.704
chr1	6523045	-	cBP_chr1_6523045_-_A	1	cBP_LaBranchoR	TNFRSF25	ENST00000377782_IVS6	94	major	-15	#3/5	4:YNA	-1.60	.	0.887	0.717	.	2.68	0.416
chr1	6523045	-	cBP_chr1_6523045_-_A	1	cBP_LaBranchoR	TNFRSF25	ENST00000348333_IVS5,ENST00000356876_IVS6	101	major	-15	#3/5	4:YNA	-1.60	.	0.887	0.717	.	2.68	0.416
chr1	6523071	-	cBP_chr1_6523071_-_A	1	cBP_BPP	TNFRSF25	ENST00000377782_IVS6	94	major	-41	#4/5	3:TNA	0.00	.	-1.35	-0.412	.	-2.22	-0.364
chr1	6523071	-	cBP_chr1_6523071_-_A	1	cBP_BPP	TNFRSF25	ENST00000348333_IVS5,ENST00000356876_IVS6	101	major	-41	#4/5	3:TNA	0.00	.	-1.35	-0.412	.	-2.22	-0.364
chr1	6523083	-	eBP_chr1_6523083_-_G	1	eBP_Pineda	TNFRSF25	ENST00000377782_IVS6	94	major	-53	#5/5	0:none	0.00	.	2.58	0.422	.	-2.24	-0.381
chr1	6523083	-	eBP_chr1_6523083_-_G	1	eBP_Pineda	TNFRSF25	ENST00000348333_IVS5,ENST00000356876_IVS6	101	major	-53	#5/5	0:none	0.00	.	2.58	0.422	.	-2.24	-0.381
chr1	6523209	-	cBP_chr1_6523209_-_A	2	cBP_Branchpointer,cBP_LaBranchoR	TNFRSF25	ENST00000348333_IVS4,ENST00000351959_IVS5,ENST00000356876_IVS5	1247	major	-22	#1/4	2:YTNA	-0.30	.	-0.55	-0.224	.	-1.51	-0.331
chr1	6523216	-	cBP_chr1_6523216_-_A	2	cBP_BPP,cBP_Branchpointer	TNFRSF25	ENST00000348333_IVS4,ENST00000351959_IVS5,ENST00000356876_IVS5	1247	major	-29	#2/4	1:YTNAY	0.00	.	-1.49	-0.391	-5.156	-3.54	-0.459
chr1	6523216	-	cBP_chr1_6523216_-_A	2	cBP_BPP,cBP_Branchpointer	TNFRSF25	ENST00000377782_IVS5	1227	major	-9	#1/3	1:YTNAY	0.00	.	-1.49	-0.391	-5.156	-3.54	-0.459
chr1	6523228	-	mBP_chr1_6523228_-_A	2	eBP_Pineda,cBP_LaBranchoR	TNFRSF25	ENST00000348333_IVS4,ENST00000351959_IVS5,ENST00000356876_IVS5	1247	major	-41	#3/4	0:none	-4.60	.	-2.79	-0.511	.	-3.1	-0.832
chr1	6523228	-	mBP_chr1_6523228_-_A	2	eBP_Pineda,cBP_LaBranchoR	TNFRSF25	ENST00000377782_IVS5	1227	major	-21	#2/3	0:none	-4.60	.	-2.79	-0.511	.	-3.1	-0.832
chr1	6523245	-	cBP_chr1_6523245_-_A	1	cBP_BPP	TNFRSF25	ENST00000348333_IVS4,ENST00000351959_IVS5,ENST00000356876_IVS5	1247	major	-58	#4/4	2:YTNA	0.00	.	0.467	-0.029	.	-2.53	-0.293
chr1	6523245	-	cBP_chr1_6523245_-_A	1	cBP_BPP	TNFRSF25	ENST00000377782_IVS5	1227	major	-38	#3/3	2:YTNA	0.00	.	0.467	-0.029	.	-2.53	-0.293
chr1	6524537	-	cBP_chr1_6524537_-_A	2	cBP_Branchpointer,cBP_LaBranchoR	TNFRSF25	ENST00000348333_IVS3,ENST00000351959_IVS4,ENST00000356876_IVS4,ENST00000377782_IVS4	98	major	-24	#1/4	3:TNA	-4.50	.	4.98	2.069	.	3.79	2.069
chr1	6524543	-	cBP_chr1_6524543_-_A	1	cBP_Branchpointer	TNFRSF25	ENST00000348333_IVS3,ENST00000351959_IVS4,ENST00000356876_IVS4,ENST00000377782_IVS4	98	major	-30	#2/4	4:YNA	-0.30	.	-9.96	-1.829	-4.156	1.96	0.647
chr1	6524558	-	cBP_chr1_6524558_-_A	1	cBP_BPP	TNFRSF25	ENST00000348333_IVS3,ENST00000351959_IVS4,ENST00000356876_IVS4,ENST00000377782_IVS4	98	major	-45	#3/4	1:YTNAY	-3.30	.	-7.34	-2.225	.	-3.94	-1.128
chr1	6524581	-	eBP_chr1_6524581_-_C	1	eBP_Pineda	TNFRSF25	ENST00000348333_IVS3,ENST00000351959_IVS4,ENST00000356876_IVS4,ENST00000377782_IVS4	98	major	-68	#4/4	0:none	-2.20	-4.855	4.59	1.289	.	0.492	-0.224
chr1	6524803	-	cBP_chr1_6524803_-_C	1	cBP_Branchpointer	TNFRSF25	ENST00000351959_IVS3,ENST00000356876_IVS3,ENST00000377782_IVS3	368	major	-24	#1/4	0:none	-2.00	.	-0.715	-0.786	.	-0.0943	0.071
chr1	6524803	-	cBP_chr1_6524803_-_C	1	cBP_Branchpointer	TNFRSF25	ENST00000348333_IVS2	720	major	-24	#1/4	0:none	-2.00	.	-0.715	-0.786	.	-0.0943	0.071
chr1	6524807	-	cBP_chr1_6524807_-_A	1	cBP_Branchpointer	TNFRSF25	ENST00000351959_IVS3,ENST00000356876_IVS3,ENST00000377782_IVS3	368	major	-28	#2/4	4:YNA	0.00	.	-8.54	-1.147	.	-1.57	-0.014
chr1	6524807	-	cBP_chr1_6524807_-_A	1	cBP_Branchpointer	TNFRSF25	ENST00000348333_IVS2	720	major	-28	#2/4	4:YNA	0.00	.	-8.54	-1.147	.	-1.57	-0.014
chr1	6524814	-	mBP_chr1_6524814_-_A	5	eBP_Mercer,cBP_BPP,cBP_Branchpointer,cBP_LaBranchoR,cBP_BPHunter	TNFRSF25	ENST00000351959_IVS3,ENST00000356876_IVS3,ENST00000377782_IVS3	368	major	-35	#3/4	1:YTNAY	-5.50	.	-4.1	-0.544	.	-3.46	-0.537
chr1	6524814	-	mBP_chr1_6524814_-_A	5	eBP_Mercer,cBP_BPP,cBP_Branchpointer,cBP_LaBranchoR,cBP_BPHunter	TNFRSF25	ENST00000348333_IVS2	720	major	-35	#3/4	1:YTNAY	-5.50	.	-4.1	-0.544	.	-3.46	-0.537
chr1	6524818	-	cBP_chr1_6524818_-_A	1	cBP_Branchpointer	TNFRSF25	ENST00000351959_IVS3,ENST00000356876_IVS3,ENST00000377782_IVS3	368	major	-39	#4/4	1:YTNAY	-3.70	.	4.06	2.058	.	4.18	0.826
chr1	6524818	-	cBP_chr1_6524818_-_A	1	cBP_Branchpointer	TNFRSF25	ENST00000348333_IVS2	720	major	-39	#4/4	1:YTNAY	-3.70	.	4.06	2.058	.	4.18	0.826
chr1	6525302	-	cBP_chr1_6525302_-_A	4	cBP_BPP,cBP_Branchpointer,cBP_LaBranchoR,cBP_BPHunter	TNFRSF25	ENST00000351959_IVS2,ENST00000356876_IVS2,ENST00000377782_IVS2	217	major	-20	#1/1	1:YTNAY	-3.30	.	-3.77	0.042	.	-3.31	-0.425
chr1	6525633	-	eBP_chr1_6525633_-_A	1	eBP_Mercer	TNFRSF25	ENST00000348333_IVS1,ENST00000351748_IVS1,ENST00000351959_IVS1,ENST00000356876_IVS1,ENST00000377782_IVS1	508	major	-13	#1/4	0:none	-1.00	.	-4.6	-0.676	.	1.51	0.435
chr1	6525639	-	mBP_chr1_6525639_-_A	5	eBP_Mercer,eBP_Pineda,cBP_BPP,cBP_Branchpointer,cBP_LaBranchoR	TNFRSF25	ENST00000348333_IVS1,ENST00000351748_IVS1,ENST00000351959_IVS1,ENST00000356876_IVS1,ENST00000377782_IVS1	508	major	-19	#2/4	3:TNA	-2.20	.	0.789	0.268	.	-2.28	-0.259
chr1	6525641	-	eBP_chr1_6525641_-_T	1	eBP_Pineda	TNFRSF25	ENST00000348333_IVS1,ENST00000351748_IVS1,ENST00000351959_IVS1,ENST00000356876_IVS1,ENST00000377782_IVS1	508	major	-21	#3/4	0:none	-1.30	.	-2.28	-0.259	.	2.2	0.728
chr1	6525645	-	cBP_chr1_6525645_-_A	1	cBP_Branchpointer	TNFRSF25	ENST00000348333_IVS1,ENST00000351748_IVS1,ENST00000351959_IVS1,ENST00000356876_IVS1,ENST00000377782_IVS1	508	major	-25	#4/4	2:YTNA	-2.80	.	-4.5	-1.26	.	-5.73	-1.459
chr1	6527657	-	cBP_chr1_6527657_-_A	1	cBP_Branchpointer	PLEKHG5	ENST00000340850_IVS20,ENST00000377725_IVS21,ENST00000377728_IVS20,ENST00000377732_IVS20,ENST00000377740_IVS21,ENST00000377748_IVS21,ENST00000400913_IVS20,ENST00000400915_IVS21	252	major	-25	#1/3	0:none	-1.10	.	0.962	0.045	.	-1.35	-0.264
chr1	6527664	-	cBP_chr1_6527664_-_A	2	cBP_BPP,cBP_LaBranchoR	PLEKHG5	ENST00000340850_IVS20,ENST00000377725_IVS21,ENST00000377728_IVS20,ENST00000377732_IVS20,ENST00000377740_IVS21,ENST00000377748_IVS21,ENST00000400913_IVS20,ENST00000400915_IVS21	252	major	-32	#2/3	4:YNA	-0.10	-5.156	3.35	1.998	.	1.52	0.196
chr1	6527665	-	eBP_chr1_6527665_-_A	1	eBP_Briese	PLEKHG5	ENST00000340850_IVS20,ENST00000377725_IVS21,ENST00000377728_IVS20,ENST00000377732_IVS20,ENST00000377740_IVS21,ENST00000377748_IVS21,ENST00000400913_IVS20,ENST00000400915_IVS21	252	major	-33	#3/3	4:YNA	-0.10	.	3.45	0.855	.	1.57	0.216
chr1	6527976	-	eBP_chr1_6527976_-_C	1	eBP_Pineda	PLEKHG5	ENST00000377740_IVS20	1148	major	-23	#1/6	0:none	-2.90	.	0.434	0.182	.	3.63	1.201
chr1	6527976	-	eBP_chr1_6527976_-_C	1	eBP_Pineda	PLEKHG5	ENST00000377725_IVS20,ENST00000544978_IVS21	200	major	-18	#1/6	0:none	-2.90	.	0.434	0.182	.	3.63	1.201
chr1	6527977	-	cBP_chr1_6527977_-_A	3	cBP_BPP,cBP_Branchpointer,cBP_LaBranchoR	PLEKHG5	ENST00000377740_IVS20	1148	major	-24	#2/6	4:YNA	0.00	.	-6.36	-1.178	.	2.57	0.548
chr1	6527977	-	cBP_chr1_6527977_-_A	3	cBP_BPP,cBP_Branchpointer,cBP_LaBranchoR	PLEKHG5	ENST00000377725_IVS20,ENST00000544978_IVS21	200	major	-19	#2/6	4:YNA	0.00	.	-6.36	-1.178	.	2.57	0.548
chr1	6527984	-	cBP_chr1_6527984_-_A	1	cBP_Branchpointer	PLEKHG5	ENST00000377740_IVS20	1148	major	-31	#3/6	2:YTNA	-0.30	.	3.6	0.876	.	-5.62	-0.917
chr1	6527984	-	cBP_chr1_6527984_-_A	1	cBP_Branchpointer	PLEKHG5	ENST00000377725_IVS20,ENST00000544978_IVS21	200	major	-26	#3/6	2:YTNA	-0.30	.	3.6	0.876	.	-5.62	-0.917
chr1	6527988	-	eBP_chr1_6527988_-_C	1	eBP_Pineda	PLEKHG5	ENST00000377740_IVS20	1148	major	-35	#4/6	0:none	-1.70	-5.156	4.56	1.28	.	5.49	2.079
chr1	6527988	-	eBP_chr1_6527988_-_C	1	eBP_Pineda	PLEKHG5	ENST00000377725_IVS20,ENST00000544978_IVS21	200	major	-30	#4/6	0:none	-1.70	-5.156	4.56	1.28	.	5.49	2.079
chr1	6527993	-	eBP_chr1_6527993_-_T	1	eBP_Pineda	PLEKHG5	ENST00000377740_IVS20	1148	major	-40	#5/6	0:none	-0.40	-4.679	-1.2	-0.161	.	1.18	0.254
chr1	6527993	-	eBP_chr1_6527993_-_T	1	eBP_Pineda	PLEKHG5	ENST00000377725_IVS20,ENST00000544978_IVS21	200	major	-35	#5/6	0:none	-0.40	-4.679	-1.2	-0.161	.	1.18	0.254
chr1	6528027	-	eBP_chr1_6528027_-_T	1	eBP_Pineda	PLEKHG5	ENST00000377740_IVS20	1148	major	-74	#6/6	0:none	0.00	.	-0.486	-0.315	-4.679	1.98	0.61
chr1	6528027	-	eBP_chr1_6528027_-_T	1	eBP_Pineda	PLEKHG5	ENST00000377725_IVS20,ENST00000544978_IVS21	200	major	-69	#6/6	0:none	0.00	.	-0.486	-0.315	-4.679	1.98	0.61
chr1	6528667	-	mBP_chr1_6528667_-_A	5	eBP_Mercer,cBP_BPP,cBP_Branchpointer,cBP_LaBranchoR,cBP_BPHunter	PLEKHG5	ENST00000340850_IVS19,ENST00000377725_IVS19,ENST00000377728_IVS19,ENST00000377732_IVS19,ENST00000377748_IVS20,ENST00000400913_IVS19,ENST00000400915_IVS20,ENST00000544978_IVS20	455	major	-21	#1/2	1:YTNAY	-5.80	.	3.98	2.084	.	5.18	2.084
chr1	6528680	-	cBP_chr1_6528680_-_A	1	cBP_Branchpointer	PLEKHG5	ENST00000340850_IVS19,ENST00000377725_IVS19,ENST00000377728_IVS19,ENST00000377732_IVS19,ENST00000377748_IVS20,ENST00000400913_IVS19,ENST00000400915_IVS20,ENST00000544978_IVS20	455	major	-34	#2/2	1:YTNAY	0.00	-5.156	0.627	0.17	.	-1.64	-0.355
chr1	6529324	-	cBP_chr1_6529324_-_A	1	cBP_Branchpointer	PLEKHG5	ENST00000340850_IVS18,ENST00000377725_IVS18,ENST00000377728_IVS18,ENST00000377732_IVS18,ENST00000377740_IVS19,ENST00000377748_IVS19,ENST00000400913_IVS18,ENST00000400915_IVS19,ENST00000544978_IVS19	93	major	-23	#1/2	4:YNA	-0.10	.	-0.477	0.059	.	0.404	0.172
chr1	6529341	-	cBP_chr1_6529341_-_A	2	cBP_BPP,cBP_LaBranchoR	PLEKHG5	ENST00000340850_IVS18,ENST00000377725_IVS18,ENST00000377728_IVS18,ENST00000377732_IVS18,ENST00000377740_IVS19,ENST00000377748_IVS19,ENST00000400913_IVS18,ENST00000400915_IVS19,ENST00000544978_IVS19	93	major	-40	#2/2	3:TNA	0.00	.	0.652	0.219	.	-3.25	-0.36
chr1	6529531	-	cBP_chr1_6529531_-_A	4	cBP_BPP,cBP_Branchpointer,cBP_LaBranchoR,cBP_BPHunter	PLEKHG5	ENST00000340850_IVS17,ENST00000377725_IVS17,ENST00000377728_IVS17,ENST00000377732_IVS17,ENST00000377740_IVS18,ENST00000377748_IVS18,ENST00000400913_IVS17,ENST00000400915_IVS18,ENST00000544978_IVS18	93	major	-21	#1/2	1:YTNAY	-5.20	.	2.09	0.744	.	0.979	0.267
chr1	6529537	-	cBP_chr1_6529537_-_A	1	cBP_Branchpointer	PLEKHG5	ENST00000340850_IVS17,ENST00000377725_IVS17,ENST00000377728_IVS17,ENST00000377732_IVS17,ENST00000377740_IVS18,ENST00000377748_IVS18,ENST00000400913_IVS17,ENST00000400915_IVS18,ENST00000544978_IVS18	93	major	-27	#2/2	1:YTNAY	-8.80	.	-2.23	-0.192	-5.156	-9.26	-1.924
chr1	6529758	-	cBP_chr1_6529758_-_A	1	cBP_Branchpointer	PLEKHG5	ENST00000340850_IVS16,ENST00000377725_IVS16,ENST00000377728_IVS16,ENST00000377732_IVS16,ENST00000377740_IVS17,ENST00000377748_IVS17,ENST00000400913_IVS16,ENST00000400915_IVS17,ENST00000544978_IVS17	559	major	-22	#1/2	4:YNA	0.00	-5.155	-1.91	-0.854	.	1.51	1.24
chr1	6529779	-	mBP_chr1_6529779_-_A	5	eBP_Mercer,eBP_Taggart,eBP_Pineda,cBP_BPP,cBP_LaBranchoR	PLEKHG5	ENST00000340850_IVS16,ENST00000377725_IVS16,ENST00000377728_IVS16,ENST00000377732_IVS16,ENST00000377740_IVS17,ENST00000377748_IVS17,ENST00000400913_IVS16,ENST00000400915_IVS17,ENST00000544978_IVS17	559	major	-43	#2/2	1:YTNAY	-3.30	.	2.25	0.245	.	4.66	1.885
chr1	6530420	-	eBP_chr1_6530420_-_C	1	eBP_Pineda	PLEKHG5	ENST00000340850_IVS15,ENST00000377725_IVS15,ENST00000377728_IVS15,ENST00000377732_IVS15,ENST00000377740_IVS16,ENST00000377748_IVS16,ENST00000400913_IVS15,ENST00000400915_IVS16,ENST00000544978_IVS16	150	major	-5	#1/6	0:none	0.00	-4.855	1.13	-0.048	.	-3.87	-0.604
chr1	6530432	-	eBP_chr1_6530432_-_A	2	eBP_Pineda,eBP_BPHunter	PLEKHG5	ENST00000340850_IVS15,ENST00000377725_IVS15,ENST00000377728_IVS15,ENST00000377732_IVS15,ENST00000377740_IVS16,ENST00000377748_IVS16,ENST00000400913_IVS15,ENST00000400915_IVS16,ENST00000544978_IVS16	150	major	-17	#2/6	1:YTNAY	-0.80	-5.156	-8.73	-2.474	.	-8.36	-1.585
chr1	6530438	-	mBP_chr1_6530438_-_A	6	eBP_Mercer,eBP_Pineda,eBP_Briese,eBP_BPHunter,cBP_Branchpointer,cBP_LaBranchoR	PLEKHG5	ENST00000340850_IVS15,ENST00000377725_IVS15,ENST00000377728_IVS15,ENST00000377732_IVS15,ENST00000377740_IVS16,ENST00000377748_IVS16,ENST00000400913_IVS15,ENST00000400915_IVS16,ENST00000544978_IVS16	150	major	-23	#3/6	4:YNA	0.00	.	-7.04	-1.585	-5.156	1.59	0.585
chr1	6530439	-	eBP_chr1_6530439_-_T	2	eBP_Pineda,eBP_BPHunter	PLEKHG5	ENST00000340850_IVS15,ENST00000377725_IVS15,ENST00000377728_IVS15,ENST00000377732_IVS15,ENST00000377740_IVS16,ENST00000377748_IVS16,ENST00000400913_IVS15,ENST00000400915_IVS16,ENST00000544978_IVS16	150	major	-24	#4/6	0:none	-2.90	.	-7.27	-2.036	.	1.36	0.14
chr1	6530455	-	mBP_chr1_6530455_-_A	2	eBP_Pineda,cBP_BPP	PLEKHG5	ENST00000340850_IVS15,ENST00000377725_IVS15,ENST00000377728_IVS15,ENST00000377732_IVS15,ENST00000377740_IVS16,ENST00000377748_IVS16,ENST00000400913_IVS15,ENST00000400915_IVS16,ENST00000544978_IVS16	150	major	-40	#5/6	3:TNA	0.00	-5.156	-3.04	-0.295	.	0.624	-0.006
chr1	6530466	-	eBP_chr1_6530466_-_A	1	eBP_Pineda	PLEKHG5	ENST00000340850_IVS15,ENST00000377725_IVS15,ENST00000377728_IVS15,ENST00000377732_IVS15,ENST00000377740_IVS16,ENST00000377748_IVS16,ENST00000400913_IVS15,ENST00000400915_IVS16,ENST00000544978_IVS16	150	major	-51	#6/6	2:YTNA	-3.60	.	-1.79	-0.183	-4.855	-3.4	-0.344
chr1	6530725	-	mBP_chr1_6530725_-_A	4	eBP_Briese,cBP_BPP,cBP_Branchpointer,cBP_LaBranchoR	PLEKHG5	ENST00000340850_IVS14,ENST00000377725_IVS14,ENST00000377728_IVS14,ENST00000377732_IVS14,ENST00000377740_IVS15,ENST00000377748_IVS15,ENST00000400913_IVS14,ENST00000400915_IVS15,ENST00000544978_IVS15	91	major	-22	#1/1	2:YTNA	-0.60	.	2.09	0.659	.	3.6	1.396
chr1	6530970	-	cBP_chr1_6530970_-_A	3	cBP_BPP,cBP_Branchpointer,cBP_LaBranchoR	PLEKHG5	ENST00000340850_IVS13,ENST00000377725_IVS13,ENST00000377728_IVS13,ENST00000377732_IVS13,ENST00000377740_IVS14,ENST00000377748_IVS14,ENST00000400913_IVS13,ENST00000400915_IVS14,ENST00000544978_IVS14	105	major	-26	#1/1	2:YTNA	-0.30	.	1.71	0.443	.	-1.59	-0.23
chr1	6531192	-	cBP_chr1_6531192_-_A	3	cBP_BPP,cBP_Branchpointer,cBP_LaBranchoR	PLEKHG5	ENST00000340850_IVS12,ENST00000377725_IVS12,ENST00000377728_IVS12,ENST00000377732_IVS12,ENST00000377740_IVS13,ENST00000377748_IVS13,ENST00000400913_IVS12,ENST00000400915_IVS13,ENST00000544978_IVS13	387	major	-32	#1/2	3:TNA	-1.60	.	2.45	0.738	.	1.25	0.253
chr1	6531193	-	mBP_chr1_6531193_-_A	2	eBP_Mercer,cBP_Branchpointer	PLEKHG5	ENST00000340850_IVS12,ENST00000377725_IVS12,ENST00000377728_IVS12,ENST00000377732_IVS12,ENST00000377740_IVS13,ENST00000377748_IVS13,ENST00000400913_IVS12,ENST00000400915_IVS13,ENST00000544978_IVS13	387	major	-33	#2/2	0:none	-1.30	.	-0.252	-0.053	.	2.17	0.83
chr1	6531720	-	mBP_chr1_6531720_-_A	4	eBP_Briese,cBP_BPP,cBP_Branchpointer,cBP_LaBranchoR	PLEKHG5	ENST00000340850_IVS11,ENST00000377725_IVS11,ENST00000377728_IVS11,ENST00000377732_IVS11,ENST00000377740_IVS12,ENST00000377748_IVS12,ENST00000400913_IVS11,ENST00000400915_IVS12,ENST00000544978_IVS12	120	major	-23	#1/2	4:YNA	-2.00	.	-1.64	-0.209	.	0.181	-0.017
chr1	6531721	-	cBP_chr1_6531721_-_A	1	cBP_Branchpointer	PLEKHG5	ENST00000340850_IVS11,ENST00000377725_IVS11,ENST00000377728_IVS11,ENST00000377732_IVS11,ENST00000377740_IVS12,ENST00000377748_IVS12,ENST00000400913_IVS11,ENST00000400915_IVS12,ENST00000544978_IVS12	120	major	-24	#2/2	4:YNA	-2.00	.	-1.7	-0.271	.	1.52	0.022
chr1	6531889	-	eBP_chr1_6531889_-_C	1	eBP_Mercer	PLEKHG5	ENST00000340850_IVS10,ENST00000377725_IVS10,ENST00000377728_IVS10,ENST00000377732_IVS10,ENST00000377740_IVS11,ENST00000377748_IVS11,ENST00000400913_IVS10,ENST00000400915_IVS11,ENST00000544978_IVS11	718	major	-21	#1/2	0:none	0.00	.	2.84	0.839	-4.156	-5.53	-1.216
chr1	6531890	-	mBP_chr1_6531890_-_A	4	eBP_Mercer,cBP_BPP,cBP_Branchpointer,cBP_LaBranchoR	PLEKHG5	ENST00000340850_IVS10,ENST00000377725_IVS10,ENST00000377728_IVS10,ENST00000377732_IVS10,ENST00000377740_IVS11,ENST00000377748_IVS11,ENST00000400913_IVS10,ENST00000400915_IVS11,ENST00000544978_IVS11	718	major	-22	#2/2	3:TNA	-1.20	.	-0.138	0.262	.	-2.24	-0.336
chr1	6532704	-	cBP_chr1_6532704_-_A	3	cBP_BPP,cBP_Branchpointer,cBP_LaBranchoR	PLEKHG5	ENST00000340850_IVS9,ENST00000377725_IVS9,ENST00000377728_IVS9,ENST00000377732_IVS9,ENST00000377740_IVS10,ENST00000377748_IVS10,ENST00000400913_IVS9,ENST00000400915_IVS10,ENST00000544978_IVS10	363	major	-22	#1/2	3:TNA	-0.80	.	4.06	1.782	.	0.0439	-0.102
chr1	6532708	-	cBP_chr1_6532708_-_A	1	cBP_Branchpointer	PLEKHG5	ENST00000340850_IVS9,ENST00000377725_IVS9,ENST00000377728_IVS9,ENST00000377732_IVS9,ENST00000377740_IVS10,ENST00000377748_IVS10,ENST00000400913_IVS9,ENST00000400915_IVS10,ENST00000544978_IVS10	363	major	-26	#2/2	3:TNA	0.00	.	1.95	1.008	.	2.92	0.687
chr1	6533252	-	cBP_chr1_6533252_-_A	3	cBP_BPP,cBP_Branchpointer,cBP_LaBranchoR	PLEKHG5	ENST00000340850_IVS8,ENST00000377725_IVS8,ENST00000377728_IVS8,ENST00000377732_IVS8,ENST00000377740_IVS9,ENST00000377748_IVS9,ENST00000400913_IVS8,ENST00000400915_IVS9,ENST00000544978_IVS9	76	major	-18	#1/2	1:YTNAY	-3.70	.	0.0616	0.016	.	-2.5	-0.316
chr1	6533258	-	cBP_chr1_6533258_-_A	2	cBP_Branchpointer,cBP_BPHunter	PLEKHG5	ENST00000340850_IVS8,ENST00000377725_IVS8,ENST00000377728_IVS8,ENST00000377732_IVS8,ENST00000377740_IVS9,ENST00000377748_IVS9,ENST00000400913_IVS8,ENST00000400915_IVS9,ENST00000544978_IVS9	76	major	-24	#2/2	1:YTNAY	-3.30	.	-1.46	-0.189	.	3.87	0.754
chr1	6533533	-	mBP_chr1_6533533_-_A	5	eBP_Briese,cBP_BPP,cBP_Branchpointer,cBP_LaBranchoR,cBP_BPHunter	PLEKHG5	ENST00000340850_IVS7,ENST00000377725_IVS7,ENST00000377728_IVS7,ENST00000377732_IVS7,ENST00000377740_IVS8,ENST00000377748_IVS8,ENST00000400913_IVS7,ENST00000400915_IVS8,ENST00000544978_IVS8	558	major	-19	#1/1	1:YTNAY	-3.70	.	2.15	0.784	.	2.32	0.301
chr1	6534248	-	cBP_chr1_6534248_-_A	1	cBP_Branchpointer	PLEKHG5	ENST00000340850_IVS6,ENST00000377725_IVS6,ENST00000377728_IVS6,ENST00000377732_IVS6,ENST00000377740_IVS7,ENST00000377748_IVS7,ENST00000400913_IVS6,ENST00000400915_IVS7,ENST00000544978_IVS7	286	major	-24	#1/2	0:none	0.00	-4.115	-1.83	-0.101	.	1.36	0.802
chr1	6534251	-	mBP_chr1_6534251_-_A	4	eBP_Taggart,cBP_BPP,cBP_Branchpointer,cBP_LaBranchoR	PLEKHG5	ENST00000340850_IVS6,ENST00000377725_IVS6,ENST00000377728_IVS6,ENST00000377732_IVS6,ENST00000377740_IVS7,ENST00000377748_IVS7,ENST00000400913_IVS6,ENST00000400915_IVS7,ENST00000544978_IVS7	286	major	-27	#2/2	2:YTNA	-3.00	.	2.63	1.709	-4.679	3.74	1.709
chr1	6534675	-	cBP_chr1_6534675_-_A	4	cBP_BPP,cBP_Branchpointer,cBP_LaBranchoR,cBP_BPHunter	PLEKHG5	ENST00000340850_IVS5,ENST00000377725_IVS5,ENST00000377728_IVS5,ENST00000377732_IVS5,ENST00000377740_IVS6,ENST00000377748_IVS6,ENST00000400913_IVS5,ENST00000400915_IVS6,ENST00000544978_IVS6	459	major	-28	#1/1	1:YTNAY	-6.50	.	2.21	0.214	.	0.226	0.258
chr1	6535226	-	cBP_chr1_6535226_-_A	3	cBP_BPP,cBP_Branchpointer,cBP_LaBranchoR	PLEKHG5	ENST00000340850_IVS4,ENST00000377725_IVS4,ENST00000377728_IVS4,ENST00000377732_IVS4,ENST00000377740_IVS5,ENST00000377748_IVS5,ENST00000400913_IVS4,ENST00000400915_IVS5,ENST00000544978_IVS5	323	major	-28	#1/1	1:YTNAY	-2.20	-5.151	1.14	0.345	.	0.478	0.105
chr1	6535602	-	eBP_chr1_6535602_-_C	2	eBP_Mercer,eBP_Taggart	PLEKHG5	ENST00000340850_IVS3,ENST00000377725_IVS3,ENST00000377728_IVS3,ENST00000377732_IVS3,ENST00000377740_IVS4,ENST00000377748_IVS4,ENST00000400913_IVS3,ENST00000400915_IVS4,ENST00000544978_IVS4	408	major	-20	#1/4	0:none	-3.00	-4.855	2.25	0.507	.	0.822	-0.052
chr1	6535603	-	eBP_chr1_6535603_-_G	1	eBP_Mercer	PLEKHG5	ENST00000340850_IVS3,ENST00000377725_IVS3,ENST00000377728_IVS3,ENST00000377732_IVS3,ENST00000377740_IVS4,ENST00000377748_IVS4,ENST00000400913_IVS3,ENST00000400915_IVS4,ENST00000544978_IVS4	408	major	-21	#2/4	0:none	0.00	.	2.49	0.353	.	4.66	2.3
chr1	6535609	-	eBP_chr1_6535609_-_G	1	eBP_Mercer	PLEKHG5	ENST00000340850_IVS3,ENST00000377725_IVS3,ENST00000377728_IVS3,ENST00000377732_IVS3,ENST00000377740_IVS4,ENST00000377748_IVS4,ENST00000400913_IVS3,ENST00000400915_IVS4,ENST00000544978_IVS4	408	major	-27	#3/4	0:none	-2.50	.	-8.49	-2.155	.	-0.0317	0.038
chr1	6535610	-	mBP_chr1_6535610_-_A	6	eBP_Mercer,eBP_Pineda,eBP_Briese,cBP_BPP,cBP_Branchpointer,cBP_LaBranchoR	PLEKHG5	ENST00000340850_IVS3,ENST00000377725_IVS3,ENST00000377728_IVS3,ENST00000377732_IVS3,ENST00000377740_IVS4,ENST00000377748_IVS4,ENST00000400913_IVS3,ENST00000400915_IVS4,ENST00000544978_IVS4	408	major	-28	#4/4	4:YNA	-2.50	.	-4.44	-0.512	.	-1.8	-0.708
chr1	6536119	-	cBP_chr1_6536119_-_A	1	cBP_BPP	PLEKHG5	ENST00000340850_IVS2,ENST00000377725_IVS2,ENST00000377728_IVS2,ENST00000377732_IVS2,ENST00000377740_IVS3,ENST00000377748_IVS3,ENST00000400913_IVS2,ENST00000400915_IVS3,ENST00000544978_IVS3	1492	major	-23	#1/3	4:YNA	-4.60	.	-5.91	-0.791	.	-3.8	-1.194
chr1	6536120	-	cBP_chr1_6536120_-_A	1	cBP_Branchpointer	PLEKHG5	ENST00000340850_IVS2,ENST00000377725_IVS2,ENST00000377728_IVS2,ENST00000377732_IVS2,ENST00000377740_IVS3,ENST00000377748_IVS3,ENST00000400913_IVS2,ENST00000400915_IVS3,ENST00000544978_IVS3	1492	major	-24	#2/3	0:none	-5.00	.	-2.9	-0.807	.	-5.6	-0.658
chr1	6536122	-	mBP_chr1_6536122_-_A	3	eBP_Pineda,cBP_Branchpointer,cBP_LaBranchoR	PLEKHG5	ENST00000340850_IVS2,ENST00000377725_IVS2,ENST00000377728_IVS2,ENST00000377732_IVS2,ENST00000377740_IVS3,ENST00000377748_IVS3,ENST00000400913_IVS2,ENST00000400915_IVS3,ENST00000544978_IVS3	1492	major	-26	#3/3	0:none	-0.50	.	-5.6	-0.658	.	-8.17	-2.382
chr1	6537740	-	cBP_chr1_6537740_-_A	3	cBP_BPP,cBP_Branchpointer,cBP_LaBranchoR	PLEKHG5	ENST00000400913_IVS1	8177	major	-22	#1/1	2:YTNA	-0.30	.	-0.753	-0.25	.	0.736	0.574
chr1	6537740	-	cBP_chr1_6537740_-_A	3	cBP_BPP,cBP_Branchpointer,cBP_LaBranchoR	PLEKHG5	ENST00000340850_IVS1,ENST00000377725_IVS1	12786	major	-22	#1/1	2:YTNA	-0.30	.	-0.753	-0.25	.	0.736	0.574
chr1	6537740	-	cBP_chr1_6537740_-_A	3	cBP_BPP,cBP_Branchpointer,cBP_LaBranchoR	PLEKHG5	ENST00000377728_IVS1	13978	major	-22	#1/1	2:YTNA	-0.30	.	-0.753	-0.25	.	0.736	0.574
chr1	6537740	-	cBP_chr1_6537740_-_A	3	cBP_BPP,cBP_Branchpointer,cBP_LaBranchoR	PLEKHG5	ENST00000377732_IVS1,ENST00000377740_IVS2,ENST00000377748_IVS2,ENST00000400915_IVS2,ENST00000544978_IVS2	18834	major	-22	#1/1	2:YTNA	-0.30	.	-0.753	-0.25	.	0.736	0.574
chr1	6556653	-	cBP_chr1_6556653_-_A	1	cBP_Branchpointer	PLEKHG5	ENST00000400915_IVS1,ENST00000544978_IVS1	750	major	-24	#1/2	1:YTNAY	-2.70	.	1.94	0.701	.	2.06	0.198
chr1	6556653	-	cBP_chr1_6556653_-_A	1	cBP_Branchpointer	PLEKHG5	ENST00000377740_IVS1,ENST00000377748_IVS1	22875	major	-24	#1/2	1:YTNAY	-2.70	.	1.94	0.701	.	2.06	0.198
chr1	6556657	-	cBP_chr1_6556657_-_A	3	cBP_BPP,cBP_Branchpointer,cBP_LaBranchoR	PLEKHG5	ENST00000400915_IVS1,ENST00000544978_IVS1	750	major	-28	#2/2	1:YTNAY	-5.50	.	-0.567	-0.04	.	-6.06	-1.213
chr1	6556657	-	cBP_chr1_6556657_-_A	3	cBP_BPP,cBP_Branchpointer,cBP_LaBranchoR	PLEKHG5	ENST00000377740_IVS1,ENST00000377748_IVS1	22875	major	-28	#2/2	1:YTNAY	-5.50	.	-0.567	-0.04	.	-6.06	-1.213
chr1	6586085	-	mBP_chr1_6586085_-_A	2	eBP_Pineda,cBP_Branchpointer	NOL9	ENST00000377705_IVS11	692	major	-22	#1/4	0:none	-1.30	-4.855	-5.15	-0.52	.	-4.23	-0.431
chr1	6586089	-	mBP_chr1_6586089_-_A	5	eBP_Mercer,eBP_Pineda,cBP_BPP,cBP_Branchpointer,cBP_LaBranchoR	NOL9	ENST00000377705_IVS11	692	major	-26	#2/4	4:YNA	-2.50	-4.457	0.23	-0.136	.	-1.35	-0.101
chr1	6586091	-	eBP_chr1_6586091_-_C	2	eBP_Mercer,eBP_Taggart	NOL9	ENST00000377705_IVS11	692	major	-28	#3/4	0:none	0.00	.	-1.35	-0.101	.	-0.0997	-0.168
chr1	6586098	-	eBP_chr1_6586098_-_A	1	eBP_Mercer	NOL9	ENST00000377705_IVS11	692	major	-35	#4/4	0:none	-0.80	.	-8.19	-1.512	.	-2.61	-0.363
chr1	6586917	-	mBP_chr1_6586917_-_A	6	eBP_Mercer,eBP_Pineda,eBP_Briese,cBP_BPP,cBP_Branchpointer,cBP_LaBranchoR	NOL9	ENST00000377705_IVS10	2164	major	-28	#1/1	3:TNA	0.00	.	1.39	0.396	.	2.56	1.441
chr1	6589250	-	eBP_chr1_6589250_-_A	1	eBP_Mercer	NOL9	ENST00000377705_IVS9	2796	major	-19	#1/3	0:none	-0.70	.	-8.22	-1.062	.	-3.5	-0.377
chr1	6589252	-	cBP_chr1_6589252_-_A	2	cBP_BPP,cBP_Branchpointer	NOL9	ENST00000377705_IVS9	2796	major	-21	#2/3	3:TNA	0.00	.	-3.5	-0.377	.	-3.44	-0.668
chr1	6589256	-	cBP_chr1_6589256_-_A	1	cBP_LaBranchoR	NOL9	ENST00000377705_IVS9	2796	major	-25	#3/3	0:none	0.00	.	1.04	0.235	.	-10.0	-3.32
chr1	6592163	-	mBP_chr1_6592163_-_A	7	eBP_Mercer,eBP_Pineda,eBP_Briese,cBP_BPP,cBP_Branchpointer,cBP_LaBranchoR,cBP_BPHunter	NOL9	ENST00000377705_IVS8	383	major	-24	#1/3	1:YTNAY	-1.00	.	4.04	0.773	.	4.14	0.817
chr1	6592167	-	eBP_chr1_6592167_-_A	1	eBP_Pineda	NOL9	ENST00000377705_IVS8	383	major	-28	#2/3	4:YNA	0.00	.	1.28	0.258	.	-4.32	-0.779
chr1	6592174	-	cBP_chr1_6592174_-_A	1	cBP_Branchpointer	NOL9	ENST00000377705_IVS8	383	major	-35	#3/3	2:YTNA	0.00	.	-3.75	-0.753	.	-1.12	-0.19
chr1	6592837	-	mBP_chr1_6592837_-_A	3	eBP_Mercer,cBP_BPP,cBP_BPHunter	NOL9	ENST00000377705_IVS7	519	major	-17	#1/2	1:YTNAY	-4.00	.	-6.91	-3.173	.	-0.344	-0.179
chr1	6592847	-	mBP_chr1_6592847_-_A	6	eBP_Mercer,eBP_Taggart,eBP_Pineda,eBP_Briese,cBP_Branchpointer,cBP_LaBranchoR	NOL9	ENST00000377705_IVS7	519	major	-27	#2/2	3:TNA	-1.70	.	-9.35	-2.978	.	-3.17	-0.2
chr1	6593524	-	cBP_chr1_6593524_-_A	2	cBP_BPP,cBP_Branchpointer	NOL9	ENST00000377705_IVS6	8388	major	-23	#1/3	1:YTNAY	0.00	.	1.06	0.388	.	1.11	0.457
chr1	6593529	-	mBP_chr1_6593529_-_A	6	eBP_Mercer,eBP_Taggart,eBP_Pineda,eBP_Briese,cBP_Branchpointer,cBP_LaBranchoR	NOL9	ENST00000377705_IVS6	8388	major	-28	#2/3	1:YTNAY	-1.00	.	-1.72	-0.805	.	-0.419	-0.162
chr1	6593533	-	cBP_chr1_6593533_-_A	1	cBP_Branchpointer	NOL9	ENST00000377705_IVS6	8388	major	-32	#3/3	1:YTNAY	0.00	.	-0.949	-0.364	.	0.713	0.568
chr1	6602022	-	mBP_chr1_6602022_-_A	2	eBP_Pineda,cBP_LaBranchoR	NOL9	ENST00000377705_IVS5	2898	major	-35	#1/6	0:none	0.00	.	2.1	0.335	.	1.83	0.393
chr1	6602023	-	eBP_chr1_6602023_-_G	1	eBP_Pineda	NOL9	ENST00000377705_IVS5	2898	major	-36	#2/6	0:none	0.00	.	-3.45	-0.421	.	-3.87	-0.656
chr1	6602025	-	cBP_chr1_6602025_-_A	1	cBP_BPP	NOL9	ENST00000377705_IVS5	2898	major	-38	#3/6	3:TNA	0.00	.	-3.87	-0.656	.	-1.12	-0.198
chr1	6602029	-	eBP_chr1_6602029_-_A	1	eBP_Pineda	NOL9	ENST00000377705_IVS5	2898	major	-42	#4/6	4:YNA	-2.10	.	-2.72	-0.525	.	-1.11	-0.174
chr1	6602033	-	eBP_chr1_6602033_-_A	1	eBP_Mercer	NOL9	ENST00000377705_IVS5	2898	major	-46	#5/6	0:none	-0.70	.	0.57	0.084	-5.156	-1.96	-0.436
chr1	6602038	-	eBP_chr1_6602038_-_A	1	eBP_Taggart	NOL9	ENST00000377705_IVS5	2898	major	-51	#6/6	2:YTNA	-2.30	.	-0.237	0.067	.	-4.12	-0.818
chr1	6605005	-	cBP_chr1_6605005_-_A	1	cBP_Branchpointer	NOL9	ENST00000377705_IVS4	122	major	-23	#1/3	4:YNA	-0.70	.	-7.26	-0.804	-5.156	-0.438	0.157
chr1	6605009	-	cBP_chr1_6605009_-_A	2	cBP_Branchpointer,cBP_LaBranchoR	NOL9	ENST00000377705_IVS4	122	major	-27	#2/3	4:YNA	-3.70	.	-3.05	-0.357	.	-0.00332	0.165
chr1	6605014	-	mBP_chr1_6605014_-_A	4	eBP_Taggart,eBP_Briese,cBP_BPP,cBP_Branchpointer	NOL9	ENST00000377705_IVS4	122	major	-32	#3/3	1:YTNAY	-3.80	.	2.13	0.207	.	1.87	0.682
chr1	6605262	-	cBP_chr1_6605262_-_A	2	cBP_BPP,cBP_Branchpointer	NOL9	ENST00000377705_IVS3	4390	major	-22	#1/3	2:YTNA	0.00	.	1.54	0.012	-5.156	0.913	0.386
chr1	6605263	-	cBP_chr1_6605263_-_A	1	cBP_Branchpointer	NOL9	ENST00000377705_IVS3	4390	major	-23	#2/3	2:YTNA	0.00	.	1.65	0.424	.	2.51	0.424
chr1	6605268	-	mBP_chr1_6605268_-_A	5	eBP_Taggart,eBP_Pineda,eBP_Briese,cBP_Branchpointer,cBP_LaBranchoR	NOL9	ENST00000377705_IVS3	4390	major	-28	#3/3	1:YTNAY	0.00	-4.679	-4.9	-1.521	.	1.39	0.379
chr1	6609783	-	cBP_chr1_6609783_-_A	3	cBP_BPP,cBP_Branchpointer,cBP_LaBranchoR	NOL9	ENST00000377705_IVS2	697	major	-25	#1/1	2:YTNA	-0.80	.	4.13	0.811	.	5.05	1.882
chr1	6610705	-	mBP_chr1_6610705_-_A	3	eBP_Pineda,cBP_Branchpointer,cBP_LaBranchoR	NOL9	ENST00000377705_IVS1	3491	major	-30	#1/2	0:none	-4.00	.	0.767	0.027	-4.251	-7.42	-1.218
chr1	6610716	-	cBP_chr1_6610716_-_A	1	cBP_BPP	NOL9	ENST00000377705_IVS1	3491	major	-41	#2/2	3:TNA	-3.90	.	0.835	0.016	.	-0.651	0.011
chr1	6630941	+	cBP_chr1_6630941_+_A	2	cBP_Branchpointer,cBP_LaBranchoR	TAS1R1	ENST00000333172_IVS1,ENST00000351136_IVS1	15344	major	-28	#2/2	2:YTNA	-2.40	.	-1.52	-0.176	.	0.711	0.164
chr1	6630952	+	cBP_chr1_6630952_+_A	1	cBP_BPP	TAS1R1	ENST00000333172_IVS1,ENST00000351136_IVS1	15344	major	-17	#1/2	1:YTNAY	0.00	.	-0.865	-0.139	.	-8.27	-1.122
chr1	6634665	+	cBP_chr1_6634665_+_A	2	cBP_BPP,cBP_Branchpointer	TAS1R1	ENST00000333172_IVS2	3415	major	-26	#2/2	2:YTNA	-2.10	.	2.05	1.202	-4.855	0.818	0.21
chr1	6634674	+	cBP_chr1_6634674_+_A	1	cBP_LaBranchoR	TAS1R1	ENST00000333172_IVS2	3415	major	-17	#1/2	2:YTNA	-3.50	.	-2.4	-0.329	.	1.99	0.738
chr1	6636455	+	cBP_chr1_6636455_+_A	2	cBP_Branchpointer,cBP_LaBranchoR	TAS1R1	ENST00000351136_IVS2	5199	major	-20	#2/2	1:YTNAY	-0.70	-4.855	-0.69	-0.676	.	0.801	0.318
chr1	6636455	+	cBP_chr1_6636455_+_A	2	cBP_Branchpointer,cBP_LaBranchoR	TAS1R1	ENST00000333172_IVS3	1022	major	-20	#2/2	1:YTNAY	-0.70	-4.855	-0.69	-0.676	.	0.801	0.318
chr1	6636458	+	cBP_chr1_6636458_+_A	1	cBP_BPP	TAS1R1	ENST00000351136_IVS2	5199	major	-17	#1/2	3:TNA	-0.30	.	-0.0093	-0.005	-5.156	-2.38	-0.674
chr1	6636458	+	cBP_chr1_6636458_+_A	1	cBP_BPP	TAS1R1	ENST00000333172_IVS3	1022	major	-17	#1/2	3:TNA	-0.30	.	-0.0093	-0.005	-5.156	-2.38	-0.674
chr1	6636971	+	cBP_chr1_6636971_+_A	2	cBP_BPP,cBP_LaBranchoR	TAS1R1	ENST00000333172_IVS4,ENST00000351136_IVS3	322	major	-39	#2/2	1:YTNAY	-1.30	.	1.36	0.517	.	1.83	0.184
chr1	6636983	+	cBP_chr1_6636983_+_A	1	cBP_Branchpointer	TAS1R1	ENST00000333172_IVS4,ENST00000351136_IVS3	322	major	-27	#1/2	4:YNA	0.00	-5.156	-3.59	-0.586	.	2.02	0.411
chr1	6638686	+	cBP_chr1_6638686_+_A	3	cBP_BPP,cBP_Branchpointer,cBP_LaBranchoR	TAS1R1	ENST00000333172_IVS5,ENST00000351136_IVS4	1582	major	-27	#1/1	2:YTNA	0.00	.	1.2	0.255	.	1.55	0.758
chr1	6640572	+	cBP_chr1_6640572_+_A	1	cBP_Branchpointer	ZBTB48	ENST00000319084_IVS1	491	major	-29	#3/3	4:YNA	-2.40	.	-8.57	-1.314	.	-4.02	-0.715
chr1	6640572	+	cBP_chr1_6640572_+_A	1	cBP_Branchpointer	ZBTB48	ENST00000435905_IVS1	470	major	-29	#3/3	4:YNA	-2.40	.	-8.57	-1.314	.	-4.02	-0.715
chr1	6640572	+	cBP_chr1_6640572_+_A	1	cBP_Branchpointer	ZBTB48	ENST00000377674_IVS1	404	major	-29	#3/3	4:YNA	-2.40	.	-8.57	-1.314	.	-4.02	-0.715
chr1	6640573	+	cBP_chr1_6640573_+_A	2	cBP_BPP,cBP_LaBranchoR	ZBTB48	ENST00000319084_IVS1	491	major	-28	#2/3	4:YNA	-2.40	.	-4.53	-0.807	.	-1.84	-0.206
chr1	6640573	+	cBP_chr1_6640573_+_A	2	cBP_BPP,cBP_LaBranchoR	ZBTB48	ENST00000435905_IVS1	470	major	-28	#2/3	4:YNA	-2.40	.	-4.53	-0.807	.	-1.84	-0.206
chr1	6640573	+	cBP_chr1_6640573_+_A	2	cBP_BPP,cBP_LaBranchoR	ZBTB48	ENST00000377674_IVS1	404	major	-28	#2/3	4:YNA	-2.40	.	-4.53	-0.807	.	-1.84	-0.206
chr1	6640577	+	cBP_chr1_6640577_+_C	1	cBP_Branchpointer	ZBTB48	ENST00000319084_IVS1	491	major	-24	#1/3	0:none	-0.70	.	1.79	0.282	.	-2.69	-0.602
chr1	6640577	+	cBP_chr1_6640577_+_C	1	cBP_Branchpointer	ZBTB48	ENST00000435905_IVS1	470	major	-24	#1/3	0:none	-0.70	.	1.79	0.282	.	-2.69	-0.602
chr1	6640577	+	cBP_chr1_6640577_+_C	1	cBP_Branchpointer	ZBTB48	ENST00000377674_IVS1	404	major	-24	#1/3	0:none	-0.70	.	1.79	0.282	.	-2.69	-0.602
chr1	6642072	+	cBP_chr1_6642072_+_A	1	cBP_BPP	ZBTB48	ENST00000319084_IVS2,ENST00000377674_IVS2,ENST00000435905_IVS2	758	major	-46	#3/3	1:YTNAY	-2.10	.	-2.92	-0.741	-5.156	-1.65	-0.081
chr1	6642084	+	mBP_chr1_6642084_+_A	3	eBP_Pineda,cBP_Branchpointer,cBP_LaBranchoR	ZBTB48	ENST00000319084_IVS2,ENST00000377674_IVS2,ENST00000435905_IVS2	758	major	-34	#2/3	3:TNA	-4.50	.	4.66	2.082	.	4.6	2.055
chr1	6642089	+	cBP_chr1_6642089_+_A	1	cBP_Branchpointer	ZBTB48	ENST00000319084_IVS2,ENST00000377674_IVS2,ENST00000435905_IVS2	758	major	-29	#1/3	4:YNA	-3.00	-4.855	-7.23	-1.27	.	1.42	0.512
chr1	6645947	+	mBP_chr1_6645947_+_A	5	eBP_Pineda,eBP_Briese,cBP_BPP,cBP_Branchpointer,cBP_LaBranchoR	ZBTB48	ENST00000377674_IVS3	3619	major	-32	#2/2	2:YTNA	-2.00	.	2.65	0.807	.	-0.126	0.016
chr1	6645956	+	cBP_chr1_6645956_+_A	1	cBP_Branchpointer	ZBTB48	ENST00000377674_IVS3	3619	major	-23	#1/2	4:YNA	0.00	.	-9.08	-2.29	-5.156	1.09	-0.061
chr1	6646723	+	mBP_chr1_6646723_+_A	6	eBP_Mercer,eBP_Taggart,eBP_Pineda,cBP_BPP,cBP_Branchpointer,cBP_LaBranchoR	ZBTB48	ENST00000377674_IVS4	664	major	-32	#1/1	1:YTNAY	-2.70	.	2.23	0.932	.	4.47	1.971
chr1	6647245	+	mBP_chr1_6647245_+_A	6	eBP_Mercer,eBP_Pineda,eBP_Briese,cBP_BPP,cBP_Branchpointer,cBP_LaBranchoR	ZBTB48	ENST00000377674_IVS5	417	major	-20	#1/1	3:TNA	-1.90	.	2.71	0.321	.	-0.386	-0.242
chr1	6647493	+	mBP_chr1_6647493_+_A	3	eBP_Pineda,cBP_BPP,cBP_LaBranchoR	ZBTB48	ENST00000377674_IVS6	186	major	-45	#1/1	1:YTNAY	0.00	.	-1.06	-0.286	.	1.1	0.279
chr1	6648088	+	mBP_chr1_6648088_+_A	6	eBP_Mercer,eBP_Taggart,eBP_Pineda,cBP_BPP,cBP_Branchpointer,cBP_LaBranchoR	ZBTB48	ENST00000377674_IVS7	427	major	-32	#3/3	3:TNA	0.00	-4.679	1.79	0.374	.	3.18	0.991
chr1	6648092	+	eBP_chr1_6648092_+_C	1	eBP_Taggart	ZBTB48	ENST00000377674_IVS7	427	major	-28	#2/3	0:none	-1.10	.	2.93	1.159	.	-0.255	-0.029
chr1	6648098	+	cBP_chr1_6648098_+_C	1	cBP_Branchpointer	ZBTB48	ENST00000377674_IVS7	427	major	-22	#1/3	0:none	-3.00	.	3.57	1.192	.	0.671	0.249
chr1	6648316	+	cBP_chr1_6648316_+_A	3	cBP_BPP,cBP_Branchpointer,cBP_LaBranchoR	ZBTB48	ENST00000377674_IVS8	81	major	-22	#1/1	2:YTNA	-2.50	.	4.93	1.988	.	2.58	0.321
chr1	6648785	+	eBP_chr1_6648785_+_A	1	eBP_Pineda	ZBTB48	ENST00000377674_IVS9	313	major	-31	#4/4	0:none	-3.70	.	-0.73	-0.239	-5.156	0.893	0.782
chr1	6648788	+	mBP_chr1_6648788_+_A	4	eBP_Mercer,eBP_Pineda,cBP_BPP,cBP_Branchpointer	ZBTB48	ENST00000377674_IVS9	313	major	-28	#3/4	3:TNA	-2.30	.	-1.79	-0.837	.	-0.0557	-0.036
chr1	6648794	+	eBP_chr1_6648794_+_C	1	eBP_Pineda	ZBTB48	ENST00000377674_IVS9	313	major	-22	#2/4	0:none	-2.90	-5.156	-3.92	-0.922	.	0.893	0.782
chr1	6648795	+	mBP_chr1_6648795_+_A	4	eBP_Mercer,eBP_Pineda,cBP_Branchpointer,cBP_LaBranchoR	ZBTB48	ENST00000377674_IVS9	313	major	-21	#1/4	4:YNA	0.00	.	-5.3	-1.361	.	0.79	0.042
chr1	6648957	+	mBP_chr1_6648957_+_A	4	eBP_Pineda,cBP_BPP,cBP_Branchpointer,cBP_LaBranchoR	ZBTB48	ENST00000377674_IVS10	71	major	-19	#3/3	2:YTNA	-0.80	.	-3.32	-0.21	.	-3.55	-0.413
chr1	6648962	+	eBP_chr1_6648962_+_A	1	eBP_Pineda	ZBTB48	ENST00000377674_IVS10	71	major	-14	#2/3	1:YTNAY	-1.00	.	-8.86	-1.823	.	-4.06	-0.603
chr1	6648966	+	eBP_chr1_6648966_+_T	1	eBP_Pineda	ZBTB48	ENST00000377674_IVS10	71	major	-10	#1/3	0:none	-1.60	.	-5.11	-0.856	-4.554	0.643	-0.066
chr1	6653735	-	eBP_chr1_6653735_-_A	1	eBP_Pineda	KLHL21	ENST00000377658_IVS3	1826	major	-17	#1/3	1:YTNAY	-2.00	.	-8.38	-1.137	.	-0.715	0.188
chr1	6653739	-	mBP_chr1_6653739_-_A	4	eBP_Pineda,cBP_Branchpointer,cBP_LaBranchoR,cBP_BPHunter	KLHL21	ENST00000377658_IVS3	1826	major	-21	#2/3	1:YTNAY	-2.00	.	-3.38	-0.689	.	1.24	0.104
chr1	6653749	-	cBP_chr1_6653749_-_A	3	cBP_BPP,cBP_Branchpointer,cBP_BPHunter	KLHL21	ENST00000377658_IVS3	1826	major	-31	#3/3	1:YTNAY	-3.00	.	0.299	0.492	.	-6.89	-1.166
chr1	6655648	-	mBP_chr1_6655648_-_A	4	eBP_Briese,cBP_BPP,cBP_Branchpointer,cBP_LaBranchoR	KLHL21	ENST00000377658_IVS2	3489	major	-31	#1/1	2:YTNA	-0.80	.	3.83	1.686	.	3.83	1.686
chr1	6659540	-	mBP_chr1_6659540_-_A	3	eBP_Briese,cBP_Branchpointer,cBP_LaBranchoR	KLHL21	ENST00000377658_IVS1	2344	major	-28	#1/2	1:YTNAY	-2.20	.	-0.86	-0.078	.	0.737	-0.071
chr1	6659554	-	cBP_chr1_6659554_-_A	1	cBP_BPP	KLHL21	ENST00000377658_IVS1	2344	major	-42	#2/2	1:YTNAY	-0.80	.	-1.06	0.003	.	1.82	0.257
chr1	6676786	+	mBP_chr1_6676786_+_A	5	eBP_Pineda,eBP_Briese,cBP_BPP,cBP_Branchpointer,cBP_LaBranchoR	PHF13	ENST00000377648_IVS1	2651	major	-31	#1/1	2:YTNA	-0.20	.	-3.89	-0.432	.	-3.02	-0.722
chr1	6679833	+	mBP_chr1_6679833_+_A	3	eBP_Pineda,cBP_Branchpointer,cBP_LaBranchoR	PHF13	ENST00000377648_IVS2	2944	major	-30	#3/3	0:none	-1.60	-5.156	-0.472	-0.091	.	-0.563	-0.095
chr1	6679834	+	mBP_chr1_6679834_+_A	3	eBP_Pineda,cBP_BPP,cBP_Branchpointer	PHF13	ENST00000377648_IVS2	2944	major	-29	#2/3	3:TNA	-1.90	-5.156	2.32	0.702	.	0.938	0.186
chr1	6679839	+	eBP_chr1_6679839_+_A	4	eBP_Mercer,eBP_Taggart,eBP_Pineda,eBP_Briese	PHF13	ENST00000377648_IVS2	2944	major	-24	#1/3	0:none	-3.10	.	0.738	0.136	.	-1.93	-0.326
chr1	6681428	+	eBP_chr1_6681428_+_A	1	eBP_Pineda	PHF13	ENST00000377648_IVS3	1073	major	-43	#4/4	3:TNA	0.00	.	-4.72	-1.291	.	-6.64	-2.112
chr1	6681452	+	mBP_chr1_6681452_+_A	7	eBP_Mercer,eBP_Taggart,eBP_Pineda,eBP_Briese,cBP_BPP,cBP_Branchpointer,cBP_LaBranchoR	PHF13	ENST00000377648_IVS3	1073	major	-19	#3/4	2:YTNA	0.00	.	-9.49	-1.76	.	-8.55	-1.764
chr1	6681457	+	eBP_chr1_6681457_+_A	1	eBP_Pineda	PHF13	ENST00000377648_IVS3	1073	major	-14	#2/4	0:none	0.00	.	-3.57	-0.751	.	-4.06	-0.733
chr1	6681458	+	eBP_chr1_6681458_+_T	1	eBP_Pineda	PHF13	ENST00000377648_IVS3	1073	major	-13	#1/4	0:none	-1.90	.	-0.473	-0.228	-4.009	0.977	-0.025
chr1	6685180	+	cBP_chr1_6685180_+_A	1	cBP_BPP	THAP3	ENST00000054650_IVS1	195	major	-30	#2/2	4:YNA	-1.70	-3.136	-3.62	-0.456	.	-2.03	-0.614
chr1	6685187	+	cBP_chr1_6685187_+_A	2	cBP_Branchpointer,cBP_LaBranchoR	THAP3	ENST00000054650_IVS1	195	major	-23	#1/2	4:YNA	-2.50	.	-1.64	-0.53	-4.554	-4.11	-1.212
chr1	6688536	+	cBP_chr1_6688536_+_A	3	cBP_BPP,cBP_Branchpointer,cBP_LaBranchoR	THAP3	ENST00000054650_IVS2,ENST00000307896_IVS1,ENST00000377627_IVS1	3206	major	-23	#1/1	1:YTNAY	-2.10	.	-8.03	-2.178	-4.378	-6.51	-0.959
chr1	6690304	+	cBP_chr1_6690304_+_A	1	cBP_BPP	THAP3	ENST00000054650_IVS3,ENST00000377627_IVS2	1596	major	-44	#5/5	2:YTNA	-0.70	.	-5.36	-1.155	.	0.175	0.016
chr1	6690304	+	cBP_chr1_6690304_+_A	1	cBP_BPP	THAP3	ENST00000307896_IVS2	1599	major	-47	#5/5	2:YTNA	-0.70	.	-5.36	-1.155	.	0.175	0.016
chr1	6690322	+	mBP_chr1_6690322_+_A	5	eBP_Mercer,eBP_Pineda,eBP_BPHunter,cBP_Branchpointer,cBP_LaBranchoR	THAP3	ENST00000054650_IVS3,ENST00000377627_IVS2	1596	major	-26	#4/5	0:none	-3.40	-5.156	-5.35	-0.981	-4.855	-6.21	-1.381
chr1	6690322	+	mBP_chr1_6690322_+_A	5	eBP_Mercer,eBP_Pineda,eBP_BPHunter,cBP_Branchpointer,cBP_LaBranchoR	THAP3	ENST00000307896_IVS2	1599	major	-29	#4/5	0:none	-3.40	-5.156	-5.35	-0.981	-4.855	-6.21	-1.381
chr1	6690326	+	mBP_chr1_6690326_+_A	2	eBP_Pineda,cBP_BPP	THAP3	ENST00000054650_IVS3,ENST00000377627_IVS2	1596	major	-22	#3/5	4:YNA	0.00	.	-6.21	-3.335	.	-6.19	-1.125
chr1	6690326	+	mBP_chr1_6690326_+_A	2	eBP_Pineda,cBP_BPP	THAP3	ENST00000307896_IVS2	1599	major	-25	#3/5	4:YNA	0.00	.	-6.21	-3.335	.	-6.19	-1.125
chr1	6690328	+	eBP_chr1_6690328_+_T	1	eBP_Taggart	THAP3	ENST00000054650_IVS3,ENST00000377627_IVS2	1596	major	-20	#2/5	0:none	-2.00	.	-1.17	-0.085	.	-6.21	-3.335
chr1	6690328	+	eBP_chr1_6690328_+_T	1	eBP_Taggart	THAP3	ENST00000307896_IVS2	1599	major	-23	#2/5	0:none	-2.00	.	-1.17	-0.085	.	-6.21	-3.335
chr1	6690331	+	eBP_chr1_6690331_+_G	1	eBP_Pineda	THAP3	ENST00000054650_IVS3,ENST00000377627_IVS2	1596	major	-17	#1/5	0:none	-0.40	-4.115	-5.96	-3.362	-4.855	-2.54	-0.502
chr1	6690331	+	eBP_chr1_6690331_+_G	1	eBP_Pineda	THAP3	ENST00000307896_IVS2	1599	major	-20	#1/5	0:none	-0.40	-4.115	-5.96	-3.362	-4.855	-2.54	-0.502
chr1	6692408	+	cBP_chr1_6692408_+_C	1	cBP_BPP	THAP3	ENST00000377627_IVS3	2016	major	-22	#4/4	0:none	-0.30	.	-5.19	-0.093	.	-2.87	-0.756
chr1	6692408	+	cBP_chr1_6692408_+_C	1	cBP_BPP	THAP3	ENST00000054650_IVS4,ENST00000307896_IVS3	2037	major	-43	#6/6	0:none	-0.30	.	-5.19	-0.093	.	-2.87	-0.756
chr1	6692409	+	cBP_chr1_6692409_+_A	1	cBP_LaBranchoR	THAP3	ENST00000377627_IVS3	2016	major	-21	#3/4	0:none	-3.70	.	-5.72	-0.715	.	0.661	0.104
chr1	6692409	+	cBP_chr1_6692409_+_A	1	cBP_LaBranchoR	THAP3	ENST00000054650_IVS4,ENST00000307896_IVS3	2037	major	-42	#5/6	0:none	-3.70	.	-5.72	-0.715	.	0.661	0.104
chr1	6692423	+	cBP_chr1_6692423_+_A	1	cBP_Branchpointer	THAP3	ENST00000377627_IVS3	2016	major	-7	#2/4	0:none	-1.80	.	-1.78	-0.665	.	-2.8	-0.723
chr1	6692423	+	cBP_chr1_6692423_+_A	1	cBP_Branchpointer	THAP3	ENST00000054650_IVS4,ENST00000307896_IVS3	2037	major	-28	#4/6	0:none	-1.80	.	-1.78	-0.665	.	-2.8	-0.723
chr1	6692426	+	eBP_chr1_6692426_+_G	1	eBP_Pineda	THAP3	ENST00000377627_IVS3	2016	major	-4	#1/4	0:none	0.00	.	-0.607	0.459	.	-0.592	-0.384
chr1	6692426	+	eBP_chr1_6692426_+_G	1	eBP_Pineda	THAP3	ENST00000054650_IVS4,ENST00000307896_IVS3	2037	major	-25	#3/6	0:none	0.00	.	-0.607	0.459	.	-0.592	-0.384
chr1	6692428	+	cBP_chr1_6692428_+_A	2	cBP_Branchpointer,cBP_LaBranchoR	THAP3	ENST00000054650_IVS4,ENST00000307896_IVS3	2037	major	-23	#2/6	0:none	-2.00	.	4.02	0.675	.	-0.607	0.459
chr1	6692435	+	mBP_chr1_6692435_+_A	2	eBP_Pineda,cBP_BPP	THAP3	ENST00000054650_IVS4,ENST00000307896_IVS3	2037	major	-16	#1/6	1:YTNAY	-0.40	.	-2.51	-0.126	.	0.0077	-0.052
chr1	6692826	+	mBP_chr1_6692826_+_A	4	eBP_Mercer,eBP_Pineda,cBP_Branchpointer,cBP_LaBranchoR	THAP3	ENST00000054650_IVS5,ENST00000307896_IVS4	300	major	-30	#3/3	0:none	-4.80	.	-2.74	-0.577	.	2.42	1.644
chr1	6692832	+	cBP_chr1_6692832_+_A	1	cBP_Branchpointer	THAP3	ENST00000054650_IVS5,ENST00000307896_IVS4	300	major	-24	#2/3	4:YNA	-0.70	.	-0.795	-0.621	-5.156	0.303	-0.053
chr1	6692840	+	mBP_chr1_6692840_+_A	2	eBP_Mercer,cBP_BPP	THAP3	ENST00000054650_IVS5,ENST00000307896_IVS4	300	major	-16	#1/3	1:YTNAY	0.00	.	-5.03	-1.141	.	-0.425	-0.19
chr1	6694048	+	cBP_chr1_6694048_+_A	1	cBP_Branchpointer	THAP3	ENST00000377627_IVS4	1524	major	-32	#2/2	1:YTNAY	-0.10	.	0.773	0.197	.	1.97	1.165
chr1	6694056	+	cBP_chr1_6694056_+_A	3	cBP_BPP,cBP_Branchpointer,cBP_LaBranchoR	THAP3	ENST00000377627_IVS4	1524	major	-24	#1/2	1:YTNAY	-3.70	.	2.04	1.197	.	2.04	1.197
chr1	6694869	-	cBP_chr1_6694869_-_A	2	cBP_BPP,cBP_LaBranchoR	DNAJC11	ENST00000451196_IVS7	11086	major	-25	#1/1	4:YNA	0.00	.	-7.87	-0.851	.	-1.99	-0.503
chr1	6695786	-	mBP_chr1_6695786_-_A	2	eBP_Pineda,cBP_Branchpointer	DNAJC11	ENST00000294401_IVS14,ENST00000377577_IVS15	416	major	-26	#1/2	3:TNA	0.00	.	-3.4	-0.393	.	-4.8	-0.673
chr1	6695789	-	mBP_chr1_6695789_-_A	4	eBP_Pineda,cBP_BPP,cBP_Branchpointer,cBP_LaBranchoR	DNAJC11	ENST00000294401_IVS14,ENST00000377577_IVS15	416	major	-29	#2/2	1:YTNAY	-0.20	.	0.513	-0.103	.	-8.54	-1.371
chr1	6696330	-	mBP_chr1_6696330_-_A	5	eBP_Taggart,eBP_Pineda,cBP_BPP,cBP_Branchpointer,cBP_LaBranchoR	DNAJC11	ENST00000294401_IVS13,ENST00000377577_IVS14	951	major	-24	#1/2	2:YTNA	-0.70	.	0.0241	-0.008	.	-0.743	-0.19
chr1	6696334	-	eBP_chr1_6696334_-_A	1	eBP_Pineda	DNAJC11	ENST00000294401_IVS13,ENST00000377577_IVS14	951	major	-28	#2/2	0:none	0.00	.	-3.15	-0.66	-5.156	-3.41	-0.86
chr1	6697419	-	cBP_chr1_6697419_-_A	3	cBP_BPP,cBP_Branchpointer,cBP_LaBranchoR	DNAJC11	ENST00000294401_IVS12,ENST00000377577_IVS13	106	major	-19	#1/1	4:YNA	0.00	.	-2.85	-0.234	.	0.219	0.171
chr1	6697590	-	mBP_chr1_6697590_-_A	6	eBP_Mercer,eBP_Taggart,eBP_Pineda,cBP_BPP,cBP_Branchpointer,cBP_LaBranchoR	DNAJC11	ENST00000294401_IVS11,ENST00000377577_IVS12	790	major	-26	#1/3	1:YTNAY	-3.70	.	2.98	0.911	.	4.32	0.921
chr1	6697633	-	eBP_chr1_6697633_-_G	1	eBP_Pineda	DNAJC11	ENST00000294401_IVS11,ENST00000377577_IVS12	790	major	-69	#2/3	0:none	-0.50	-5.156	-2.91	-0.328	.	-0.0688	0.112
chr1	6697636	-	eBP_chr1_6697636_-_C	1	eBP_Taggart	DNAJC11	ENST00000294401_IVS11,ENST00000377577_IVS12	790	major	-72	#3/3	0:none	-3.70	.	0.0999	-0.008	.	-0.0336	-0.033
chr1	6698453	-	mBP_chr1_6698453_-_A	5	eBP_Mercer,eBP_Pineda,cBP_BPP,cBP_Branchpointer,cBP_LaBranchoR	DNAJC11	ENST00000377577_IVS11	1537	major	-29	#1/2	1:YTNAY	-5.80	.	3.16	0.339	.	4.67	1.03
chr1	6698453	-	mBP_chr1_6698453_-_A	5	eBP_Mercer,eBP_Pineda,cBP_BPP,cBP_Branchpointer,cBP_LaBranchoR	DNAJC11	ENST00000294401_IVS10	6193	major	-29	#1/2	1:YTNAY	-5.80	.	3.16	0.339	.	4.67	1.03
chr1	6698457	-	eBP_chr1_6698457_-_G	1	eBP_Pineda	DNAJC11	ENST00000377577_IVS11	1537	major	-33	#2/2	0:none	-1.60	-4.311	-0.691	-0.126	-5.156	-9.03	-2.051
chr1	6698457	-	eBP_chr1_6698457_-_G	1	eBP_Pineda	DNAJC11	ENST00000294401_IVS10	6193	major	-33	#2/2	0:none	-1.60	-4.311	-0.691	-0.126	-5.156	-9.03	-2.051
[truncated: 424,671 more rows]
