# Supplementary material for: Genome-wide detection of human variants that disrupt intronic branchpoints
Source: Proc Natl Acad Sci U S A. 2022 Oct 28;119(44):e2211194119. doi: 10.1073/pnas.2211194119 (PMC9636908; doi:10.1073/pnas.2211194119)
Supplement: Supplementary File [file pnas.2211194119.sd03.txt]

CHROM	START	END	STRAND	GENE	TRANSCRIPT_INTRON	SOURCE
chr1	104093696	104094342	+	RNPC3	ENST00000423855_IVS13,ENST00000533099_IVS14	MIDB,IAOD
chr1	109171207	109171298	+	FAM102B	ENST00000370035_IVS8	MIDB
chr1	111662582	111663137	-	DRAM2	ENST00000286692_IVS6,ENST00000539140_IVS6	MIDB,IAOD,BPHunter
chr1	118506562	118509231	-	SPAG17	ENST00000336338_IVS47	MIDB,IAOD
chr1	11864590	11865436	-	MTHFR	ENST00000376585_IVS1,ENST00000423400_IVS1,ENST00000431243_IVS1	MIDB
chr1	11879612	11882751	+	CLCN6	ENST00000346436_IVS5	MIDB,IAOD,BPHunter
chr1	145597575	145598243	-	POLR3C	ENST00000334163_IVS9,ENST00000369294_IVS9	IAOD
chr1	145788856	145791060	-	GPR89A	ENST00000313835_IVS8	IAOD
chr1	145897195	145899405	+	GPR89C	ENST00000447947_IVS3	IAOD
chr1	146766200	146767111	+	CHD1L	ENST00000369258_IVS22	MIDB,IAOD,BPHunter
chr1	147438896	147441106	+	GPR89B	ENST00000314163_IVS8	MIDB,IAOD
chr1	1480383	1500152	-	SSU72	ENST00000291386_IVS2	MIDB,IAOD
chr1	151316755	151316892	-	RFX5	ENST00000290524_IVS7,ENST00000368870_IVS7,ENST00000392746_IVS7,ENST00000422595_IVS7,ENST00000450506_IVS7,ENST00000452671_IVS7,ENST00000458484_IVS6	MIDB,IAOD
chr1	153926793	153927348	-	CRTC2	ENST00000368633_IVS3	MIDB,IAOD,BPHunter
chr1	154101822	154108289	-	NUP210L	ENST00000368559_IVS7	MIDB,IAOD,BPHunter
chr1	155145105	155145213	-	KRTCAP2	ENST00000295682_IVS2	MIDB,IAOD
chr1	155695282	155695717	+	DAP3	ENST00000343043_IVS5,ENST00000368336_IVS5,ENST00000421487_IVS4,ENST00000471214_IVS7,ENST00000471642_IVS5	MIDB,IAOD
chr1	155984861	155988060	-	SSR2	ENST00000295702_IVS3,ENST00000480567_IVS3,ENST00000531917_IVS3	MIDB,IAOD,BPHunter
chr1	161134403	161134624	+	USP21	ENST00000289865_IVS10,ENST00000368001_IVS10	MIDB,IAOD
chr1	16558793	16559004	-	RSG1	ENST00000375599_IVS4	MIDB,IAOD
chr1	169941740	169947225	-	KIFAP3	ENST00000361580_IVS16,ENST00000367765_IVS16,ENST00000367767_IVS15	MIDB,IAOD
chr1	170001126	170003512	-	KIFAP3	ENST00000361580_IVS7,ENST00000367765_IVS7,ENST00000367767_IVS6	MIDB,IAOD
chr1	180971837	180974429	-	STX6	ENST00000258301_IVS2	MIDB,IAOD
chr1	181453147	181479612	+	CACNA1E	ENST00000367570_IVS1,ENST00000367573_IVS1,ENST00000524607_IVS2,ENST00000526775_IVS1	MIDB,IAOD,BPHunter
chr1	181691012	181693605	+	CACNA1E	ENST00000367570_IVS16,ENST00000367573_IVS16,ENST00000526775_IVS16	MIDB,IAOD
chr1	183602299	183604651	-	ARPC5	ENST00000294742_IVS1	MIDB,IAOD
chr1	186357681	186358719	+	C1orf27	ENST00000287859_IVS5,ENST00000419367_IVS4,ENST00000432021_IVS4	MIDB,IAOD
chr1	19653907	19655065	+	PQLC2	ENST00000375153_IVS7,ENST00000375155_IVS8,ENST00000400548_IVS7	MIDB,IAOD
chr1	201043749	201044622	-	CACNA1S	ENST00000362061_IVS13	MIDB,IAOD
chr1	201079398	201081315	-	CACNA1S	ENST00000362061_IVS1	MIDB,IAOD
chr1	201824052	201824251	+	IPO9	ENST00000361565_IVS8	MIDB,IAOD
chr1	203830842	203831323	+	SNRPE	ENST00000414487_IVS1	MIDB,IAOD
chr1	213134597	213139063	+	VASH2	ENST00000366966_IVS4,ENST00000366967_IVS2,ENST00000366968_IVS4,ENST00000517399_IVS2	MIDB,IAOD
chr1	213134597	213145921	+	VASH2	ENST00000366965_IVS3	BPHunter
chr1	213139688	213145921	+	VASH2	ENST00000366966_IVS6,ENST00000366967_IVS4,ENST00000366968_IVS6,ENST00000517399_IVS4	MIDB,IAOD,BPHunter
chr1	21415707	21502667	-	EIF4G3	ENST00000438975_IVS2,ENST00000602326_IVS2	MIDB
chr1	214171604	214178507	+	PROX1	ENST00000366958_IVS2,ENST00000498508_IVS2	MIDB,IAOD,BPHunter
chr1	214504414	214505360	+	SMYD2	ENST00000366957_IVS9	MIDB,IAOD,BPHunter
chr1	223954134	223957542	+	CAPN2	ENST00000295006_IVS16	MIDB,IAOD,BPHunter
chr1	224544696	224548196	+	CNIH4	ENST00000366856_IVS1,ENST00000366857_IVS1,ENST00000366858_IVS1,ENST00000465271_IVS1	MIDB,IAOD
chr1	226549243	226549669	-	PARP1	ENST00000366794_IVS22	MIDB,IAOD
chr1	228554877	228555586	+	OBSCN	ENST00000441106_IVS26	MIDB,IAOD
chr1	230927675	230928171	+	CAPN9	ENST00000271971_IVS15	MIDB,IAOD
chr1	233225937	233231500	-	PCNXL2	ENST00000258229_IVS22	MIDB,IAOD
chr1	235582877	235590454	+	TBCE	ENST00000366601_IVS5,ENST00000406207_IVS5	MIDB,IAOD
chr1	23720527	23724037	-	TCEA3	ENST00000450454_IVS7	MIDB,IAOD
chr1	23845623	23847404	-	E2F2	ENST00000361729_IVS4	MIDB,IAOD
chr1	242024007	242024707	+	EXO1	ENST00000366548_IVS9,ENST00000518483_IVS7	MIDB,IAOD,BPHunter
chr1	24301568	24305202	-	SRSF10	ENST00000343255_IVS2,ENST00000344989_IVS2,ENST00000374452_IVS2,ENST00000453840_IVS2,ENST00000484146_IVS2,ENST00000492112_IVS2	MIDB,IAOD
chr1	243364138	243375187	-	CEP170	ENST00000366542_IVS4,ENST00000366543_IVS4,ENST00000366544_IVS4,ENST00000522191_IVS4,ENST00000523424_IVS4	MIDB,IAOD
chr1	246021973	246027100	-	SMYD3	ENST00000391836_IVS6,ENST00000490107_IVS9,ENST00000541742_IVS9	MIDB,IAOD
chr1	246795227	246797225	+	CNST	ENST00000366511_IVS3,ENST00000366512_IVS4,ENST00000366513_IVS4	MIDB,IAOD,BPHunter
chr1	247050660	247051478	-	AHCTF1	ENST00000326225_IVS19	MIDB,IAOD
chr1	27177098	27177619	+	ZDHHC18	ENST00000374142_IVS5	MIDB,IAOD
chr1	27206241	27210650	-	GPN2	ENST00000374135_IVS4	MIDB,IAOD
chr1	31186479	31187093	-	MATN1	ENST00000373765_IVS7	MIDB,IAOD
chr1	32689723	32690010	+	EIF3I	ENST00000355082_IVS4,ENST00000373586_IVS3	MIDB,IAOD
chr1	38149110	38151944	-	C1orf109	ENST00000358011_IVS3,ENST00000464085_IVS3,ENST00000491981_IVS3	MIDB,IAOD
chr1	38331561	38332130	-	INPP5B	ENST00000373024_IVS21,ENST00000373026_IVS20,ENST00000373027_IVS15	MIDB,IAOD,BPHunter
chr1	38411523	38411923	-	INPP5B	ENST00000373021_IVS1,ENST00000373024_IVS2,ENST00000373026_IVS1	MIDB,IAOD
chr1	39332682	39333233	-	MYCBP	ENST00000397572_IVS3	MIDB,IAOD
chr1	40319741	40322948	-	TRIT1	ENST00000316891_IVS2,ENST00000372818_IVS2	MIDB,IAOD
chr1	40874411	40875428	+	SMAP2	ENST00000372708_IVS3,ENST00000372718_IVS3	MIDB,IAOD
chr1	45110467	45110666	+	RNF220	ENST00000335497_IVS5,ENST00000355387_IVS9,ENST00000361799_IVS9,ENST00000440132_IVS5	MIDB,IAOD
chr1	45155576	45162773	+	C1orf228	ENST00000458657_IVS3	MIDB,IAOD
chr1	49005411	49052675	-	AGBL4	ENST00000371839_IVS11	MIDB,IAOD
chr1	59156090	59158532	-	MYSM1	ENST00000472487_IVS3	MIDB,IAOD,BPHunter
chr1	6170587	6171834	-	CHD5	ENST00000262450_IVS36	MIDB,IAOD
chr1	62189459	62190628	-	TM2D1	ENST00000371180_IVS1,ENST00000606498_IVS1	MIDB,IAOD,BPHunter
chr1	63872798	63876816	+	ALG6	ENST00000371108_IVS7	MIDB,BPHunter
chr1	67108548	67109226	+	SGIP1	ENST00000237247_IVS7,ENST00000371037_IVS6,ENST00000371039_IVS6,ENST00000424320_IVS7	MIDB,IAOD
chr1	68611696	68613818	-	WLS	ENST00000262348_IVS8,ENST00000354777_IVS8	MIDB,IAOD,BPHunter
chr1	75685030	75685484	-	SLC44A5	ENST00000370855_IVS15,ENST00000370859_IVS15	MIDB,IAOD
chr1	84956156	84961055	+	RPF1	ENST00000370654_IVS5	MIDB,IAOD
chr1	89479963	89480229	-	GBP3	ENST00000370481_IVS4	MIDB,IAOD
chr1	89524727	89524999	-	GBP1	ENST00000370473_IVS4	MIDB,IAOD
chr1	89583457	89585861	-	GBP2	ENST00000370466_IVS4	MIDB,IAOD
chr1	89618148	89618350	-	GBP7	ENST00000294671_IVS4	MIDB,IAOD
chr1	89658784	89658985	-	GBP4	ENST00000355754_IVS4	MIDB,IAOD
chr1	89732837	89733099	-	GBP5	ENST00000370459_IVS4,ENST00000443807_IVS3	MIDB,IAOD
chr1	89843772	89843975	+	GBP6	ENST00000370456_IVS4	MIDB,IAOD
chr1	91846540	91850743	-	HFM1	ENST00000370425_IVS6	MIDB,IAOD
chr10	100182271	100183359	-	HPS1	ENST00000325103_IVS16,ENST00000361490_IVS16	MIDB,IAOD
chr10	105178392	105179294	+	PDCD11	ENST00000369797_IVS15	MIDB,IAOD,BPHunter
chr10	112356309	112357896	+	SMC3	ENST00000361804_IVS19	MIDB,IAOD
chr10	121612707	121616849	-	MCMBP	ENST00000360003_IVS5,ENST00000369077_IVS5	MIDB,IAOD
chr10	122666368	122668067	+	WDR11	ENST00000263461_IVS28	MIDB,IAOD,BPHunter
chr10	129207443	129207576	+	DOCK1	ENST00000280333_IVS41	MIDB,IAOD
chr10	13340246	13341967	-	PHYH	ENST00000263038_IVS1	MIDB,IAOD
chr10	133757650	133758798	+	PPP2R2D	ENST00000455566_IVS4	MIDB,IAOD
chr10	135209282	135209666	+	MTG1	ENST00000317502_IVS2	MIDB,IAOD
chr10	35351991	35360126	-	CUL2	ENST00000374748_IVS3,ENST00000374749_IVS2,ENST00000374751_IVS2,ENST00000421317_IVS2	MIDB,IAOD
chr10	49632203	49633930	+	MAPK8	ENST00000374182_IVS6,ENST00000374189_IVS7	IAOD
chr10	49632629	49633930	+	MAPK8	ENST00000374176_IVS6,ENST00000374179_IVS6	MIDB
chr10	70174865	70176465	-	DNA2	ENST00000358410_IVS20	MIDB,IAOD,BPHunter
chr10	77795893	77806921	+	C10orf11	ENST00000372499_IVS2	MIDB,IAOD
chr10	89624306	89653781	+	PTEN	ENST00000371953_IVS1	MIDB,IAOD,BPHunter
chr10	92655675	92656069	+	RPP30	ENST00000277882_IVS9,ENST00000371703_IVS9,ENST00000414836_IVS6	MIDB,IAOD
chr10	93253266	93255970	+	HECTD2	ENST00000298068_IVS14,ENST00000371667_IVS6	MIDB,IAOD
chr10	93756328	93757359	+	BTAF1	ENST00000265990_IVS24	MIDB,IAOD,BPHunter
chr10	95454695	95457892	-	FRA10AC1	ENST00000359204_IVS4	MIDB,IAOD
chr10	97442953	97443278	-	TCTN3	ENST00000371217_IVS10,ENST00000430368_IVS6	MIDB,IAOD
chr10	99197033	99197456	-	EXOSC1	ENST00000370885_IVS5,ENST00000370902_IVS6	MIDB,IAOD,BPHunter
chr10	99212681	99213286	+	ZDHHC16	ENST00000345745_IVS4,ENST00000352634_IVS5,ENST00000370854_IVS5,ENST00000414567_IVS6,ENST00000417044_IVS4,ENST00000420089_IVS4,ENST00000433086_IVS4	MIDB,IAOD
chr10	99624027	99625346	+	GOLGA7B	ENST00000370602_IVS4	MIDB,IAOD
chr11	1006618	1008011	+	AP2A2	ENST00000448903_IVS17	MIDB,BPHunter
chr11	101786144	101793371	+	KIAA1377	ENST00000263468_IVS1	MIDB,IAOD
chr11	116655165	116655570	-	ZNF259	ENST00000227322_IVS8	MIDB,IAOD,BPHunter
chr11	117282634	117282787	+	CEP164	ENST00000278935_IVS32	MIDB,IAOD,BPHunter
chr11	118960976	118962122	+	HMBS	ENST00000278715_IVS8,ENST00000392841_IVS8,ENST00000442944_IVS9,ENST00000535253_IVS8,ENST00000537841_IVS8,ENST00000539986_IVS8	MIDB,IAOD
chr11	119228301	119228466	-	USP2	ENST00000260187_IVS10,ENST00000525735_IVS9	MIDB,IAOD
chr11	14535434	14535948	-	PSMA1	ENST00000396394_IVS5,ENST00000418988_IVS6	MIDB,IAOD
chr11	19180588	19184849	+	ZDHHC13	ENST00000399351_IVS9,ENST00000446113_IVS10	MIDB,IAOD,BPHunter
chr11	34153079	34153671	+	NAT10	ENST00000257829_IVS14,ENST00000531159_IVS12	MIDB,IAOD
chr11	45935755	45935866	-	PEX16	ENST00000241041_IVS7,ENST00000378750_IVS7	MIDB,IAOD
chr11	47826171	47827704	-	NUP160	ENST00000378460_IVS20	MIDB,IAOD
chr11	57457676	57457806	+	ZDHHC5	ENST00000287169_IVS5,ENST00000527985_IVS4	MIDB,IAOD
chr11	61068405	61069728	-	DDB1	ENST00000301764_IVS25	MIDB,IAOD,BPHunter
chr11	61557394	61557964	-	TMEM258	ENST00000537328_IVS2	MIDB,IAOD
chr11	62376605	62376825	-	EML3	ENST00000394773_IVS6,ENST00000529309_IVS6	MIDB,IAOD
chr11	64029138	64029423	+	PLCB3	ENST00000279230_IVS16,ENST00000540288_IVS16	MIDB,IAOD
chr11	64508974	64509481	-	RASGRP2	ENST00000377494_IVS2	MIDB,IAOD
chr11	64717341	64717826	-	C11orf85	ENST00000301896_IVS5	MIDB,IAOD
chr11	64781745	64785835	+	ARL2	ENST00000246747_IVS1	MIDB,IAOD
chr11	64976859	64977319	+	CAPN1	ENST00000279247_IVS17,ENST00000524773_IVS17,ENST00000527323_IVS16,ENST00000533129_IVS17,ENST00000533820_IVS17	MIDB,IAOD
chr11	65035040	65036142	+	POLA2	ENST00000265465_IVS3	MIDB,IAOD
chr11	65396175	65396289	+	PCNXL3	ENST00000355703_IVS23	MIDB
chr11	65687324	65687418	+	DRAP1	ENST00000312515_IVS2	MIDB,IAOD
chr11	65788426	65788564	-	CATSPER1	ENST00000312106_IVS5	MIDB,IAOD
chr11	66106257	66107591	-	BRMS1	ENST00000359957_IVS7,ENST00000425825_IVS7,ENST00000530756_IVS7	MIDB,IAOD,BPHunter
chr11	698889	700141	+	TMEM80	ENST00000397510_IVS2,ENST00000397512_IVS2,ENST00000608174_IVS2	MIDB,IAOD
chr11	71705899	71706495	+	RNF121	ENST00000361756_IVS7	MIDB,IAOD
chr11	71706598	71707240	+	RNF121	ENST00000361756_IVS8	MIDB,IAOD
chr11	73389008	73390698	-	RAB6A	ENST00000310653_IVS7,ENST00000336083_IVS7	MIDB,IAOD
chr11	73914867	73915397	+	PPME1	ENST00000328257_IVS2	MIDB,IAOD
chr11	74676969	74680609	+	SPCS2	ENST00000263672_IVS3	MIDB,IAOD
chr11	76914263	76915120	+	MYO7A	ENST00000409709_IVS38,ENST00000458637_IVS38	MIDB
chr11	77632520	77633401	-	INTS4	ENST00000534064_IVS13	MIDB,IAOD
chr11	77830296	77832110	-	ALG8	ENST00000299626_IVS4,ENST00000376156_IVS4	MIDB,IAOD,BPHunter
chr11	85966330	85967428	+	EED	ENST00000263360_IVS4,ENST00000327320_IVS4	MIDB,IAOD
chr11	9310083	9316805	-	TMEM41B	ENST00000528080_IVS3	MIDB,IAOD
chr12	102302142	102307951	+	DRAM1	ENST00000258534_IVS4	MIDB,IAOD,BPHunter
chr12	111079433	111080053	+	TCTN1	ENST00000397655_IVS10,ENST00000397659_IVS10,ENST00000551590_IVS10	MIDB,IAOD
chr12	113599188	113599697	-	DDX54	ENST00000306014_IVS18,ENST00000314045_IVS18	MIDB,IAOD
chr12	113742191	113744299	-	SLC8B1	ENST00000546737_IVS12,ENST00000552014_IVS15	MIDB,IAOD
chr12	113758492	113758654	-	SLC8B1	ENST00000546737_IVS4,ENST00000549181_IVS5,ENST00000552014_IVS6	MIDB,IAOD
chr12	118464824	118465757	+	RFC5	ENST00000392542_IVS9,ENST00000454402_IVS8	MIDB,IAOD
chr12	118838560	118839563	+	SUDS3	ENST00000543473_IVS7	MIDB,IAOD
chr12	122623486	122625500	+	MLXIP	ENST00000319080_IVS15,ENST00000538698_IVS7	MIDB,IAOD
chr12	123332642	123333012	+	HIP1R	ENST00000253083_IVS2	MIDB,IAOD
chr12	123812575	123813280	-	SBNO1	ENST00000602398_IVS10,ENST00000602750_IVS10	MIDB,IAOD,BPHunter
chr12	124135604	124137078	+	GTF2H3	ENST00000543341_IVS5	MIDB,IAOD,BPHunter
chr12	18889279	18890294	-	PLCZ1	ENST00000266505_IVS2,ENST00000539875_IVS1	MIDB,IAOD,BPHunter
chr12	1904548	1904833	-	CACNA2D4	ENST00000382722_IVS36	MIDB,IAOD
chr12	21609030	21613958	+	PYROXD1	ENST00000240651_IVS7	MIDB
chr12	2224712	2229490	+	CACNA1C	ENST00000327702_IVS2,ENST00000344100_IVS2,ENST00000347598_IVS2,ENST00000399591_IVS2,ENST00000399595_IVS2,ENST00000399597_IVS2,ENST00000399601_IVS2,ENST00000399603_IVS2,ENST00000399606_IVS2,ENST00000399617_IVS2,ENST00000399621_IVS2,ENST00000399629_IVS2,ENST00000399634_IVS2,ENST00000399637_IVS2,ENST00000399638_IVS2,ENST00000399641_IVS2,ENST00000399644_IVS2,ENST00000399649_IVS2,ENST00000399655_IVS2,…	MIDB,IAOD,BPHunter
chr12	23728773	23757320	-	SOX5	ENST00000451604_IVS9,ENST00000546136_IVS8	MIDB
chr12	2692109	2693668	+	CACNA1C	ENST00000327702_IVS15,ENST00000344100_IVS15,ENST00000347598_IVS15,ENST00000399591_IVS15,ENST00000399595_IVS15,ENST00000399597_IVS15,ENST00000399601_IVS15,ENST00000399603_IVS15,ENST00000399606_IVS15,ENST00000399617_IVS15,ENST00000399621_IVS15,ENST00000399629_IVS15,ENST00000399634_IVS15,ENST00000399637_IVS15,ENST00000399638_IVS15,ENST00000399641_IVS15,ENST00000399644_IVS15,ENST00000399649_IVS15,ENS…	MIDB,IAOD
chr12	48141646	48141856	-	RAPGEF3	ENST00000171000_IVS13,ENST00000389212_IVS14,ENST00000395358_IVS13,ENST00000405493_IVS13,ENST00000449771_IVS13,ENST00000549151_IVS13	MIDB,IAOD
chr12	49054403	49061475	-	KANSL2	ENST00000420613_IVS7	MIDB,IAOD
chr12	49108308	49110297	-	CCNT1	ENST00000261900_IVS1	MIDB,IAOD
chr12	49494430	49495032	-	LMBR1L	ENST00000267102_IVS13,ENST00000547382_IVS13	MIDB,IAOD,BPHunter
chr12	52078077	52080151	+	SCN8A	ENST00000354534_IVS3	MIDB,IAOD
chr12	53690060	53691633	+	PFDN5	ENST00000551018_IVS3	MIDB,IAOD
chr12	57135622	57136770	-	PRIM1	ENST00000338193_IVS7	MIDB,IAOD,BPHunter
chr12	58139696	58139958	+	TSPAN31	ENST00000257910_IVS2	MIDB,IAOD
chr12	6672681	6672779	-	NOP2	ENST00000322166_IVS7,ENST00000399466_IVS7,ENST00000537442_IVS6,ENST00000541778_IVS7	MIDB,IAOD,BPHunter
chr12	6687084	6687194	-	CHD4	ENST00000544040_IVS36,ENST00000544484_IVS35	MIDB,IAOD
chr12	69082834	69083312	+	NUP107	ENST00000229179_IVS2	MIDB,IAOD
chr12	69153020	69158483	+	SLC35E3	ENST00000398004_IVS4	MIDB,IAOD
chr12	7076412	7076838	-	PHB2	ENST00000535923_IVS6	MIDB,IAOD
chr12	72051082	72056792	-	ZFC3H1	ENST00000378743_IVS1,ENST00000548100_IVS1	MIDB,IAOD,BPHunter
chr12	77222271	77235761	+	ZDHHC17	ENST00000426126_IVS10	MIDB,IAOD,BPHunter
chr12	95663965	95668517	+	VEZT	ENST00000436874_IVS6	MIDB,IAOD
chr12	96374642	96377688	-	HAL	ENST00000261208_IVS15	MIDB,IAOD
chr12	96388604	96388710	-	HAL	ENST00000261208_IVS3	MIDB,IAOD,BPHunter
chr12	97303674	97306500	+	NEDD1	ENST00000266742_IVS3,ENST00000429527_IVS2,ENST00000554226_IVS3,ENST00000557092_IVS4,ENST00000557478_IVS2,ENST00000557644_IVS2	MIDB,IAOD
chr13	103498705	103504467	+	ERCC5	ENST00000355739_IVS1	MIDB
chr13	103524749	103525608	+	ERCC5	ENST00000355739_IVS13,ENST00000375954_IVS4	MIDB,IAOD
chr13	113850537	113851491	-	PCID2	ENST00000337344_IVS4,ENST00000375477_IVS4,ENST00000375479_IVS4	BPHunter
chr13	113873363	113882289	+	CUL4A	ENST00000326335_IVS3,ENST00000375440_IVS3,ENST00000375441_IVS3,ENST00000451881_IVS3	MIDB,IAOD
chr13	21215538	21217593	+	IFT88	ENST00000319980_IVS20,ENST00000351808_IVS18	MIDB,IAOD
chr13	21361738	21362624	-	XPO4	ENST00000255305_IVS20	MIDB,IAOD
chr13	21401319	21417033	-	XPO4	ENST00000255305_IVS6	MIDB,IAOD
chr13	40251717	40253674	+	COG6	ENST00000416691_IVS5,ENST00000455146_IVS5	MIDB
chr13	41893047	41894802	+	NAA16	ENST00000379406_IVS3,ENST00000403412_IVS3	MIDB,IAOD,BPHunter
chr13	45970151	45971392	-	SLC25A30	ENST00000519676_IVS9	MIDB,IAOD
chr13	46124181	46124365	-	FAM194B	ENST00000298738_IVS12	MIDB
chr13	52293485	52301813	+	WDFY2	ENST00000298125_IVS5	MIDB,IAOD
chr13	60407406	60413457	-	DIAPH3	ENST00000400324_IVS23	MIDB,IAOD
chr13	60565409	60566201	-	DIAPH3	ENST00000400324_IVS11	MIDB,IAOD,BPHunter
chr13	98664597	98666295	+	IPO5	ENST00000261574_IVS21	MIDB,IAOD
chr14	100361096	100363481	+	EML1	ENST00000262233_IVS6,ENST00000334192_IVS7	MIDB,IAOD
chr14	105344301	105344779	+	CEP170B	ENST00000414716_IVS4	MIDB,IAOD
chr14	105722887	105739057	-	BRF1	ENST00000379937_IVS2,ENST00000546474_IVS3	MIDB,IAOD
chr14	23468612	23479309	-	C14orf93	ENST00000299088_IVS1	MIDB,IAOD,BPHunter
chr14	24651050	24651160	-	IPO4	ENST00000354464_IVS26	MIDB,IAOD,BPHunter
chr14	24659015	24659585	-	TM9SF1	ENST00000261789_IVS5	MIDB
chr14	24734970	24735635	-	RABGGTA	ENST00000216840_IVS16,ENST00000399409_IVS15	MIDB,IAOD,BPHunter
chr14	31549791	31562112	+	AP4S1	ENST00000542754_IVS5,ENST00000557346_IVS5	BPHunter
chr14	34904511	34931301	-	SPTSSA	ENST00000298130_IVS1	MIDB,IAOD,BPHunter
chr14	36018441	36039822	-	RALGAPA1	ENST00000307138_IVS38,ENST00000389698_IVS38,ENST00000554259_IVS9	MIDB,IAOD
chr14	36333160	36334140	+	BRMS1L	ENST00000216807_IVS6	MIDB,IAOD
chr14	45585456	45587230	-	FKBP3	ENST00000216330_IVS7	MIDB,IAOD
chr14	50131393	50131824	-	POLE2	ENST00000216367_IVS8	MIDB,IAOD
chr14	54947675	54948126	-	GMFB	ENST00000358056_IVS4	MIDB
chr14	54996945	54997620	+	CGRRF1	ENST00000216420_IVS3	MIDB,IAOD
chr14	58678118	58680348	+	ACTR10	ENST00000254286_IVS5	MIDB,IAOD
chr14	60936372	60938134	-	C14orf39	ENST00000321731_IVS7	MIDB
chr14	71517478	71518599	+	PCNX	ENST00000304743_IVS23	MIDB,IAOD
chr14	73413900	73418505	+	DCAF4	ENST00000358377_IVS8,ENST00000394234_IVS7,ENST00000509153_IVS6	MIDB,IAOD
chr14	77236395	77237532	+	VASH1	ENST00000167106_IVS2,ENST00000554237_IVS2	MIDB,IAOD
chr14	77239555	77242234	+	VASH1	ENST00000167106_IVS4	MIDB,IAOD
chr14	99959212	99959850	+	CCNK	ENST00000389879_IVS2,ENST00000555842_IVS3,ENST00000557441_IVS2	MIDB,IAOD
chr15	28263704	28267646	-	OCA2	ENST00000354638_IVS6,ENST00000431101_IVS6	MIDB
chr15	34526174	34527381	-	SLC12A6	ENST00000290209_IVS24,ENST00000397702_IVS25,ENST00000397707_IVS23,ENST00000458406_IVS25,ENST00000558589_IVS25	MIDB,IAOD
chr15	34542557	34542831	-	SLC12A6	ENST00000290209_IVS11,ENST00000397702_IVS12,ENST00000397707_IVS10,ENST00000458406_IVS12,ENST00000558589_IVS12	MIDB,IAOD,BPHunter
chr15	36984377	36989523	+	C15orf41	ENST00000338183_IVS7,ENST00000437989_IVS7,ENST00000562877_IVS7,ENST00000566621_IVS7,ENST00000566807_IVS6,ENST00000567389_IVS8	MIDB,IAOD
chr15	38811573	38818499	-	RASGRP1	ENST00000310803_IVS3,ENST00000450598_IVS3,ENST00000558164_IVS3,ENST00000559830_IVS3	MIDB,IAOD
chr15	40587262	40587401	-	PLCB2	ENST00000260402_IVS17,ENST00000557821_IVS17	MIDB,IAOD
chr15	42521019	42523389	-	TMEM87A	ENST00000389834_IVS12	MIDB,IAOD,BPHunter
chr15	42702194	42702625	+	CAPN3	ENST00000337571_IVS4,ENST00000349748_IVS16,ENST00000357568_IVS18,ENST00000397163_IVS19,ENST00000397200_IVS8,ENST00000397204_IVS5,ENST00000569136_IVS6	MIDB,IAOD
chr15	43939317	43939491	-	CATSPER2	ENST00000321596_IVS3,ENST00000396879_IVS4	MIDB,IAOD,BPHunter
chr15	44949495	44951276	-	SPG11	ENST00000261866_IVS3,ENST00000535302_IVS3,ENST00000558319_IVS3	MIDB,IAOD
chr15	48450422	48450965	-	MYEF2	ENST00000267836_IVS7,ENST00000324324_IVS7	MIDB,IAOD
chr15	49627694	49659644	-	FAM227B	ENST00000299338_IVS13	MIDB,IAOD,BPHunter
chr15	51240357	51242022	+	AP4E1	ENST00000261842_IVS11	MIDB,IAOD
chr15	55612609	55613470	+	PIGB	ENST00000164305_IVS2	MIDB,IAOD
chr15	59553709	59564504	-	MYO1E	ENST00000288235_IVS2	MIDB,IAOD
chr15	64497149	64499707	-	CSNK1G1	ENST00000303052_IVS7	MIDB
chr15	66795089	66795395	-	RPL4	ENST00000307961_IVS3	MIDB,IAOD
chr15	82519914	82520531	-	EFTUD1	ENST00000268206_IVS10,ENST00000359445_IVS8	MIDB,IAOD
chr15	91136988	91145555	+	CRTC3	ENST00000268184_IVS3,ENST00000420329_IVS3	MIDB,IAOD,BPHunter
chr15	99758919	99759102	-	TTC23	ENST00000262074_IVS5,ENST00000394132_IVS7,ENST00000394135_IVS5,ENST00000558663_IVS5,ENST00000561365_IVS4	MIDB,IAOD
chr16	1204037	1244971	+	CACNA1H	ENST00000348261_IVS2,ENST00000565831_IVS1	MIDB,IAOD
chr16	1510529	1510816	-	CLCN7	ENST00000382745_IVS5	MIDB,IAOD
chr16	15870034	15872636	-	MYH11	ENST00000300036_IVS7,ENST00000396324_IVS8,ENST00000452625_IVS8,ENST00000576790_IVS7	MIDB,IAOD
chr16	1705302	1705877	+	CRAMP1L	ENST00000397412_IVS9	MIDB,IAOD,BPHunter
chr16	19619597	19620295	+	C16orf62	ENST00000438132_IVS10	MIDB,IAOD,BPHunter
chr16	2256216	2256358	+	MLST8	ENST00000397124_IVS2,ENST00000563179_IVS3,ENST00000564088_IVS2,ENST00000565250_IVS2,ENST00000569417_IVS2,ENST00000569457_IVS3	MIDB,IAOD
chr16	2512241	2512415	+	C16orf59	ENST00000361837_IVS6,ENST00000483320_IVS5	MIDB,IAOD
chr16	2611910	2615553	+	PDPK1	ENST00000342085_IVS4	MIDB,IAOD,BPHunter
chr16	27782974	27784419	+	KIAA0556	ENST00000261588_IVS22	MIDB,IAOD,BPHunter
chr16	27784531	27786265	+	KIAA0556	ENST00000261588_IVS23	MIDB,IAOD
chr16	30129860	30133144	-	MAPK3	ENST00000263025_IVS2,ENST00000395202_IVS2	MIDB
chr16	30991516	30991805	+	SETD1A	ENST00000262519_IVS14	MIDB,IAOD
chr16	3533598	3534698	+	NAA60	ENST00000407558_IVS6,ENST00000414063_IVS5,ENST00000572584_IVS4,ENST00000575076_IVS5	MIDB,IAOD,BPHunter
chr16	46715413	46715990	-	VPS35	ENST00000299138_IVS3	MIDB,IAOD
chr16	50067418	50068012	+	CNEP1R1	ENST00000458059_IVS5	MIDB,IAOD
chr16	57201139	57206162	-	FAM192A	ENST00000309137_IVS4,ENST00000389447_IVS3,ENST00000562324_IVS4,ENST00000562406_IVS4,ENST00000564108_IVS5,ENST00000565458_IVS5,ENST00000566584_IVS5,ENST00000567044_IVS5,ENST00000567439_IVS4,ENST00000569266_IVS4	MIDB,IAOD
chr16	66766378	66768120	-	DYNC1LI2	ENST00000258198_IVS6	MIDB,IAOD
chr16	66967970	66968125	-	FAM96B	ENST00000422424_IVS1	MIDB
chr16	67227074	67227374	+	E2F4	ENST00000379378_IVS3	MIDB,IAOD
chr16	67435036	67440102	-	ZDHHC1	ENST00000348579_IVS3	MIDB,IAOD
chr16	67911310	67911411	+	EDC4	ENST00000358933_IVS5	MIDB,IAOD
chr16	67915749	67915856	+	EDC4	ENST00000358933_IVS22	MIDB,IAOD
chr16	67978835	67978989	-	SLC12A4	ENST00000316341_IVS23,ENST00000537830_IVS23,ENST00000541864_IVS23,ENST00000572037_IVS22	MIDB,IAOD
chr16	67984615	67984864	-	SLC12A4	ENST00000316341_IVS10,ENST00000537830_IVS10,ENST00000541864_IVS10,ENST00000572037_IVS9	MIDB,IAOD,BPHunter
chr16	70729527	70731041	-	VAC14	ENST00000261776_IVS16	MIDB,IAOD,BPHunter
chr16	70814843	70815771	-	VAC14	ENST00000261776_IVS8	MIDB,IAOD
chr16	75574073	75575247	-	TMEM231	ENST00000258173_IVS6,ENST00000568377_IVS5	MIDB,IAOD
chr16	83842352	83842909	+	HSBP1	ENST00000433866_IVS2,ENST00000570259_IVS2	MIDB,IAOD
chr16	84215665	84215807	-	TAF1C	ENST00000341690_IVS7,ENST00000566732_IVS7,ENST00000567759_IVS7,ENST00000570117_IVS3	MIDB,IAOD
chr16	84792414	84792968	+	USP10	ENST00000219473_IVS5,ENST00000570191_IVS6	MIDB,IAOD
chr16	88713584	88714452	-	CYBA	ENST00000261623_IVS2	MIDB,IAOD,BPHunter
chr16	88925200	88926070	+	TRAPPC2L	ENST00000301021_IVS2	MIDB,IAOD
chr17	17898426	17900773	+	LRRC48	ENST00000399182_IVS8,ENST00000399187_IVS8	MIDB,IAOD,BPHunter
chr17	17909568	17910337	+	LRRC48	ENST00000399182_IVS11,ENST00000399187_IVS11,ENST00000584166_IVS12	MIDB,IAOD
chr17	18003974	18004806	+	DRG2	ENST00000225729_IVS7	MIDB,IAOD
chr17	18133353	18135808	+	LLGL1	ENST00000316843_IVS2	MIDB,IAOD
chr17	26459702	26488185	+	NLK	ENST00000407008_IVS3	MIDB,IAOD
chr17	28847040	28849271	+	GOSR1	ENST00000225724_IVS8,ENST00000451249_IVS8,ENST00000467337_IVS8	MIDB,IAOD
chr17	30664974	30665226	-	C17orf75	ENST00000577809_IVS4	MIDB,IAOD,BPHunter
chr17	30677346	30678804	+	ZNF207	ENST00000321233_IVS1,ENST00000394670_IVS1,ENST00000394673_IVS1	MIDB
chr17	38337947	38340465	+	RAPGEFL1	ENST00000264644_IVS2,ENST00000436615_IVS2,ENST00000538884_IVS4,ENST00000538981_IVS1,ENST00000543876_IVS2	MIDB,IAOD
chr17	40925897	40926663	+	VPS25	ENST00000253794_IVS2	MIDB,IAOD
chr17	40950186	40950485	-	COA3	ENST00000328434_IVS1	MIDB,IAOD
chr17	42141303	42143831	-	LSM12	ENST00000591247_IVS2	MIDB,IAOD,BPHunter
chr17	42756412	42757952	-	CCDC43	ENST00000315286_IVS4	IAOD
chr17	42758012	42759370	-	CCDC43	ENST00000315286_IVS3	BPHunter
chr17	48639063	48646230	+	CACNA1G	ENST00000352832_IVS1,ENST00000358244_IVS1,ENST00000359106_IVS1,ENST00000360761_IVS1,ENST00000429973_IVS1,ENST00000442258_IVS1,ENST00000502264_IVS1,ENST00000507510_IVS1,ENST00000510115_IVS1,ENST00000512389_IVS1,ENST00000515165_IVS1,ENST00000515765_IVS1	MIDB,IAOD,BPHunter
chr17	5383903	5384615	-	DERL2	ENST00000158771_IVS4	MIDB,IAOD,BPHunter
chr17	5384710	5386128	-	DERL2	ENST00000158771_IVS3	MIDB,IAOD
chr17	53848547	53851084	+	PCTP	ENST00000268896_IVS3,ENST00000325214_IVS3	MIDB,IAOD
chr17	55944777	55945510	-	CUEDC1	ENST00000360238_IVS8,ENST00000407144_IVS8,ENST00000577830_IVS8	MIDB,IAOD
chr17	58531854	58533656	-	APPBP2	ENST00000083182_IVS10	MIDB
chr17	62049586	62049711	-	SCN4A	ENST00000578147_IVS2	MIDB,IAOD
chr17	65734472	65735047	+	NOL11	ENST00000253247_IVS14	MIDB,IAOD
chr17	73552225	73554235	+	LLGL2	ENST00000167462_IVS3,ENST00000375227_IVS3,ENST00000392550_IVS3,ENST00000578363_IVS4,ENST00000578536_IVS3,ENST00000579392_IVS4,ENST00000580578_IVS3,ENST00000581713_IVS2	MIDB,IAOD
chr17	73662652	73663123	-	RECQL5	ENST00000317905_IVS1,ENST00000340830_IVS1,ENST00000420326_IVS1	MIDB
chr17	74066526	74068388	-	SRP68	ENST00000307877_IVS1	MIDB,IAOD
chr17	7811829	7812014	+	CHD3	ENST00000330494_IVS35,ENST00000358181_IVS34	MIDB,IAOD,BPHunter
chr17	79210872	79211186	-	ENTHD2	ENST00000300714_IVS2	MIDB,IAOD
chr17	79650625	79650722	-	ARL16	ENST00000397498_IVS1	MIDB,IAOD
chr17	79864423	79864635	-	PCYT2	ENST00000538721_IVS8,ENST00000538936_IVS7	MIDB,IAOD
chr17	8077935	8079074	-	TMEM107	ENST00000316425_IVS3,ENST00000437139_IVS3,ENST00000533070_IVS3	MIDB,IAOD,BPHunter
chr17	8455463	8457272	-	MYH10	ENST00000269243_IVS7	MIDB,IAOD
chr17	9448600	9460750	-	STX8	ENST00000306357_IVS3,ENST00000573016_IVS4	MIDB,IAOD
chr18	10532793	10533532	+	NAPG	ENST00000322897_IVS3	MIDB,IAOD
chr18	198133	199201	+	USP14	ENST00000261601_IVS9,ENST00000582707_IVS8	MIDB,IAOD
chr18	21104139	21104392	+	C18orf8	ENST00000269221_IVS11	MIDB,IAOD
chr18	29496410	29497540	-	TRAPPC8	ENST00000283351_IVS3	MIDB,IAOD
chr18	34409160	34414282	+	KIAA1328	ENST00000280020_IVS1	MIDB,BPHunter
chr18	34465636	34539270	+	KIAA1328	ENST00000280020_IVS5,ENST00000591619_IVS5	MIDB,IAOD
chr18	59752498	59755988	-	PIGN	ENST00000357637_IVS25,ENST00000400334_IVS24	MIDB,IAOD,BPHunter
chr18	59954701	59958775	+	KIAA1468	ENST00000256858_IVS27,ENST00000398130_IVS26	MIDB,IAOD
chr18	67727279	67733064	-	RTTN	ENST00000255674_IVS35	MIDB
chr18	72009562	72010753	+	C18orf63	ENST00000579455_IVS10	MIDB,IAOD
chr18	77726679	77728088	+	HSBP1L1	ENST00000451882_IVS2	MIDB,IAOD
chr19	10694350	10694589	-	AP1M2	ENST00000250244_IVS2,ENST00000590923_IVS2	MIDB,IAOD
chr19	1089962	1090085	-	POLR2E	ENST00000215587_IVS5,ENST00000586746_IVS5	MIDB
chr19	1120023	1122137	-	SBNO2	ENST00000361757_IVS11,ENST00000438103_IVS8	MIDB,IAOD
chr19	11257966	11258493	-	SPC24	ENST00000592540_IVS4	MIDB
chr19	11258794	11259769	-	SPC24	ENST00000585567_IVS2,ENST00000592540_IVS2	MIDB,IAOD
chr19	11664626	11664825	-	ELOF1	ENST00000252445_IVS3,ENST00000586120_IVS3,ENST00000590700_IVS4	MIDB
chr19	1218500	1219322	+	STK11	ENST00000326873_IVS2	MIDB,IAOD
chr19	12830151	12831692	-	TNPO2	ENST00000356861_IVS2,ENST00000450764_IVS1,ENST00000588216_IVS3,ENST00000589337_IVS3,ENST00000590781_IVS2,ENST00000592287_IVS2	MIDB,IAOD
chr19	13260408	13260541	-	STX10	ENST00000343587_IVS2,ENST00000587230_IVS2	MIDB,IAOD
chr19	13414428	13414580	-	CACNA1A	ENST00000360228_IVS16,ENST00000573710_IVS16	MIDB,IAOD
chr19	13566027	13616745	-	CACNA1A	ENST00000360228_IVS1,ENST00000573710_IVS1	MIDB,IAOD,BPHunter
chr19	16314427	16317151	+	AP1M1	ENST00000291439_IVS2,ENST00000444449_IVS2,ENST00000590263_IVS3	MIDB,IAOD
chr19	17384995	17386609	+	BABAM1	ENST00000359435_IVS5,ENST00000598188_IVS5,ENST00000599474_IVS5,ENST00000601043_IVS5,ENST00000602066_IVS4	MIDB,IAOD
chr19	17886323	17886791	+	FCHO1	ENST00000252771_IVS13,ENST00000389133_IVS13,ENST00000539407_IVS14,ENST00000596536_IVS15,ENST00000596951_IVS13,ENST00000600676_IVS14	MIDB,IAOD
chr19	18856771	18857862	+	CRTC1	ENST00000321949_IVS3,ENST00000338797_IVS4,ENST00000594658_IVS3	MIDB,IAOD
chr19	18964160	18965409	+	UPF1	ENST00000262803_IVS8,ENST00000599848_IVS8	MIDB,IAOD
chr19	19241117	19243160	-	TMEM161A	ENST00000162044_IVS5	MIDB,IAOD
chr19	19312851	19313139	-	NR2C2AP	ENST00000331552_IVS4	MIDB,IAOD
chr19	19446545	19446930	+	MAU2	ENST00000392313_IVS2	MIDB,BPHunter
chr19	36634031	36636707	+	CAPNS1	ENST00000246533_IVS6,ENST00000588815_IVS6,ENST00000591041_IVS6	MIDB,IAOD
chr19	38911611	38911734	-	RASGRP4	ENST00000293062_IVS3,ENST00000426920_IVS3,ENST00000433821_IVS3,ENST00000586305_IVS3,ENST00000587738_IVS3	MIDB,IAOD
chr19	39114838	39116667	+	EIF3K	ENST00000248342_IVS3	MIDB,IAOD,BPHunter
chr19	39334745	39336289	-	HNRNPL	ENST00000221419_IVS4,ENST00000600873_IVS4	MIDB,IAOD,BPHunter
chr19	40486362	40486568	+	PSMC4	ENST00000157812_IVS9,ENST00000455878_IVS9	MIDB,IAOD
chr19	41249881	41249971	-	C19orf54	ENST00000378313_IVS4	MIDB
chr19	41895811	41897745	-	EXOSC5	ENST00000221233_IVS3	MIDB,IAOD
chr19	46137730	46141762	-	EML2	ENST00000245925_IVS3,ENST00000536630_IVS6,ENST00000587152_IVS6	MIDB,IAOD,BPHunter
chr19	46887136	46888060	+	PPP5C	ENST00000012443_IVS6	MIDB,IAOD
chr19	47584880	47585440	-	ZC3H4	ENST00000253048_IVS10	MIDB,IAOD
chr19	50306634	50308709	+	AP2A1	ENST00000354293_IVS18	MIDB,IAOD,BPHunter
chr19	50730224	50733781	+	MYH14	ENST00000425460_IVS8,ENST00000598205_IVS8,ENST00000599920_IVS8,ENST00000601313_IVS8	MIDB,IAOD
chr19	55824424	55828153	-	TMEM150B	ENST00000326652_IVS7,ENST00000438693_IVS7	MIDB,IAOD
chr19	8531273	8532418	+	HNRNPM	ENST00000325495_IVS7,ENST00000348943_IVS8	MIDB,IAOD
chr19	8619628	8620542	-	MYO1F	ENST00000338257_IVS2	MIDB
chr19	9939070	9939267	+	UBL5	ENST00000358666_IVS2,ENST00000586895_IVS2,ENST00000590068_IVS2	MIDB
chr19	9939551	9940640	+	UBL5	ENST00000358666_IVS4,ENST00000586895_IVS4,ENST00000590068_IVS4	MIDB,IAOD,BPHunter
chr2	112849361	112854620	+	TMEM87B	ENST00000283206_IVS11	MIDB,IAOD,BPHunter
chr2	112989525	112990836	-	ZC3H8	ENST00000409573_IVS6	MIDB,IAOD,BPHunter
chr2	11300821	11304329	+	PQLC3	ENST00000295083_IVS3	MIDB,IAOD
chr2	113074910	113079332	+	ZC3H6	ENST00000409871_IVS7	MIDB,IAOD,BPHunter
chr2	114390522	114391729	+	RABL2A	ENST00000393166_IVS3,ENST00000393167_IVS3,ENST00000413545_IVS3	MIDB,IAOD
chr2	11590253	11591776	-	E2F6	ENST00000381525_IVS4	MIDB,IAOD
chr2	118587043	118588157	+	DDX18	ENST00000263239_IVS13	MIDB,IAOD,BPHunter
chr2	118860898	118864312	+	INSIG2	ENST00000245787_IVS3	MIDB,IAOD
chr2	128388939	128389174	+	MYO7B	ENST00000409816_IVS35	MIDB
chr2	130930251	130930359	-	SMPD4	ENST00000351288_IVS6,ENST00000409031_IVS6	MIDB,IAOD
chr2	135676583	135677379	+	CCNT2	ENST00000264157_IVS1,ENST00000295238_IVS1	MIDB,IAOD
chr2	136511138	136511728	+	UBXN4	ENST00000272638_IVS3	MIDB,IAOD
chr2	163212992	163213267	+	GCA	ENST00000437150_IVS4	MIDB
chr2	166025336	166026939	-	SCN3A	ENST00000283254_IVS4,ENST00000409101_IVS4,ENST00000440431_IVS3,ENST00000453007_IVS5	MIDB,IAOD,BPHunter
chr2	166153646	166164357	+	SCN2A	ENST00000283256_IVS3,ENST00000375427_IVS2,ENST00000375437_IVS3,ENST00000424833_IVS3	MIDB,IAOD,BPHunter
chr2	166913011	166915079	-	SCN1A	ENST00000303395_IVS2,ENST00000375405_IVS2	MIDB,IAOD,BPHunter
chr2	167163110	167163465	-	SCN9A	ENST00000409435_IVS2,ENST00000409672_IVS3	MIDB,BPHunter
chr2	167330399	167330735	-	SCN7A	ENST00000409855_IVS3,ENST00000419992_IVS4,ENST00000441411_IVS3	MIDB,IAOD,BPHunter
chr2	173866073	173879191	+	RAPGEF4	ENST00000397081_IVS17	MIDB,IAOD,BPHunter
chr2	201457927	201459994	+	AOX1	ENST00000374700_IVS2,ENST00000454629_IVS2	MIDB,IAOD
chr2	20192928	20194059	-	MATN3	ENST00000407540_IVS7	MIDB,IAOD
chr2	202466608	202467946	-	ALS2CR11	ENST00000286195_IVS3,ENST00000439802_IVS3	MIDB,IAOD
chr2	206882538	206884459	-	INO80D	ENST00000403263_IVS7	MIDB,IAOD
chr2	214149344	214160787	+	SPAG16	ENST00000331683_IVS1,ENST00000432529_IVS1	MIDB,IAOD
chr2	216981566	216982468	+	XRCC5	ENST00000392133_IVS5	MIDB,IAOD
chr2	220091656	220092491	-	ATG9A	ENST00000361242_IVS4,ENST00000396761_IVS3,ENST00000409422_IVS2,ENST00000409618_IVS4,ENST00000428226_IVS4,ENST00000432520_IVS3,ENST00000434939_IVS3,ENST00000436856_IVS5,ENST00000439812_IVS4,ENST00000443140_IVS4,ENST00000457841_IVS4	MIDB,IAOD
chr2	224763788	224765899	-	WDFY1	ENST00000233055_IVS5	MIDB,IAOD
chr2	228147249	228148482	+	COL4A3	ENST00000396578_IVS32	MIDB
chr2	232087534	232091486	+	ARMC9	ENST00000349938_IVS6	MIDB,IAOD
chr2	232603899	232645774	-	PDE6D	ENST00000287600_IVS1	MIDB,IAOD
chr2	27853934	27854700	+	GPN1	ENST00000264718_IVS3,ENST00000424214_IVS3,ENST00000610189_IVS3	MIDB,IAOD
chr2	30959438	30961100	-	CAPN13	ENST00000295055_IVS17	MIDB,IAOD
chr2	31624195	31625913	-	XDH	ENST00000379416_IVS3	MIDB,IAOD
chr2	31626011	31628772	-	XDH	ENST00000379416_IVS2	MIDB,IAOD
chr2	33741712	33745018	+	RASGRP3	ENST00000402538_IVS5,ENST00000403687_IVS4,ENST00000407811_IVS3,ENST00000423159_IVS4,ENST00000437184_IVS4,ENST00000442390_IVS5,ENST00000444784_IVS4	MIDB,IAOD
chr2	38809311	38810982	-	HNRNPLL	ENST00000409636_IVS5,ENST00000410076_IVS5,ENST00000449105_IVS4	MIDB,IAOD,BPHunter
chr2	42508114	42509962	+	EML4	ENST00000318522_IVS7	MIDB,IAOD
chr2	44934602	44942425	+	CAMKMT	ENST00000378494_IVS6	MIDB,IAOD
chr2	46583948	46587776	+	EPAS1	ENST00000263734_IVS4,ENST00000449347_IVS5	MIDB
chr2	61172244	61175177	-	PUS10	ENST00000316752_IVS16,ENST00000407787_IVS16	MIDB,IAOD,BPHunter
chr2	85270789	85273226	+	KCMF1	ENST00000409785_IVS4	MIDB,IAOD
chr2	85826441	85826647	-	TMEM150A	ENST00000306353_IVS6,ENST00000334462_IVS7,ENST00000409668_IVS6	MIDB,IAOD
chr20	20003125	20006320	+	NAA20	ENST00000334982_IVS2	MIDB,IAOD
chr20	20026131	20028408	-	CRNKL1	ENST00000377327_IVS6,ENST00000377340_IVS6	MIDB,IAOD,BPHunter
chr20	20392793	20453472	-	RALGAPA2	ENST00000202677_IVS37	MIDB,IAOD,BPHunter
chr20	2842351	2842450	+	VPS16	ENST00000380445_IVS9,ENST00000417508_IVS7	MIDB,IAOD
chr20	2843581	2843710	+	VPS16	ENST00000380443_IVS1,ENST00000380445_IVS13	MIDB,IAOD
chr20	32265347	32266006	-	E2F1	ENST00000343380_IVS4	MIDB,IAOD
chr20	3233331	3234371	-	C20orf194	ENST00000252032_IVS36	MIDB,IAOD,BPHunter
chr20	36375010	36385960	+	CTNNBL1	ENST00000447935_IVS5	MIDB,IAOD
chr20	43922466	43922547	-	MATN4	ENST00000360607_IVS8,ENST00000372754_IVS9,ENST00000372756_IVS8	MIDB,IAOD
chr20	44672371	44672514	+	SLC12A5	ENST00000243964_IVS10,ENST00000454036_IVS10	MIDB,IAOD
chr20	44685943	44686152	+	SLC12A5	ENST00000243964_IVS25,ENST00000454036_IVS25	MIDB,IAOD
chr20	48479605	48481275	+	SLC9A8	ENST00000361573_IVS9	MIDB,IAOD,BPHunter
chr20	55910512	55910853	+	SPO11	ENST00000345868_IVS6,ENST00000371263_IVS7	MIDB,IAOD
chr20	62701175	62701612	+	TCEA2	ENST00000339217_IVS7,ENST00000343484_IVS6,ENST00000361317_IVS7,ENST00000440819_IVS6,ENST00000458442_IVS6	MIDB,IAOD
chr20	8708041	8709696	+	PLCB1	ENST00000338037_IVS17,ENST00000378637_IVS17,ENST00000378641_IVS17	MIDB,IAOD
chr20	9389365	9389703	+	PLCB4	ENST00000378493_IVS19,ENST00000378501_IVS19,ENST00000414679_IVS20	MIDB,IAOD,BPHunter
chr21	34953807	34954256	-	DONSON	ENST00000303071_IVS7	MIDB,IAOD,BPHunter
chr21	34963514	34968036	-	CRYZL1	ENST00000381554_IVS11	MIDB,IAOD
chr21	37710245	37711071	+	MORC3	ENST00000400485_IVS4	MIDB,IAOD
chr21	37717006	37717209	+	MORC3	ENST00000400485_IVS7	MIDB,IAOD
chr21	45499586	45499895	+	TRAPPC10	ENST00000291574_IVS12	MIDB,IAOD
chr21	45563244	45564702	+	C21orf33	ENST00000291577_IVS6,ENST00000348499_IVS5	MIDB,IAOD
chr22	17626008	17629337	-	CECR5	ENST00000155674_IVS3,ENST00000336737_IVS3	MIDB
chr22	19452798	19455395	-	UFD1L	ENST00000263202_IVS5	MIDB,IAOD
chr22	19493005	19494908	+	CDC45	ENST00000407835_IVS11	MIDB,IAOD
chr22	19885654	19886571	-	TXNRD2	ENST00000400518_IVS9,ENST00000400521_IVS9	MIDB,IAOD
chr22	20127416	20127637	+	ZDHHC8	ENST00000334554_IVS4,ENST00000405930_IVS4	MIDB,IAOD
chr22	21350402	21350984	+	LZTR1	ENST00000215739_IVS18	IAOD
chr22	22160329	22161952	-	MAPK1	ENST00000215832_IVS2,ENST00000398822_IVS2	MIDB,IAOD
chr22	24180042	24180538	-	DERL3	ENST00000318109_IVS4,ENST00000476077_IVS4	MIDB,IAOD
chr22	24180633	24180750	-	DERL3	ENST00000318109_IVS3,ENST00000476077_IVS3	MIDB
chr22	29656854	29659823	-	RHBDD3	ENST00000216085_IVS4,ENST00000414672_IVS4	MIDB,IAOD
chr22	30200820	30202204	-	ASCC2	ENST00000307790_IVS12,ENST00000397771_IVS13	MIDB,IAOD
chr22	31501273	31501643	-	SELM	ENST00000400299_IVS3,ENST00000402395_IVS5	MIDB,IAOD
chr22	31971379	31974367	+	SFI1	ENST00000400288_IVS10,ENST00000400289_IVS8,ENST00000432498_IVS10,ENST00000443326_IVS8	MIDB,IAOD
chr22	36716942	36717802	-	MYH9	ENST00000216181_IVS7	MIDB,IAOD
chr22	38935418	38945929	-	DMC1	ENST00000216024_IVS8	MIDB
chr22	39966994	39994155	+	CACNA1I	ENST00000401624_IVS1,ENST00000402142_IVS1,ENST00000404898_IVS1,ENST00000407673_IVS1	MIDB
chr22	41926893	41928097	-	POLR3H	ENST00000337566_IVS3,ENST00000355209_IVS4,ENST00000396504_IVS5,ENST00000407461_IVS5	MIDB,IAOD
chr22	42191852	42195257	+	MEI1	ENST00000401548_IVS30	MIDB,IAOD
chr22	42204998	42205882	+	CCDC134	ENST00000255784_IVS2	MIDB,IAOD
chr22	46202903	46238870	+	ATXN10	ENST00000252934_IVS10	MIDB,IAOD,BPHunter
chr22	50301593	50302891	-	ALG12	ENST00000330817_IVS6	MIDB,IAOD
chr22	50694124	50694238	-	MAPK12	ENST00000215659_IVS8	MIDB,IAOD
chr22	50704735	50704968	-	MAPK11	ENST00000330651_IVS8	MIDB,IAOD
chr22	51215178	51216379	-	RABL2B	ENST00000354869_IVS3,ENST00000395595_IVS4,ENST00000395598_IVS3	MIDB,IAOD
chr3	108285486	108287001	-	KIAA1524	ENST00000295746_IVS10,ENST00000491772_IVS10	MIDB,IAOD
chr3	112251628	112253115	-	ATG3	ENST00000283290_IVS11	MIDB,IAOD
chr3	112731659	112732118	-	C3orf17	ENST00000314400_IVS4	MIDB,IAOD
chr3	113139027	113144970	-	WDR52	ENST00000295868_IVS4	MIDB,IAOD
chr3	113500026	113503070	+	ATP6V1A	ENST00000273398_IVS3,ENST00000475322_IVS3	MIDB,IAOD
chr3	120673885	120760546	+	STXBP5L	ENST00000273666_IVS3,ENST00000495504_IVS3	MIDB,IAOD
chr3	12627299	12629089	-	RAF1	ENST00000251849_IVS13,ENST00000442415_IVS14	MIDB,IAOD
chr3	129231256	129233231	+	IFT122	ENST00000296266_IVS25,ENST00000347300_IVS23,ENST00000348417_IVS24,ENST00000349441_IVS21	MIDB,IAOD
chr3	129236438	129237949	+	IFT122	ENST00000296266_IVS28,ENST00000347300_IVS26,ENST00000348417_IVS27,ENST00000349441_IVS24	MIDB,IAOD
chr3	133547697	133553418	-	RAB6B	ENST00000285208_IVS7	MIDB,IAOD
chr3	13420481	13421062	-	NUP210	ENST00000254508_IVS7	MIDB,IAOD
chr3	142987823	143082325	-	SLC9A9	ENST00000316549_IVS14	MIDB,IAOD,BPHunter
chr3	143212607	143214176	-	SLC9A9	ENST00000316549_IVS10	MIDB,IAOD
chr3	143293036	143297426	-	SLC9A9	ENST00000316549_IVS7	MIDB,IAOD
chr3	14746126	14755513	+	C3orf20	ENST00000253697_IVS7,ENST00000412910_IVS7,ENST00000435614_IVS7	MIDB,IAOD
chr3	150387239	150391742	-	FAM194A	ENST00000295910_IVS11	MIDB,IAOD
chr3	155303984	155311729	-	PLCH1	ENST00000340059_IVS3,ENST00000447496_IVS3,ENST00000460012_IVS4,ENST00000494598_IVS3	MIDB,IAOD
chr3	156261059	156262096	-	SSR3	ENST00000265044_IVS4	MIDB,IAOD
chr3	160099513	160102351	-	IFT80	ENST00000326448_IVS2,ENST00000478536_IVS3,ENST00000489004_IVS3,ENST00000498409_IVS2	MIDB,IAOD
chr3	179292256	179294004	+	ACTL6A	ENST00000392662_IVS5,ENST00000429709_IVS5,ENST00000450518_IVS5	MIDB,IAOD,BPHunter
chr3	179526226	179527258	-	PEX5L	ENST00000263962_IVS12,ENST00000467460_IVS12,ENST00000485199_IVS11	MIDB
chr3	183960746	183961341	-	ALG3	ENST00000397676_IVS7	MIDB,IAOD
chr3	194336427	194337827	-	TMEM44	ENST00000347147_IVS6,ENST00000381975_IVS6,ENST00000392432_IVS7	MIDB,IAOD
chr3	194369534	194371609	-	LSG1	ENST00000265245_IVS10	MIDB,IAOD
chr3	195934375	195935258	-	ZDHHC19	ENST00000296326_IVS4	MIDB
chr3	196664520	196666121	-	NCBP2	ENST00000321256_IVS2	MIDB,IAOD,BPHunter
chr3	32576139	32578502	-	DYNC1LI1	ENST00000273130_IVS6	MIDB,IAOD
chr3	38053165	38057981	-	PLCD1	ENST00000334661_IVS3,ENST00000463876_IVS3	MIDB,IAOD
chr3	38663981	38671801	-	SCN5A	ENST00000333535_IVS3,ENST00000413689_IVS3,ENST00000414099_IVS2,ENST00000423572_IVS2	MIDB,IAOD,BPHunter
chr3	38830528	38833540	-	SCN10A	ENST00000449082_IVS2	MIDB,IAOD,BPHunter
chr3	38987004	38988279	-	SCN11A	ENST00000302328_IVS2,ENST00000444237_IVS2	MIDB,IAOD
chr3	45755572	45760991	+	SACM1L	ENST00000389061_IVS7	MIDB,IAOD
chr3	48727147	48728739	-	IP6K2	ENST00000328631_IVS4	MIDB,IAOD
chr3	49736539	49736900	+	RNF123	ENST00000327697_IVS10	MIDB,IAOD
chr3	49738143	49738923	+	RNF123	ENST00000327697_IVS15	MIDB,IAOD
chr3	49765712	49770223	-	IP6K1	ENST00000321599_IVS4,ENST00000395238_IVS3,ENST00000460540_IVS3	MIDB,IAOD
chr3	49866659	49866890	-	TRAIP	ENST00000331456_IVS14	MIDB,IAOD,BPHunter
chr3	50402402	50402505	-	CACNA2D2	ENST00000424201_IVS36,ENST00000479441_IVS37	MIDB
chr3	50402408	50402505	-	CACNA2D2	ENST00000266039_IVS36,ENST00000360963_IVS36	IAOD
chr3	51392455	51393519	+	DOCK3	ENST00000266037_IVS41	MIDB,IAOD
chr3	51451498	51452077	-	VPRBP	ENST00000423656_IVS9	MIDB,IAOD,BPHunter
chr3	52724721	52724960	+	GNL3	ENST00000394799_IVS7,ENST00000418458_IVS7	MIDB
chr3	53531489	53535641	+	CACNA1D	ENST00000288139_IVS2,ENST00000350061_IVS2	MIDB,IAOD
chr3	53761027	53764468	+	CACNA1D	ENST00000288139_IVS16,ENST00000350061_IVS15	MIDB,IAOD
chr3	55107585	55107803	+	CACNA2D3	ENST00000474759_IVS36,ENST00000490478_IVS35	MIDB,IAOD
chr3	59999879	60522592	-	FHIT	ENST00000468189_IVS5,ENST00000476844_IVS5,ENST00000488467_IVS6,ENST00000492590_IVS5	MIDB,IAOD
chr3	69113263	69117078	-	UBA3	ENST00000349511_IVS5,ENST00000361055_IVS6	MIDB,IAOD,BPHunter
chr3	81548379	81584345	-	GBE1	ENST00000429644_IVS14	MIDB,IAOD,BPHunter
chr4	10084803	10086066	-	WDR1	ENST00000499869_IVS9,ENST00000502702_IVS6	MIDB,IAOD,BPHunter
chr4	107016799	107037359	-	TBCK	ENST00000273980_IVS25,ENST00000361687_IVS22,ENST00000394706_IVS24,ENST00000394708_IVS24,ENST00000432496_IVS24	MIDB,IAOD,BPHunter
chr4	110739247	110740156	+	GAR1	ENST00000226796_IVS3,ENST00000394631_IVS3	MIDB,IAOD,BPHunter
chr4	122734536	122735020	+	EXOSC9	ENST00000243498_IVS9,ENST00000379663_IVS9	MIDB
chr4	1330783	1332209	+	MAEA	ENST00000264750_IVS6,ENST00000303400_IVS7	MIDB,IAOD
chr4	140258107	140262065	+	NAA15	ENST00000296543_IVS3,ENST00000398947_IVS3	MIDB,IAOD
chr4	154631642	154633626	-	RNF175	ENST00000347063_IVS8	MIDB,IAOD
chr4	154633729	154636680	-	RNF175	ENST00000347063_IVS7	MIDB,IAOD
chr4	16188502	16189842	-	TAPT1	ENST00000405303_IVS5	MIDB,IAOD,BPHunter
chr4	169846430	169847363	+	PALLD	ENST00000261509_IVS20	MIDB
chr4	177243395	177245331	+	SPCS3	ENST00000503362_IVS2	MIDB,IAOD,BPHunter
chr4	3240706	3241572	+	HTT	ENST00000355072_IVS66	MIDB,IAOD,BPHunter
chr4	41941401	41945763	+	TMEM33	ENST00000325094_IVS3,ENST00000504986_IVS3,ENST00000508448_IVS4,ENST00000513702_IVS4	MIDB,IAOD,BPHunter
chr4	57356812	57357596	+	SRP72	ENST00000342756_IVS15	MIDB,IAOD
chr4	6349738	6374249	-	PPP2R2C	ENST00000335585_IVS5,ENST00000515571_IVS6	MIDB,IAOD,BPHunter
chr4	83406873	83411213	-	TMEM150C	ENST00000449862_IVS7,ENST00000515780_IVS7	MIDB,IAOD,BPHunter
chr4	86989109	87019676	-	MAPK10	ENST00000359221_IVS9,ENST00000361569_IVS9,ENST00000395160_IVS4,ENST00000395161_IVS9,ENST00000395166_IVS9,ENST00000395169_IVS9	MIDB,IAOD
chr4	905576	906522	-	GAK	ENST00000314167_IVS3	MIDB,IAOD
chr5	10402252	10402495	+	MARCH6	ENST00000274140_IVS12	MIDB,IAOD,BPHunter
chr5	1052567	1053463	-	SLC12A7	ENST00000264930_IVS23	MIDB,IAOD
chr5	1078874	1079512	-	SLC12A7	ENST00000264930_IVS10	MIDB,IAOD,BPHunter
chr5	112321684	112327817	+	DCP2	ENST00000389063_IVS2,ENST00000515408_IVS2	MIDB,IAOD,BPHunter
chr5	140039420	140039699	+	IK	ENST00000417647_IVS14	MIDB,IAOD
chr5	140058713	140059372	-	HARS	ENST00000504156_IVS4	MIDB,IAOD
chr5	140073866	140075092	+	HARS2	ENST00000230771_IVS4	MIDB,IAOD,BPHunter
chr5	140906029	140907139	-	DIAPH1	ENST00000389054_IVS23	MIDB,IAOD
chr5	140957159	140957791	-	DIAPH1	ENST00000389054_IVS11	MIDB,IAOD
chr5	146017979	146030109	-	PPP2R2B	ENST00000336640_IVS5,ENST00000356826_IVS6,ENST00000394411_IVS6,ENST00000394413_IVS5,ENST00000394414_IVS6,ENST00000453001_IVS6,ENST00000504198_IVS6,ENST00000508545_IVS6	MIDB,IAOD,BPHunter
chr5	16780851	16781813	-	MYO10	ENST00000513610_IVS6	MIDB,IAOD
chr5	169477402	169482308	+	DOCK2	ENST00000256935_IVS41	MIDB,IAOD
chr5	170598291	170610170	+	RANBP17	ENST00000523189_IVS16	MIDB,IAOD,BPHunter
chr5	170632617	170640634	+	RANBP17	ENST00000523189_IVS20	MIDB,IAOD
chr5	179669756	179674438	-	MAPK9	ENST00000393360_IVS7,ENST00000452135_IVS7	MIDB,IAOD
chr5	34863160	34864541	+	TTC23L	ENST00000505624_IVS5	MIDB,IAOD,BPHunter
chr5	37364087	37364348	-	NUP155	ENST00000231498_IVS2,ENST00000381843_IVS2	MIDB
chr5	41803266	41805668	-	OXCT1	ENST00000196371_IVS9	MIDB,IAOD
chr5	43487214	43488010	-	C5orf34	ENST00000306862_IVS12	MIDB,IAOD
chr5	61800528	61800684	+	IPO11	ENST00000325324_IVS17,ENST00000409296_IVS17	MIDB,IAOD,BPHunter
chr5	68409055	68410246	+	SLC30A5	ENST00000396591_IVS6	MIDB,IAOD,BPHunter
chr5	70320234	70320441	-	NAIP	ENST00000517649_IVS1,ENST00000523981_IVS1	MIDB
chr5	72144326	72147070	+	TNPO1	ENST00000337273_IVS2	MIDB,IAOD,BPHunter
chr5	72347234	72348158	+	FCHO2	ENST00000430046_IVS12	MIDB,IAOD
chr5	76754950	76758919	-	WDR41	ENST00000296679_IVS4	MIDB,IAOD
chr5	79968678	79970801	+	MSH3	ENST00000265081_IVS6	MIDB,IAOD
chr5	848776	850495	-	ZDHHC11	ENST00000283441_IVS1	MIDB,IAOD,BPHunter
chr5	87502998	87516379	-	TMEM161B	ENST00000296595_IVS5	MIDB,IAOD
chr6	110059657	110062646	+	FIG4	ENST00000230124_IVS7	MIDB,IAOD
chr6	131914312	131915238	-	MED23	ENST00000354577_IVS24,ENST00000368058_IVS24,ENST00000368060_IVS23,ENST00000368068_IVS23	MIDB,IAOD
chr6	139109526	139113885	+	CCDC28A	ENST00000332797_IVS5	MIDB,IAOD
chr6	143753749	143754967	-	ADAT2	ENST00000237283_IVS3	MIDB,IAOD
chr6	147527205	147556385	+	STXBP5	ENST00000321680_IVS2,ENST00000367480_IVS2,ENST00000367481_IVS2	MIDB,IAOD
chr6	149833439	149838489	-	PPIL4	ENST00000253329_IVS11,ENST00000340881_IVS1	MIDB,IAOD
chr6	158053915	158066768	+	ZDHHC14	ENST00000359775_IVS5,ENST00000414563_IVS5	MIDB,IAOD
chr6	159049523	159050761	+	TMEM181	ENST00000367090_IVS14	MIDB,IAOD
chr6	160205880	160206417	-	TCP1	ENST00000321394_IVS5,ENST00000392168_IVS4	MIDB,IAOD
chr6	170033165	170034523	-	WDR27	ENST00000448612_IVS20	MIDB,IAOD
chr6	20483152	20486919	+	E2F3	ENST00000346618_IVS4	MIDB,IAOD,BPHunter
chr6	31837035	31837321	-	SLC44A4	ENST00000229729_IVS12	MIDB,IAOD,BPHunter
chr6	33235099	33235458	-	VPS52	ENST00000445902_IVS10	MIDB
chr6	33237335	33237520	-	VPS52	ENST00000445902_IVS4	MIDB,IAOD
chr6	33693394	33694507	-	IP6K3	ENST00000293756_IVS4	MIDB,IAOD,BPHunter
chr6	35842117	35854500	-	SRPK1	ENST00000373825_IVS6	MIDB,IAOD
chr6	36044386	36063763	+	MAPK14	ENST00000229794_IVS8,ENST00000310795_IVS8	IAOD,BPHunter
chr6	36044386	36067964	+	MAPK14	ENST00000229795_IVS8	MIDB
chr6	36104728	36106141	+	MAPK13	ENST00000211287_IVS8	MIDB,IAOD
chr6	39507998	39512330	-	KIF6	ENST00000287152_IVS12,ENST00000458470_IVS9	MIDB,IAOD
chr6	43496664	43498425	-	XPO5	ENST00000265351_IVS23	MIDB,IAOD
chr6	44148735	44148988	+	CAPN11	ENST00000398776_IVS18	MIDB,IAOD
chr6	71464769	71483052	+	SMAP1	ENST00000316999_IVS3,ENST00000370452_IVS3,ENST00000370455_IVS3	MIDB,IAOD,BPHunter
chr6	75966012	75968495	-	TMEM30A	ENST00000230461_IVS6,ENST00000370050_IVS6,ENST00000475111_IVS5	MIDB,IAOD
chr6	88375552	88376735	+	ORC3	ENST00000257789_IVS19,ENST00000392844_IVS19	MIDB,IAOD,BPHunter
chr6	89815250	89816872	-	SRSF12	ENST00000452027_IVS2	MIDB,IAOD
chr7	100246447	100247660	-	ACTL6B	ENST00000160382_IVS5	MIDB,IAOD
chr7	100452377	100453327	+	SLC12A9	ENST00000354161_IVS3,ENST00000434158_IVS3	MIDB,IAOD
chr7	104801061	104807823	-	SRPK2	ENST00000357311_IVS5,ENST00000393651_IVS6,ENST00000489828_IVS7	MIDB,IAOD
chr7	105187781	105189000	+	RINT1	ENST00000257700_IVS6	MIDB,IAOD
chr7	107718762	107720045	-	LAMB4	ENST00000205386_IVS15,ENST00000388781_IVS15,ENST00000414450_IVS15	MIDB,IAOD
chr7	111398847	111400236	-	DOCK4	ENST00000428084_IVS40,ENST00000437633_IVS39	MIDB
chr7	117824309	117825707	+	NAA38	ENST00000249299_IVS1	MIDB,IAOD
chr7	129520812	129592342	-	UBE2H	ENST00000355621_IVS1,ENST00000473814_IVS1	MIDB,IAOD,BPHunter
chr7	129680942	129688872	-	ZC3HC1	ENST00000358303_IVS2,ENST00000360708_IVS2	MIDB,IAOD
chr7	130040663	130041721	-	CEP41	ENST00000223208_IVS8,ENST00000343969_IVS8	MIDB,IAOD
chr7	133833073	133842787	+	LRGUK	ENST00000285928_IVS5	MIDB,IAOD,BPHunter
chr7	133979832	133981142	-	SLC35B4	ENST00000378509_IVS9	MIDB,IAOD
chr7	134891955	134893542	-	WDR91	ENST00000354475_IVS3	MIDB,IAOD
chr7	135329767	135330215	+	NUP205	ENST00000285968_IVS40	MIDB,IAOD
chr7	140453194	140453986	-	BRAF	ENST00000288602_IVS14	MIDB,IAOD,BPHunter
chr7	148427355	148451067	+	CUL1	ENST00000325222_IVS2,ENST00000409469_IVS2,ENST00000602748_IVS2	MIDB,IAOD
chr7	150751553	150752113	-	CDK5	ENST00000485972_IVS9	MIDB,IAOD
chr7	155093401	155093960	+	INSIG1	ENST00000340368_IVS3	MIDB,IAOD,BPHunter
chr7	156518220	156518457	-	LMBR1	ENST00000353442_IVS13,ENST00000415428_IVS14	MIDB,IAOD,BPHunter
chr7	16816004	16816666	+	TSPAN13	ENST00000262067_IVS2	MIDB,IAOD
chr7	22202160	22206687	-	RAPGEF5	ENST00000401957_IVS2	MIDB,IAOD
chr7	30661117	30661932	+	GARS	ENST00000389266_IVS11	MIDB,IAOD,BPHunter
chr7	32528265	32528860	-	LSM5	ENST00000450169_IVS2	MIDB,IAOD
chr7	38810855	38812121	-	VPS41	ENST00000310301_IVS13	MIDB
chr7	72925183	72936156	-	BAZ1B	ENST00000339594_IVS1,ENST00000404251_IVS1	MIDB,IAOD
chr7	73008734	73009966	-	MLXIPL	ENST00000313375_IVS15,ENST00000354613_IVS15,ENST00000414749_IVS15,ENST00000429400_IVS15	MIDB
chr7	75221833	75228501	-	HIP1	ENST00000336926_IVS2	MIDB,IAOD
chr7	75511555	75513015	+	RHBDD2	ENST00000006777_IVS2,ENST00000428119_IVS1	MIDB,IAOD
chr7	7613401	7613728	+	MIOS	ENST00000340080_IVS4,ENST00000405785_IVS3	MIDB,IAOD
chr7	81588674	81589035	-	CACNA2D1	ENST00000356860_IVS37	MIDB,IAOD,BPHunter
chr7	87839446	87840196	-	SRI	ENST00000265729_IVS4,ENST00000394641_IVS4	MIDB,IAOD
chr7	89887478	89891260	+	C7orf63	ENST00000389297_IVS3	MIDB,IAOD
chr7	99699396	99699502	+	AP4M1	ENST00000359593_IVS1,ENST00000421755_IVS1	MIDB,IAOD
chr8	101164145	101165521	+	POLR2K	ENST00000353107_IVS3	MIDB
chr8	113420643	113421147	-	CSMD3	ENST00000297405_IVS33,ENST00000343508_IVS34,ENST00000455883_IVS32	MIDB
chr8	120801145	120801831	-	TAF2	ENST00000378164_IVS12	MIDB,IAOD,BPHunter
chr8	121463563	121466086	+	MTBP	ENST00000305949_IVS4	MIDB
chr8	121473496	121475931	+	MTBP	ENST00000305949_IVS9	MIDB,IAOD
chr8	124035980	124037225	-	DERL1	ENST00000259512_IVS3,ENST00000405944_IVS3	MIDB,IAOD
chr8	140898214	140922390	-	TRAPPC9	ENST00000389328_IVS20	MIDB,IAOD,BPHunter
chr8	144695466	144695693	-	TSTA3	ENST00000425753_IVS9,ENST00000529064_IVS9	MIDB,IAOD
chr8	145139779	145139945	+	GPAA1	ENST00000355091_IVS8,ENST00000361036_IVS7	MIDB,IAOD
chr8	145298846	145299124	+	MROH1	ENST00000398656_IVS25,ENST00000528919_IVS25	MIDB,IAOD
chr8	15588239	15601046	+	TUSC3	ENST00000382020_IVS7,ENST00000503731_IVS7	MIDB,IAOD,BPHunter
chr8	19701750	19703214	+	INTS10	ENST00000397977_IVS15	MIDB,IAOD
chr8	21846595	21847854	+	XPO7	ENST00000252512_IVS16,ENST00000433566_IVS16	MIDB,IAOD,BPHunter
chr8	21851963	21853002	+	XPO7	ENST00000252512_IVS20,ENST00000433566_IVS20	MIDB,IAOD
chr8	25246749	25247721	+	DOCK5	ENST00000276440_IVS41	MIDB,IAOD,BPHunter
chr8	26218668	26220199	+	PPP2R2A	ENST00000380737_IVS6	MIDB,IAOD,BPHunter
chr8	28017974	28019513	+	ELP3	ENST00000256398_IVS13,ENST00000521015_IVS13	MIDB
chr8	30034731	30036923	+	DCTN6	ENST00000221114_IVS4	MIDB,IAOD
chr8	41363532	41364577	+	GOLGA7	ENST00000520817_IVS4	MIDB,IAOD
chr8	54897078	54899528	-	TCEA1	ENST00000396401_IVS5,ENST00000521604_IVS6	MIDB,IAOD,BPHunter
chr8	56723657	56725598	+	TGS1	ENST00000260129_IVS11	MIDB,IAOD,BPHunter
chr8	86115491	86118411	+	E2F5	ENST00000416274_IVS3,ENST00000418930_IVS3,ENST00000517476_IVS3	MIDB,BPHunter
chr8	94717239	94720238	+	FAM92A1	ENST00000518322_IVS4	MIDB,IAOD,BPHunter
chr8	95658511	95674499	+	ESRP1	ENST00000358397_IVS4,ENST00000423620_IVS4,ENST00000433389_IVS4,ENST00000454170_IVS4	MIDB,IAOD,BPHunter
chr8	95888514	95888673	+	INTS8	ENST00000523731_IVS25	MIDB,IAOD,BPHunter
chr8	99045888	99047884	+	MATN2	ENST00000520016_IVS17,ENST00000521689_IVS18,ENST00000522025_IVS17,ENST00000524308_IVS17	MIDB,BPHunter
chr9	100416191	100417161	+	NCBP1	ENST00000375147_IVS11	MIDB,IAOD
chr9	127631719	127635970	+	ARPC5L	ENST00000259477_IVS1,ENST00000353214_IVS3	MIDB,IAOD
chr9	130098516	130100394	+	GARNL3	ENST00000373387_IVS11	MIDB,IAOD
chr9	133574782	133576253	+	EXOSC2	ENST00000372351_IVS4,ENST00000372352_IVS5,ENST00000372358_IVS5	MIDB,IAOD
chr9	134465366	134467485	-	RAPGEF1	ENST00000372189_IVS15	MIDB,IAOD
chr9	140772670	140773505	+	CACNA1B	ENST00000371372_IVS1	MIDB,IAOD
chr9	140901337	140904461	+	CACNA1B	ENST00000371372_IVS16	MIDB,IAOD
chr9	27060650	27062615	+	IFT74	ENST00000380062_IVS19,ENST00000433700_IVS19,ENST00000443698_IVS19	MIDB,IAOD
chr9	34613869	34614038	-	DCTN3	ENST00000259632_IVS6,ENST00000341694_IVS6,ENST00000421919_IVS5	MIDB,IAOD
chr9	37495274	37495886	+	POLR1E	ENST00000377792_IVS6,ENST00000377798_IVS7	MIDB,IAOD
chr9	4834266	4841231	+	RCL1	ENST00000381750_IVS5	MIDB,IAOD
chr9	95078421	95080899	-	NOL8	ENST00000421075_IVS6,ENST00000432670_IVS6,ENST00000433029_IVS6,ENST00000442668_IVS6,ENST00000545558_IVS6	MIDB,IAOD
chrX	100532708	100533036	-	TAF7L	ENST00000324762_IVS7,ENST00000356784_IVS8,ENST00000372907_IVS8	MIDB,IAOD,BPHunter
chrX	106221430	106224120	-	MORC4	ENST00000255495_IVS7,ENST00000355610_IVS7	MIDB,IAOD
chrX	106228474	106229212	-	MORC4	ENST00000255495_IVS4,ENST00000355610_IVS4	MIDB,IAOD
chrX	119680472	119680990	-	CUL4B	ENST00000371322_IVS3,ENST00000371323_IVS3,ENST00000404115_IVS5	MIDB,IAOD
chrX	119742214	119744865	+	MCTS1	ENST00000371315_IVS4,ENST00000371317_IVS4	MIDB,IAOD
chrX	122744815	122745290	-	THOC2	ENST00000245838_IVS37,ENST00000355725_IVS37,ENST00000448128_IVS7	MIDB,IAOD
chrX	122771975	122772784	-	THOC2	ENST00000245838_IVS17,ENST00000355725_IVS17	MIDB,IAOD
chrX	128674456	128674720	+	OCRL	ENST00000357121_IVS1,ENST00000371113_IVS1	MIDB
chrX	128722241	128722862	+	OCRL	ENST00000357121_IVS20,ENST00000371113_IVS21	MIDB,IAOD
chrX	128946797	128947652	-	ZDHHC9	ENST00000357166_IVS7,ENST00000371064_IVS6,ENST00000433917_IVS4	MIDB,IAOD
chrX	129505619	129506882	+	SLC25A14	ENST00000218197_IVS9,ENST00000339231_IVS10,ENST00000361980_IVS9	MIDB,IAOD,BPHunter
chrX	135092743	135095107	+	SLC9A6	ENST00000370695_IVS7,ENST00000370698_IVS7,ENST00000370701_IVS8	MIDB,IAOD
chrX	135098918	135104744	+	SLC9A6	ENST00000370695_IVS10,ENST00000370698_IVS10,ENST00000370701_IVS11	MIDB,IAOD
chrX	135115653	135122234	+	SLC9A6	ENST00000370695_IVS14,ENST00000370698_IVS14,ENST00000370701_IVS15	MIDB,IAOD,BPHunter
chrX	13734209	13734652	-	TRAPPC2	ENST00000358231_IVS3,ENST00000380579_IVS4	MIDB,IAOD
chrX	138687939	138689849	-	MCF2	ENST00000338585_IVS13,ENST00000370573_IVS12,ENST00000370576_IVS12,ENST00000414978_IVS15,ENST00000446225_IVS3,ENST00000519895_IVS16,ENST00000520602_IVS15	MIDB
chrX	153047664	153048226	+	SRPK3	ENST00000370101_IVS5	MIDB,IAOD
chrX	153706751	153707066	-	LAGE3	ENST00000357360_IVS1	MIDB,IAOD
chrX	153813740	153814410	+	CTAG1A	ENST00000333128_IVS1	MIDB
chrX	153846530	153847200	-	CTAG1B	ENST00000328435_IVS1	MIDB
chrX	153880906	153881520	-	CTAG2	ENST00000369585_IVS1	MIDB,IAOD
chrX	154305565	154306890	+	BRCC3	ENST00000330045_IVS4,ENST00000369462_IVS4	MIDB
chrX	154464649	154467052	+	VBP1	ENST00000286428_IVS5	MIDB,IAOD
chrX	21899091	21900550	+	MBTPS2	ENST00000379484_IVS10	MIDB,IAOD,BPHunter
chrX	21996233	21996994	+	SMS	ENST00000379404_IVS4,ENST00000404933_IVS6	MIDB,IAOD
chrX	22010831	22012429	+	SMS	ENST00000379404_IVS8,ENST00000404933_IVS10	MIDB,IAOD,BPHunter
chrX	40570554	40571437	-	MED14	ENST00000324817_IVS7	MIDB,IAOD
chrX	46472830	46480411	-	SLC9A7	ENST00000328306_IVS15	MIDB,IAOD,BPHunter
chrX	46508233	46510544	-	SLC9A7	ENST00000328306_IVS10	MIDB,IAOD
chrX	47428433	47428937	+	ARAF	ENST00000377045_IVS12	MIDB
chrX	49079063	49079176	-	CACNA1F	ENST00000323022_IVS16,ENST00000376265_IVS16	MIDB,IAOD
chrX	53112488	53113726	+	TSPYL2	ENST00000375442_IVS1	MIDB,IAOD
chrX	69504180	69504437	+	RAB41	ENST00000276066_IVS7,ENST00000374473_IVS7	MIDB,IAOD,BPHunter
chrX	77096818	77109397	-	MAGT1	ENST00000358075_IVS7	MIDB,IAOD
chrX	96192351	96194264	+	DIAPH2	ENST00000324765_IVS11,ENST00000373049_IVS11	MIDB,IAOD,BPHunter
chrX	96502839	96603114	+	DIAPH2	ENST00000324765_IVS23,ENST00000373049_IVS23	MIDB,IAOD,BPHunter
chrY	6114796	6115396	+	TSPY2	ENST00000320701_IVS1	MIDB,IAOD
chrY	9175623	9176229	+	TSPY4	ENST00000383008_IVS1,ENST00000426950_IVS1	MIDB,IAOD
chrY	9195938	9196544	+	TSPY8	ENST00000287721_IVS1,ENST00000383000_IVS1	MIDB
chrY	9236562	9237168	+	TSPY3	ENST00000457222_IVS1	MIDB,IAOD
chrY	9305096	9305702	+	TSPY1	ENST00000451548_IVS1	MIDB,IAOD
chrY	9366021	9366627	+	TSPY10	ENST00000428845_IVS1,ENST00000444056_IVS1	MIDB,IAOD
