# Supplementary material for: Genome-wide detection of human variants that disrupt intronic branchpoints
Source: Proc Natl Acad Sci U S A. 2022 Oct 28;119(44):e2211194119. doi: 10.1073/pnas.2211194119 (PMC9636908; doi:10.1073/pnas.2211194119)
Supplement: Supplementary File [file pnas.2211194119.sd04.xlsx]

## Sheet: BPHunter_pathogenic_BP_variants
GENE	CHR	POS	REF	ALT	STRAND	MUT_HGVS	MUT_IVS	ZYGO	DIST_3SS	DISEASE	CONSEQUENCE	YEAR	PMID	DETECT	VAR_TYPE	BP_NAME	RANK	HIT_POS	BP_3SS	CONSENSUS	EVI	SOURCE_LIST	BP_MAF	BP_GERP	BP_PHYLOP	BP2_MAF	BP2_GERP	BP2_PHYLOP	IVS_TYPE	IVS_LEN	TRANSCRIPT_IVS	BPHUNTER_SCORE
ABCC8	chr11	17452526	T	C	-	g.17452526T>C	IVS11-20A>G	het	-20	Hyperinsulinemic hypoglycemia	partial retention of intron-11 (73nt)	1996	8751851	YES	snv	cBP_chr11_17452526_-_A	#1/2	0	-20	1:YTNAY	4	cBP_BPP,cBP_Branchpointer,cBP_LaBranchoR,cBP_BPHunter	.	-4.54	-0.291	.	-0.802	0.26	major	1244	ENST00000389817_IVS11	4
ALPL	chr1	21896764	CCCCGGCATGTGCTGACACAG	C	+	g.21896765_21896784del	IVS7-33_-14delCCCGGCATGTGCTGACACAG	hom	-33	Hypophosphatasia	complete skipping of exon-8 and exon-7/8	2017	27777120	YES	del-20nt	mBP_chr1_21896779_+_A	#1/1	-2|-1|0	-19	1:YTNAY	5	eBP_Pineda,cBP_BPP,cBP_Branchpointer,cBP_LaBranchoR,cBP_BPHunter	.	3.64	2.118	.	4.89	2.187	major	2057	ENST00000374832_IVS7,ENST00000374840_IVS7	10
BBS1	chr11	66287067	A	T	+	g.66287067A>T	IVS8-21A>T	het	-21	Retinitis pigmentosa	complete skipping of exon-8 and exon-7/8, partial skipping of exon-8 (30nt)	2021	33910932	YES	snv	cBP_chr11_66287067_+_A	#1/1	0	-21	3:TNA	3	cBP_BPP,cBP_Branchpointer,cBP_LaBranchoR	-5.154	2.09	0.225	.	4.49	1.839	major	3683	ENST00000318312_IVS7	5
BTK	chrX	100609705	T	C	-	g.100609705T>C	IVS15-23A>G	hemi	-23	Agammaglobulinemia	complete skipping of exon-16	1996	8695804	YES	snv	mBP_chrX_100609705_-_A	#1/1	0	-23	1:YTNAY	4	eBP_Pineda,cBP_BPP,cBP_Branchpointer,cBP_LaBranchoR	.	4.59	1.964	.	5.83	1.964	major	1357	ENST00000308731_IVS15	7
C21orf2	chr21	45750232	T	A	-	g.45750232T>A	IVS6-23A>T	hom	-23	Axial spondylometaphyseal dysplasia	complete retention of intron-6	2016	26974433	YES	snv	cBP_chr21_45750232_-_A	#2/3	0	-23	2:YTNA	3	cBP_BPP,cBP_Branchpointer,cBP_LaBranchoR	.	1.67	1.058	.	-6.08	-1.108	major	496	ENST00000339818_IVS6	4
CAPN3	chr15	42684807	CT	C	+	g.42684808del	IVS6-29delT	hom	-29	Calpainopathy	partial retention of intron-6 (389nt)	2019	31498126	YES	del-1nt	cBP_chr15_42684810_+_A	#1/1	-2	-27	1:YTNAY	3	cBP_BPP,cBP_Branchpointer,cBP_LaBranchoR	.	4.24	2.141	.	4.13	2.088	major	2542	ENST00000357568_IVS6,ENST00000397163_IVS6	7
CD40LG	chrX	135736499	CAAAATGAC	C	+	g.135736500_135736507del	IVS2-32_-25delAAAATGAC	hemi	-32	X-linked hyper-IgM syndrome	complete skipping of exon-3	2001	11358428	YES	del-8nt	cBP_chrX_135736506_+_A	#1/1	-2|-1|0	-26	3:TNA	2	cBP_BPP,cBP_LaBranchoR	.	4.57	1.757	.	4.57	1.757	major	3975	ENST00000370628_IVS2,ENST00000370629_IVS2	9
CDT1	chr16	88873665	A	G	+	g.88873665A>G	IVS8-24A>G	het	-24	Meier-Gorlin syndrome	complete retention of intron-8, complete skipping of exon-9	2020	33338304	YES	snv	mBP_chr16_88873665_+_A	#1/1	0	-24	1:YTNAY	5	eBP_Briese,cBP_BPP,cBP_Branchpointer,cBP_LaBranchoR,cBP_BPHunter	.	3.64	1.876	.	3.85	0.734	major	77	ENST00000301019_IVS8	7
COL4A5	chrX	107849932	A	G	+	g.107849932A>G	IVS28-40A>G	het	-40	Alport syndrome	complete skipping of exon-29, partial skipping of exon-29 (43nt)	2017	28570636	YES	snv	mBP_chrX_107849932_+_A	#1/1	0	-40	3:TNA	3	eBP_Pineda,cBP_BPP,cBP_LaBranchoR	.	3.82	0.575	.	3.6	1.649	major	3680	ENST00000328300_IVS28,ENST00000361603_IVS28	6
COL5A1	chr9	137686903	T	G	+	g.137686903T>G	IVS32-25T>G	het	-25	Ehlers-Danlos syndrome type II	partial skipping of exon-33 (45nt)	1998	9683580	YES	snv	cBP_chr9_137686905_+_A	#1/2	-2	-23	1:YTNAY	3	cBP_BPP,cBP_Branchpointer,cBP_LaBranchoR	.	3.75	1.566	.	3.75	1.566	major	5873	ENST00000371817_IVS32	6
COL7A1	chr3	48616971	T	C	-	g.48616971T>C	IVS58-23A>G	het	-23	Dystrophic epidermolysis bullosa	complete retention of intron-58 and intron-58/59, complete skipping of exon-59	2009	19416260	YES	snv	cBP_chr3_48616971_-_A	#1/1	0	-23	1:YTNAY	3	cBP_BPP,cBP_Branchpointer,cBP_LaBranchoR	.	4	1.939	.	3.83	1.884	major	72	ENST00000328333_IVS58	7
CPS1	chr2	211452758	A	G	+	g.211452758A>G	IVS6-24A>G	hom	-24	Hyperammonemia	complete skipping of exon-7	2019	32154057	YES	snv	mBP_chr2_211452758_+_A	#1/2	0	-24	1:YTNAY	4	eBP_Mercer,cBP_BPP,cBP_Branchpointer,cBP_LaBranchoR	.	1.12	0.341	.	4.57	1.118	major	5348	ENST00000233072_IVS6,ENST00000430249_IVS7	6
DYSF	chr2	71817308	A	G	+	g.71817308A>G	IVS31-33A>G	het	-33	Limb-girdle muscular dystrophy	complete retention of intron-31	2006	16606933	YES	snv	cBP_chr2_71817308_+_A	#2/2	0	-33	1:YTNAY	3	cBP_BPP,cBP_Branchpointer,cBP_LaBranchoR	.	4.9	1.847	.	4.9	1.847	major	524	ENST00000258104_IVS31,ENST00000394120_IVS31,ENST00000413539_IVS32,ENST00000429174_IVS31	5
ENG	chr9	130578354	A	G	-	g.130578354A>G	IVS12-22T>C	het	-22	pulmonary arterial hypertension	complete skipping of exon-13	2005	15687131	YES	snv	mBP_chr9_130578352_-_A	#1/2	-2	-20	1:YTNAY	4	eBP_Pineda,cBP_BPP,cBP_Branchpointer,cBP_LaBranchoR	.	2.94	0.725	.	4.1	1.854	major	1095	ENST00000344849_IVS13,ENST00000373203_IVS13	6
F8	chrX	154130469	T	C	-	g.154130469T>C	IVS18-27A>G	hemi	-27	Hemophilia A	complete skipping of exon-19	2020	32833809	YES	snv	cBP_chrX_154130469_-_A	#1/1	0	-27	3:TNA	2	cBP_BPP,cBP_LaBranchoR	.	-6.71	-1.48	.	2.05	0.173	major	1738	ENST00000360256_IVS18	4
F9	chrX	138619496	A	G	+	g.138619496A>G	IVS2-25A>G	hemi	-25	Hemophilia B	partial retention of intron-2 (25nt)	1999	10090477	YES	snv	cBP_chrX_138619496_+_A	#1/1	0	-25	1:YTNAY	2	cBP_BPP,cBP_LaBranchoR	.	3.93	0.588	.	5.14	1.717	major	188	ENST00000218099_IVS2	7
FAS	chr10	90770494	A	G	+	g.90770494A>G	IVS5-16A>G	hom	-16	Autoimmune lymphoproliferative syndrome	complete skipping of exon-6	2017	28668589	NO	.	.	.	.	.	.	.	.	.	.	.	.	.	.	.	.	.	.
FBN2	chr5	127670562	A	C	-	g.127670562A>C	IVS30-26T>G	het	-26	Congenital contractural arachnodactyly	complete skipping of exon-31	1997	9199560	YES	snv	mBP_chr5_127670560_-_A	#1/1	-2	-24	2:YTNA	4	eBP_Briese,cBP_BPP,cBP_Branchpointer,cBP_LaBranchoR	.	4.79	2.131	.	4.79	2.131	major	325	ENST00000508053_IVS36	6
FBN2	chr5	127671284	T	C	-	g.127671284T>C	IVS28-15A>G	het	-15	Congenital contractural arachnodactyly	complete skipping of exon-29	1997	9106527	NO	.	.	.	.	.	.	.	.	.	.	.	.	.	.	.	.	.	.
FGD1	chrX	54476768	GT	G	-	g.54476769del	IVS12-35delA	hom	-35	Aarskog–Scott syndrome	complete skipping of exon-13	2012	23169394	YES	del-1nt	mBP_chrX_54476769_-_A	#1/1	0	-35	1:YTNAY	5	eBP_Pineda,eBP_Briese,cBP_BPP,cBP_Branchpointer,cBP_LaBranchoR	.	3.69	1.678	.	3.69	1.678	major	5146	ENST00000375135_IVS12	7
HEXB	chr5	74014605	A	G	+	g.74014605A>G	IVS10-17A>G	hom	-17	Sandhoff disease	partial retention of intron-10 (37nt)	1998	9856491	NO	.	.	.	.	.	.	.	.	.	.	.	.	.	.	.	.	.	.
IKBKG	chrX	153788599	A	T	+	g.153788599A>T	IVS4-23A>T	hemi	-23	Ectodermal dysplasia with primary immunodeficiencies	complete skipping of exon-5 and exon-3/4/5/6, complete retention of intron-4	2016	27477329	YES	snv	mBP_chrX_153788599_+_A	#1/1	0	-23	2:YTNA	3	eBP_Mercer,cBP_BPP,cBP_LaBranchoR	.	-2.07	-0.393	.	1.88	1.122	major	1756	ENST00000369601_IVS4,ENST00000369606_IVS4,ENST00000369607_IVS4,ENST00000422680_IVS5,ENST00000440286_IVS4	4
ITGB2	chr21	46321660	A	C	-	g.46321660A>C	IVS5-12T>G	hom	-12	Leukocyte adhesion deficiency	partial skipping of exon-6 (149nt)	2002	11882363	NO	.	.	.	.	.	.	.	.	.	.	.	.	.	.	.	.	.	.
ITGB4	chr17	73732344	T	A	+	g.73732344T>A	IVS14-25T>A	het	-25	Epidermolysis bullosa with pyloric atresia	complete retention of intron-14 and intron-14/15	2015	25728941	YES	snv	cBP_chr17_73732346_+_A	#1/1	-2	-23	1:YTNAY	3	cBP_BPP,cBP_Branchpointer,cBP_LaBranchoR	.	2.05	0.624	.	3.44	1.702	major	133	ENST00000200181_IVS14,ENST00000449880_IVS13,ENST00000450894_IVS14,ENST00000579662_IVS14	7
ITGB4	chr17	73748508	T	A	+	g.73748508T>A	IVS31-19T>A	het	-19	Epidermolysis bullosa with pyloric atresia	complete retention of intron-31, partial skipping of exon-32 (38nt)	1999	10484780	YES	snv	cBP_chr17_73748510_+_A	#1/1	-2	-17	1:YTNAY	3	cBP_BPP,cBP_LaBranchoR,cBP_BPHunter	.	4.31	1.791	-4.855	4.31	1.791	major	89	ENST00000200181_IVS31,ENST00000449880_IVS30,ENST00000450894_IVS31,ENST00000579662_IVS31	6
KCNH2	chr7	150646165	T	C	-	g.150646165T>C	IVS9-28A>G	het	-28	Long QT syndrome	partial retention of intron-9 (147nt)	2009	19187913	YES	snv	cBP_chr7_150646165_-_A	#1/1	0	-28	2:YTNA	3	cBP_BPP,cBP_Branchpointer,cBP_LaBranchoR	.	3.12	0.624	.	1.67	0.624	major	1118	ENST00000262186_IVS9,ENST00000330883_IVS5	6
L1CAM	chrX	153131293	T	G	-	g.153131293T>G	IVS18-19A>C	hemi	-19	X-linked hydrocephalus	complete skipping of exon-19, partial retention of intron-18 (69nt)	1992	1303258	YES	snv	eBP_chrX_153131293_-_A	#2/3	0	-19	4:YNA	1	eBP_Mercer	.	-0.924	-0.042	.	3.15	1.553	major	829	ENST00000361699_IVS18,ENST00000370060_IVS19	1
LCAT	chr16	67976512	A	G	-	g.67976512A>G	IVS4-22T>C	het	-22	Fish-eye disease	complete retention of intron-4	1996	8755645	YES	snv	mBP_chr16_67976510_-_A	#1/2	-2	-20	1:YTNAY	4	eBP_Pineda,cBP_BPP,cBP_Branchpointer,cBP_BPHunter	.	0.454	0.375	.	3.22	0.963	major	83	ENST00000264005_IVS4	6
LIPC	chr15	58830518	A	G	+	g.58830518A>G	IVS1-14A>G	hom	-14	Hypertriglyceridemia and cardiovascular disease	complete retention of intron-1, partial retention of intron-1 (13nt, 78nt)	1996	8808756	NO	.	.	.	.	.	.	.	.	.	.	.	.	.	.	.	.	.	.
LMX1B	chr9	129377624	CGGCGCTGACGGCCGGGC	C	+	g.129377625_129377641del	IVS1-37_-21delGGCGCTGACGGCCGGGC	het	-37	Nail patella syndrome	complete skipping of exon-2	2000	10854116	YES	del-17nt	cBP_chr9_129377632_+_A	#1/1	-2|-1|0	-30	1:YTNAY	3	cBP_BPP,cBP_Branchpointer,cBP_LaBranchoR	.	3.9	1.626	-5.148	3.27	0.542	major	794	ENST00000373474_IVS1,ENST00000526117_IVS1,ENST00000561065_IVS1	9
MLH1	chr3	37090369	T	G	+	g.37090369T>G	IVS16-26T>G	n.a.	-26	Inherited cancer	complete skipping of exon-17	2021	34906448	YES	snv	mBP_chr3_37090371_+_A	#2/3	-2	-24	2:YTNA	3	eBP_Pineda,cBP_Branchpointer,cBP_LaBranchoR	.	3.35	0.828	-4.855	2.54	0.954	major	294	ENST00000231790_IVS17	3
MLH1	chr3	37090371	A	G	+	g.37090371A>G	IVS16-24A>G	n.a.	-24	Inherited cancer	complete skipping of exon-17	2021	34906448	YES	snv	mBP_chr3_37090371_+_A	#2/3	0	-24	2:YTNA	3	eBP_Pineda,cBP_Branchpointer,cBP_LaBranchoR	.	3.35	0.828	-4.855	2.54	0.954	major	294	ENST00000231790_IVS17	4
MSH2	chr2	47709894	A	G	+	g.47709894A>G	IVS15-24A>G	het	-24	Inherited cancer	complete skipping of exon-16 and 3’UTR, partial retention of intron-15 (85nt, 141nt)	2019	31843900	YES	snv	mBP_chr2_47709894_+_A	#1/1	0	-24	1:YTNAY	4	eBP_Mercer,cBP_BPP,cBP_Branchpointer,cBP_LaBranchoR	.	3.58	0.81	.	3.56	0.793	major	1907	ENST00000233146_IVS15	7
MSH6	chr2	48032731	T	G	+	g.48032731T>G	IVS4-26T>G	n.a.	-26	Inherited cancer	complete skipping of exon-5	2021	34906448	YES	snv	mBP_chr2_48032733_+_A	#2/3	-2	-24	1:YTNAY	5	eBP_Mercer,eBP_Taggart,eBP_Pineda,cBP_Branchpointer,cBP_LaBranchoR	.	-0.242	-0.227	.	-1.07	-0.18	major	590	ENST00000234420_IVS6	3
NPC1	chr18	21137182	T	C	-	g.21137182T>C	IVS6-28A>G	het	-28	Niemann-Pick type C disease	complete skipping of exon-7	2004	15459971	YES	snv	mBP_chr18_21137182_-_A	#1/1	0	-28	1:YTNAY	4	eBP_Pineda,cBP_BPP,cBP_Branchpointer,cBP_LaBranchoR	.	0.948	0.012	.	-3.08	-0.675	major	3040	ENST00000269228_IVS6	7
NTRK1	chr1	156843392	T	A	+	g.156843392T>A	IVS7-33T>A	het	-33	Congenital insensitivity to pain with anhidrosis	partial retention of intron-7 (137nt)	2000	10982191	YES	snv	cBP_chr1_156843394_+_A	#1/1	-2	-31	1:YTNAY	4	cBP_BPP,cBP_Branchpointer,cBP_LaBranchoR,cBP_BPHunter	.	1.11	0.074	.	-0.246	0.08	major	1877	ENST00000368196_IVS7,ENST00000392302_IVS8,ENST00000524377_IVS7	6
RB1	chr13	49039315	A	T	+	g.49039315A>T	IVS22-26A>T	hom	-26	Retinoblastoma	complete skipping of exon-24	2008	18181215	YES	snv	cBP_chr13_49039316_+_A	#1/2	-1	-25	3:TNA	2	cBP_BPP,cBP_Branchpointer	.	0.516	0.054	.	2.7	0.833	major	93	ENST00000267163_IVS22	2
SLC25A20	chr3	48921567	A	C	-	g.48921567A>C	IVS2-10T>G	het	-10	Carnitineacylcarnitine translocase deficiency	complete skipping of exon-3 and exon-3/4	2001	11592821	NO	.	.	.	.	.	.	.	.	.	.	.	.	.	.	.	.	.	.
SLC5A2	chr16	31499327	CGCAAGCGGGCAGCTGAACGCCC	C	+	g.31499327_31499349del	IVS7-31_-10delGCAAGCGGGCAGCTGAACGCCC	het	-31	Familial renal glycosuria	complete skipping of exon-8	2016	27666404	YES	del-22nt	cBP_chr16_31499343_+_A	#1/2	-2|-1|0	-16	2:YTNA	2	cBP_BPP,cBP_LaBranchoR	.	0.997	0.065	.	-3.16	-0.392	major	278	ENST00000330498_IVS7	6
TH	chr11	2187017	A	T	-	g.2187017A>T	IVS11-24T>A	het	-24	Extrapyramidal movement disorder	complete skipping of exon-12, partial retention of intron-11 (36nt)	2000	11281275	YES	snv	cBP_chr11_2187015_-_A	#3/3	-2	-22	1:YTNAY	3	cBP_BPP,cBP_Branchpointer,cBP_LaBranchoR	.	0.661	0.124	.	-1.97	-0.429	major	238	ENST00000352909_IVS10,ENST00000381175_IVS11,ENST00000381178_IVS11	3
TSC2	chr16	2138031	A	G	+	g.2138031A>G	IVS38-18A>G	het	-18	Tuberous sclerosis	complete retention of intron-38, partial skipping of exon-39 (74nt)	2000	11068191	YES	snv	cBP_chr16_2138031_+_A	#1/2	0	-18	3:TNA	3	cBP_BPP,cBP_Branchpointer,cBP_LaBranchoR	.	2.14	0.618	.	0.812	0.149	major	106	ENST00000219476_IVS39,ENST00000350773_IVS38,ENST00000401874_IVS37,ENST00000439673_IVS36	5
UROS	chr10	127477605	A	C	-	g.127477605A>C	IVS9-31T>G	hom	-31	Congenital erythropoietic porphyria	partial retention of intron-9 (81nt, 246nt, 358nt, 523nt)	2010	19965637	YES	snv	mBP_chr10_127477603_-_A	#1/1	-2	-29	2:YTNA	4	eBP_Pineda,cBP_BPP,cBP_Branchpointer,cBP_LaBranchoR	.	4.66	1.929	-4.554	2.18	0.801	major	5874	ENST00000368786_IVS8,ENST00000368797_IVS9	5
USH2A	chr1	216040529	T	C	-	g.216040529T>C	IVS43-17A>G	hom	-17	Usher syndrome	partial skipping of exon-44 (39nt)	2010	20052763	NO	.	.	.	.	.	.	.	.	.	.	.	.	.	.	.	.	.	.
VMA21	chrX	150572076	A	C	+	g.150572076A>C	IVS1-27A>C	hom	-27	Autophagic vacuolar myopathy	showed significant reduction of expression and activity	2013	23315026	YES	snv	mBP_chrX_150572076_+_A	#1/1	0	-27	1:YTNAY	4	eBP_Pineda,eBP_Briese,cBP_BPP,cBP_LaBranchoR	.	1.95	0.598	.	4.76	1.832	major	6269	ENST00000330374_IVS1	7
VMA21	chrX	150572076	A	T	+	g.150572076A>T	IVS1-27A>T	hom	-27	Autophagic vacuolar myopathy	showed significant reduction of expression and activity	2013	23315026	YES	snv	mBP_chrX_150572076_+_A	#1/1	0	-27	1:YTNAY	4	eBP_Pineda,eBP_Briese,cBP_BPP,cBP_LaBranchoR	.	1.95	0.598	.	4.76	1.832	major	6269	ENST00000330374_IVS1	7
VWF	chr12	6101204	T	A	-	g.6101204T>A	IVS37-20A>T	het	-20	von Willebrand disease	complete skipping of exon-38	2016	27317792	YES	snv	cBP_chr12_6101204_-_A	#1/2	0	-20	3:TNA	3	cBP_BPP,cBP_Branchpointer,cBP_LaBranchoR	-3.926	-0.593	0.081	.	2.56	0.588	major	1843	ENST00000261405_IVS37	3
XPC	chr3	14209889	A	T	-	g.14209889A>T	IVS3-9T>A	hom	-9	Xeroderma pigmentosum	complete skipping of exon-4	2004	14662655	NO	.	.	.	.	.	.	.	.	.	.	.	.	.	.	.	.	.	.
XPC	chr3	14209904	T	C	-	g.14209904T>C	IVS3-24A>G	hom	-24	Xeroderma pigmentosum	complete skipping of exon-4	2004	14662655	YES	snv	mBP_chr3_14209904_-_A	#1/1	0	-24	1:YTNAY	4	eBP_Pineda,cBP_BPP,cBP_Branchpointer,cBP_LaBranchoR	.	-0.629	0.007	.	1.35	0.577	major	2057	ENST00000285021_IVS3	6
