# Supplementary material for: Genome-wide detection of human variants that disrupt intronic branchpoints
Source: Proc Natl Acad Sci U S A. 2022 Oct 28;119(44):e2211194119. doi: 10.1073/pnas.2211194119 (PMC9636908; doi:10.1073/pnas.2211194119)
Supplement: Supplementary File [file pnas.2211194119.sd05.xlsx]

## Sheet: BPHunter_COSMIC
COSMIC_ID	Sample	Tissue	Histology	GENE	Gene_Func	CHR	POS	REF	ALT	STRAND	VAR_TYPE	GENE	RANK	HIT_POS	BP_3SS	CONSENSUS	EVI	SOURCE_LIST	BP_MAF	BP_GERP	BP_PHYLOP	BP2_MAF	BP2_GERP	BP2_PHYLOP	IVS_TYPE	IVS_LENGTH	TRANSCRIPT_IVS	BPHUNTER_SCORE
COSV99488139	GCYC_389_T	stomach	carcinoma	Unknown	cell_cycle	chr10	104240754	A	T	-	snv	ACTR1A	#2/2	-2	-30	1:YTNAY	6	eBP_Mercer,eBP_Pineda,eBP_Briese,cBP_BPP,cBP_Branchpointer,cBP_LaBranchoR	-5.156	3.31	0.386	.	3.44	1.005	major	166	ENST00000369905_IVS10	5
COSV65740999	A12-2A	large_intestine	carcinoma	Unknown	DNA_repair	chr20	43252998	T	C	-	snv	ADA	#1/2	-2	-26	0:none	2	eBP_Pineda,eBP_Briese	.	-2.72	-0.565	.	-1.43	-0.075	major	1239	ENST00000372874_IVS5	3
COSV62348363	44594	large_intestine	carcinoma	Unknown	cell_cycle	chr7	91708372	A	G	+	snv	AKAP9	#1/2	0	-21	3:TNA	2	cBP_BPP,cBP_Branchpointer	.	0.0487	0.142	.	1.31	0.395	major	1203	ENST00000356239_IVS30	5
COSV61975774	TCGA-AG-A02X-01	large_intestine	carcinoma	Unknown	cell_cycle	chr2	112582767	T	A	-	snv	ANAPC1	#1/2	0	-23	2:YTNA	3	cBP_BPP,cBP_Branchpointer,cBP_LaBranchoR	.	-7.49	-0.868	-2.32	0.956	0.442	major	609	ENST00000341068_IVS22	3
COSV56192316	TCGA-BL-A13I-01	urinary_tract	carcinoma	Unknown	cell_cycle	chr11	71821294	T	C	-	snv	ANAPC15	#1/2	0	-23	1:YTNAY	6	eBP_Mercer,eBP_Taggart,eBP_Pineda,cBP_BPP,cBP_Branchpointer,cBP_LaBranchoR	.	-0.199	0.17	.	2.23	1.012	major	318	ENST00000227618_IVS4	5
COSV61388738	HX9T	liver	carcinoma	Heterozygous	tumor_suppressor	chr1	27089436	A	G	+	snv	ARID1A	#2/2	0	-28	1:YTNAY	6	eBP_Mercer,eBP_Briese,cBP_BPP,cBP_Branchpointer,cBP_LaBranchoR,cBP_BPHunter	-4.554	4.32	2.177	.	3.5	1.067	major	653	ENST00000324856_IVS7	4
COSV61378445	BD109T	biliary_tract	carcinoma	Unknown	tumor_suppressor	chr1	27099287	TTTCCTCACTCTGGAGCAGGAGCAATTCAGTT	T	+	del-31nt	ARID1A	#1/2	-2|-1|0	-9	1:YTNAY	1	cBP_BPHunter	.	2.86	1.012	.	5.24	2.207	major	179	ENST00000324856_IVS13	8
COSV63387249	2014_Lung_sq_22_T	lung	carcinoma	Unknown	cell_cycle,tumor_suppressor	chr3	142275003	T	A	-	snv	ATR	#1/2	0	-22	0:none	2	eBP_Mercer,eBP_Pineda	.	2.16	0.333	.	-2.19	-0.191	major	243	ENST00000350721_IVS9	5
COSV51995383	THCC_12-2T	liver	other	Unknown	tumor_suppressor	chr16	397134	T	C	-	snv	AXIN1	#1/1	0	-28	1:YTNAY	4	cBP_BPP,cBP_Branchpointer,cBP_LaBranchoR,cBP_BPHunter	.	5.03	2.036	.	3.93	2.036	major	5262	ENST00000262320_IVS1	7
COSV56230430	NCI-H28	pleura	mesothelioma	Homozygous	tumor_suppressor	chr3	52441333	CTGGGGAAAAACAGAGTCAGGGCC	C	-	del-23nt	BAP1	#1/2	-2|-1|0	-17	1:YTNAY	2	cBP_BPP,cBP_BPHunter	.	4.55	0.971	.	4.51	2.193	major	82	ENST00000460680_IVS6	9
COSV54303984	BD152T	biliary_tract	carcinoma	Unknown	DNA_repair	chr19	45317832	A	C	+	snv	BCAM	#1/1	0	-29	2:YTNA	4	eBP_Briese,cBP_BPP,cBP_Branchpointer,cBP_LaBranchoR	.	3.37	1.793	.	1.22	0.194	major	315	ENST00000270233_IVS7	6
COSV54305705	tumor_4111326	haematopoietic_and_lymphoid_tissue	lymphoid_neoplasm	Unknown	DNA_repair	chr19	45321758	A	T	+	snv	BCAM	#1/1	0	-21	3:TNA	4	eBP_Pineda,cBP_BPP,cBP_Branchpointer,cBP_LaBranchoR	.	2.96	1.606	.	2.68	1.491	major	3761	ENST00000270233_IVS8	6
COSV61928098	SH-9771	soft_tissue	haemangioblastoma	Unknown	cell_cycle,tumor_suppressor	chr15	91306177	A	C	+	snv	BLM	#1/2	0	-19	1:YTNAY	1	cBP_Branchpointer	-5.156	3.68	0.832	.	-0.724	-0.311	major	1710	ENST00000355112_IVS7	4
COSV105267624	P440	haematopoietic_and_lymphoid_tissue	lymphoid_neoplasm	Unknown	cell_cycle,tumor_suppressor	chr15	91333843	CCTTATGAATCTAATAAGCTTTTGCTTTTATATCAGGTTATCTGTGC	C	+	del-46nt	BLM	#1/1	-2|-1|0	-23	1:YTNAY	3	cBP_BPP,cBP_Branchpointer,cBP_LaBranchoR	.	3.64	0.955	.	3.65	0.955	major	5567	ENST00000355112_IVS14	10
COSV58789249	8030032	pancreas	carcinoma	Unknown	apoptosis,cell_cycle,tumor_suppressor	chr17	41243074	A	T	-	snv	BRCA1	#1/2	-2	-23	2:YTNA	3	eBP_Mercer,cBP_BPP,cBP_Branchpointer	.	0.946	0.018	.	2.13	0.291	major	402	ENST00000357654_IVS10	5
COSV64363706	10	lung	carcinoma	Unknown	cell_cycle	chr10	124923298	T	G	+	snv	BUB3	#2/2	-2	-36	1:YTNAY	1	cBP_Branchpointer	.	6.17	2.371	.	5.04	1.142	major	991	ENST00000368865_IVS7	4
COSV52826858	A3	lung	carcinoma	Unknown	apoptosis	chr11	104897104	T	C	-	snv	CASP1	#1/2	0	-21	0:none	2	cBP_Branchpointer,cBP_LaBranchoR	.	-0.39	-0.065	-5.156	1.16	0.216	major	485	ENST00000533400_IVS8	3
COSV52904599	DN1401F	breast	carcinoma	Unknown	cell_cycle	chr19	30312868	A	G	+	snv	CCNE1	#2/2	0	-35	2:YTNA	2	cBP_Branchpointer,cBP_LaBranchoR	.	4.39	1.042	.	-2.6	-0.94	major	178	ENST00000262643_IVS8	4
COSV53530528	8067249	pancreas	carcinoma	Unknown	apoptosis	chr11	35231484	A	G	+	snv	CD44	#1/1	0	-28	1:YTNAY	3	cBP_BPP,cBP_Branchpointer,cBP_LaBranchoR	.	5.52	2.094	.	5.52	2.094	major	1758	ENST00000428726_IVS12	7
COSV57302813	HUB-02-B2-042	large_intestine	carcinoma	Unknown	apoptosis	chr12	9906206	T	G	-	snv	CD69	#1/2	0	-21	2:YTNA	1	cBP_Branchpointer	.	0.174	0.142	.	-3.16	-0.662	major	997	ENST00000228434_IVS4	4
COSV60523166	A-2A	large_intestine	carcinoma	Unknown	cell_cycle	chr1	43825837	T	G	+	snv	CDC20	#1/1	-2	-25	1:YTNAY	4	eBP_Briese,cBP_BPP,cBP_Branchpointer,cBP_LaBranchoR	.	2.84	0.84	.	2.84	1.992	major	95	ENST00000310955_IVS5	7
COSV52308480	78	kidney	carcinoma	Unknown	cell_cycle	chr1	1636098	CAGGGCACGGCTCTGTGGGTGC	C	-	del-21nt	CDK11A	#1/2	-2|-1|0	-19	4:YNA	4	eBP_Mercer,cBP_BPP,cBP_Branchpointer,cBP_LaBranchoR	.	0.374	0.101	.	0.698	0.282	major	248	ENST00000404249_IVS13	8
COSV99319432	GCYC_406_T	stomach	carcinoma	Unknown	cell_cycle	chr1	1636489	T	C	-	snv	CDK11A	#1/1	0	-25	2:YTNA	4	eBP_Mercer,cBP_BPP,cBP_Branchpointer,cBP_LaBranchoR	.	0.585	0.163	.	-0.292	-0.079	major	616	ENST00000404249_IVS12	6
COSV104713490	2841129	prostate	carcinoma	Unknown	tumor_suppressor	chr17	37682091	A	G	+	snv	CDK12	#1/2	0	-26	1:YTNAY	4	eBP_Pineda,eBP_Briese,cBP_Branchpointer,cBP_LaBranchoR	-3.264	0.951	0.302	.	2.17	0.801	major	978	ENST00000447079_IVS12	5
COSV57186703	44594	large_intestine	carcinoma	Unknown	apoptosis,cell_cycle	chr12	56361796	T	A	+	snv	CDK2	#1/1	-2	-35	1:YTNAY	5	eBP_Briese,cBP_BPP,cBP_Branchpointer,cBP_LaBranchoR,cBP_BPHunter	.	0	-2.205	-4.554	0.781	0.03	major	114	ENST00000266970_IVS2	6
COSV58686142	PD4844a	breast	carcinoma	Unknown	cell_cycle,tumor_suppressor	chr9	21968271	A	C	-	snv	CDKN2A	#1/1	-2	-28	1:YTNAY	4	eBP_Pineda,cBP_BPP,cBP_Branchpointer,cBP_LaBranchoR	.	2.96	1.624	.	2.77	1.552	major	2659	ENST00000304494_IVS2	7
COSV67883543	tumor_4184437	haematopoietic_and_lymphoid_tissue	lymphoid_neoplasm	Unknown	cell_cycle	chr13	25463572	GAG	G	-	del-2nt	CENPJ	#1/2	-2	-33	1:YTNAY	1	cBP_LaBranchoR	.	-3.97	-0.411	.	-0.154	-0.086	major	3242	ENST00000381884_IVS10	3
COSV54467853	RK219_C01	liver	carcinoma	Unknown	cell_cycle	chr5	64848405	T	C	-	snv	CENPK	#1/1	0	-29	3:TNA	4	eBP_Briese,cBP_BPP,cBP_Branchpointer,cBP_LaBranchoR	-4.855	5.86	2.244	.	4.55	2.175	major	2247	ENST00000396679_IVS3	5
COSV54041675	HUB-02-B2-042	large_intestine	carcinoma	Unknown	cell_cycle	chr11	117232525	G	A	+	snv	CEP164	#2/2	-2	-24	0:none	1	cBP_Branchpointer	.	2.69	0.965	.	1.08	0.718	major	9846	ENST00000278935_IVS5	3
COSV58063698	HCC139T	liver	carcinoma	Heterozygous	cell_cycle	chr18	13052898	GAG	G	+	del-2nt	CEP192	#1/1	0	-19	3:TNA	4	eBP_Pineda,eBP_Briese,cBP_BPP,cBP_LaBranchoR	.	-0.671	-0.089	-5.034	-5.1	-0.887	major	3027	ENST00000506447_IVS17	4
COSV58071576	T578	large_intestine	carcinoma	Unknown	cell_cycle	chr18	13059055	A	G	+	snv	CEP192	#1/2	0	-26	3:TNA	5	eBP_Taggart,eBP_Pineda,cBP_BPP,cBP_Branchpointer,cBP_LaBranchoR	.	1.99	0.887	-5.156	0.51	0.081	major	1348	ENST00000506447_IVS20	5
COSV61167915	ZZUFHECRKL-G073T	oesophagus	carcinoma	Unknown	cell_cycle	chr20	34082333	A	T	+	snv	CEP250	#1/2	0	-18	1:YTNAY	3	eBP_Mercer,eBP_Pineda,cBP_LaBranchoR	-5.156	3.96	1.782	.	1.64	-0.067	major	951	ENST00000397527_IVS23	5
COSV100009908	TCGA-AR-A2LR-01	breast	carcinoma	Unknown	apoptosis	chr2	202014451	T	A	+	snv	CFLAR	#1/1	-2	-24	2:YTNA	5	eBP_Pineda,eBP_BPHunter,cBP_BPP,cBP_Branchpointer,cBP_LaBranchoR	.	2.45	0.765	.	0.193	0.077	major	701	ENST00000309955_IVS7	6
COSV58900639	BD232T	biliary_tract	carcinoma	Unknown	tumor_suppressor	chr12	6687099	T	A	-	snv	CHD4	#1/2	0	-16	2:YTNA	3	eBP_Mercer,eBP_Pineda,cBP_BPP	.	5.51	2.217	.	5.51	2.217	minor	111	ENST00000544040_IVS36	5
COSV100539467	43	stomach	carcinoma	Unknown	tumor_suppressor	chr12	6690373	T	C	-	snv	CHD4	#1/1	0	-34	1:YTNAY	4	eBP_Pineda,cBP_BPP,cBP_Branchpointer,cBP_LaBranchoR	.	5.67	2.288	.	4.06	1.035	major	117	ENST00000544040_IVS32	7
COSV58901197	HCC68T	liver	carcinoma	Heterozygous	tumor_suppressor	chr12	6697147	T	A	-	snv	CHD4	#2/2	0	-32	0:none	4	eBP_Mercer,eBP_Pineda,eBP_Briese,cBP_LaBranchoR	.	2.23	0.398	.	1.64	0.12	major	348	ENST00000544040_IVS23	4
COSV100537506	140	stomach	carcinoma	Unknown	tumor_suppressor	chr12	6703838	T	C	-	snv	CHD4	#1/2	0	-22	1:YTNAY	4	eBP_Briese,cBP_BPP,cBP_Branchpointer,cBP_LaBranchoR	.	4.5	1.901	.	3.35	0.773	major	683	ENST00000544040_IVS14	6
COSV57327882	CHG-2009-20710T	liver	other	Unknown	cell_cycle	chr17	78971039	A	T	+	snv	CHMP6	#1/1	0	-22	1:YTNAY	5	eBP_Briese,eBP_BPHunter,cBP_BPP,cBP_Branchpointer,cBP_LaBranchoR	.	1.33	-0.069	.	3.77	1.355	major	188	ENST00000325167_IVS5	6
COSV54706194	sysucc-880T	large_intestine	carcinoma	Unknown	cell_cycle	chr16	69154578	C	A	-	snv	CHTF8	#1/2	-2	-24	0:none	3	eBP_Mercer,eBP_Pineda,eBP_Briese	.	1.98	0.636	.	4.13	1.224	major	403	ENST00000448552_IVS3	5
COSV104653995	GPM_053	skin	malignant_melanoma	Unknown	tumor_suppressor	chr16	11017054	A	G	+	snv	CIITA	#2/2	0	-31	1:YTNAY	2	cBP_Branchpointer,cBP_BPHunter	.	0.436	0.207	.	0.228	0.112	major	737	ENST00000324288_IVS18	5
COSV100371662	118	stomach	carcinoma	Unknown	cell_cycle	chr11	46799887	A	T	-	snv	CKAP5	#1/2	-2	-22	2:YTNA	4	eBP_Pineda,cBP_BPP,cBP_Branchpointer,cBP_LaBranchoR	.	1.74	0.352	.	0.546	0.053	major	146	ENST00000529230_IVS21	5
COSV56373041	HUB-02-B2-093	large_intestine	carcinoma	Unknown	cell_cycle	chr11	46802051	A	C	-	snv	CKAP5	#1/2	-2	-14	2:YTNA	1	cBP_BPP	.	5.38	2.038	.	2.86	0.844	major	2788	ENST00000529230_IVS18	4
COSV52137008	SHIN-3	ovary	carcinoma	Heterozygous	apoptosis,cell_cycle	chr16	3795359	GGAGGCAAAGAAGGCGCACTGTT	G	-	del-22nt	CREBBP	#1/1	-1|0	-25	1:YTNAY	3	cBP_BPP,cBP_Branchpointer,cBP_LaBranchoR	.	-0.931	-0.222	.	1.76	0.057	major	4272	ENST00000262367_IVS21	5
COSV62695906	T116	large_intestine	carcinoma	Unknown	apoptosis	chr3	41277809	T	G	+	snv	CTNNB1	#2/2	-2	-29	1:YTNAY	6	eBP_Mercer,eBP_Taggart,eBP_Pineda,cBP_BPP,cBP_Branchpointer,cBP_LaBranchoR	.	0.275	0.044	.	2.72	0.839	major	505	ENST00000349496_IVS11	5
COSV65477593	HCC74T	liver	carcinoma	Heterozygous	apoptosis	chr1	10529422	T	C	-	snv	DFFA	#1/2	0	-27	3:TNA	3	eBP_Pineda,cBP_Branchpointer,cBP_LaBranchoR	.	2.6	0.28	-4.554	3.94	0.875	major	2984	ENST00000377038_IVS1	5
COSV58631316	P-0005970-T03-IM5	prostate	carcinoma	Heterozygous	tumor_suppressor	chr14	95557448	TGCAATCAAAATGAAAGAATAATATGAATAATATCTCTGAAGTTGTTTTTAATTTTGTGGGTTTTTTTCTTTCTAAAGGGAGCCAACAATACCT	T	-	del-93nt	DICER1	#1/1	-2|-1|0	-26	1:YTNAY	3	cBP_BPP,cBP_Branchpointer,cBP_LaBranchoR	.	1.65	0.022	.	1.79	0.045	major	93	ENST00000343455_IVS25	10
COSV104413772	F81_339102	large_intestine	carcinoma	Unknown	tumor_suppressor	chr14	95557472	TGAATAATAT	T	-	del-9nt	DICER1	#1/1	-2|-1	-26	1:YTNAY	3	cBP_BPP,cBP_Branchpointer,cBP_LaBranchoR	.	1.65	0.022	.	1.79	0.045	major	93	ENST00000343455_IVS25	7
COSV56774554	HUB-02-B2-042	large_intestine	carcinoma	Unknown	apoptosis	chr12	32884758	A	G	+	snv	DNM1L	#1/2	0	-30	0:none	3	eBP_Mercer,eBP_Briese,cBP_LaBranchoR	.	2.49	1.088	.	1.6	0.988	major	342	ENST00000549701_IVS11	5
COSV57249137	P39_CTC_WGA_2	large_intestine	carcinoma	Unknown	apoptosis	chr12	56477508	A	G	+	snv	ERBB3	#1/1	0	-27	2:YTNA	3	cBP_BPP,cBP_Branchpointer,cBP_LaBranchoR	.	-6.52	-0.822	.	-6.39	-1.493	major	3368	ENST00000267101_IVS1	4
COSV55539991	BN24	liver	carcinoma	Unknown	DNA_repair,tumor_suppressor	chr19	45872270	T	C	-	snv	ERCC2	#1/2	0	-20	2:YTNA	3	cBP_BPP,cBP_Branchpointer,cBP_LaBranchoR	.	4.71	2.05	.	2.89	0.896	major	77	ENST00000391945_IVS3	5
COSV61313354	NYZ-1200985T	stomach	carcinoma	Unknown	DNA_repair,tumor_suppressor	chr16	14020389	G	A	+	snv	ERCC4	#2/2	-2	-27	0:none	1	cBP_LaBranchoR	.	2.32	0.413	.	1.56	0.779	major	4349	ENST00000311895_IVS2	3
COSV56884169	16-2	large_intestine	carcinoma	Unknown	tumor_suppressor	chr12	22837787	A	T	+	snv	ETNK1	#1/2	0	-29	1:YTNAY	6	eBP_Mercer,eBP_Briese,cBP_BPP,cBP_Branchpointer,cBP_LaBranchoR,cBP_BPHunter	.	3.88	0.938	.	3.83	0.876	major	325	ENST00000266517_IVS7	6
COSV61317234	2014_Lung_sq_48_T	lung	carcinoma	Unknown	apoptosis	chr11	46748017	C	G	+	snv	F2	#2/2	-2	-29	4:YNA	1	cBP_BPP	.	-7.97	-1.2	.	1.21	0.416	major	324	ENST00000311907_IVS7	3
COSV52278319	1090	haematopoietic_and_lymphoid_tissue	lymphoid_neoplasm	Unknown	tumor_suppressor	chr2	48040538	T	C	-	snv	FBXO11	#1/2	0	-22	3:TNA	4	eBP_Briese,cBP_BPP,cBP_Branchpointer,cBP_LaBranchoR	.	-0.647	-0.163	.	3	0.722	major	413	ENST00000403359_IVS17	3
COSV53123351	8044436	pancreas	carcinoma	Unknown	apoptosis	chr17	72862402	T	G	-	snv	FDXR	#1/1	0	-36	2:YTNA	3	eBP_Briese,cBP_BPP,cBP_LaBranchoR	.	1.59	0.442	.	-5.59	-0.736	major	201	ENST00000293195_IVS4	6
COSV59309586	HUB-02-B2-045	large_intestine	carcinoma	Unknown	tumor_suppressor	chr3	59997154	T	C	-	snv	FHIT	#1/2	0	-28	1:YTNAY	5	eBP_Pineda,cBP_BPP,cBP_Branchpointer,cBP_LaBranchoR,cBP_BPHunter	-4.855	1.78	0.404	-4.855	5.57	2.135	major	2606	ENST00000492590_IVS6	5
COSV99164652	TCGA-EO-A3KX-01	endometrium	carcinoma	Unknown	DNA_repair	chr14	24702406	A	G	+	snv	GMPR2	#2/2	0	-19	1:YTNAY	3	eBP_Mercer,cBP_Branchpointer,cBP_LaBranchoR	.	-4.15	-0.796	.	0.656	0.098	major	241	ENST00000399440_IVS1	3
COSV56377602	8064559	pancreas	carcinoma	Unknown	DNA_repair	chr11	18380046	C	G	+	snv	GTF2H1	#1/2	-2	-24	4:YNA	2	eBP_Mercer,cBP_Branchpointer	-3.449	-7.34	-1.831	.	-0.0624	0.108	major	482	ENST00000265963_IVS12	4
COSV71888970	sysucc-880T	large_intestine	carcinoma	Unknown	cell_cycle	chr22	46708015	A	G	+	snv	GTSE1	#1/1	0	-23	1:YTNAY	3	cBP_BPP,cBP_Branchpointer,cBP_LaBranchoR	.	-1.8	-0.204	.	4.64	2.025	major	3197	ENST00000454366_IVS4	5
COSV57847607	A9	lung	carcinoma	Homozygous	cell_cycle	chrX	152720002	GGGAG	G	-	del-4nt	HAUS7	#1/2	-2|-1|0	-37	0:none	1	cBP_LaBranchoR	.	-0.988	-0.376	.	-0.988	-0.781	major	1033	ENST00000370211_IVS8	3
COSV99354969	7	stomach	carcinoma	Unknown	cell_cycle	chr14	102550922	T	C	-	snv	HSP90AA1	#1/2	0	-21	2:YTNA	6	eBP_Mercer,eBP_Pineda,eBP_Briese,cBP_BPP,cBP_Branchpointer,cBP_LaBranchoR	.	-0.0343	-0.22	.	-1.63	0.093	major	116	ENST00000216281_IVS5	3
COSV51840478	BD173T	biliary_tract	carcinoma	Unknown	cell_cycle	chr7	48005059	T	C	-	snv	HUS1	#1/1	0	-24	2:YTNA	4	eBP_Briese,cBP_BPP,cBP_Branchpointer,cBP_LaBranchoR	.	-1.8	-0.507	.	1.06	-0.003	major	2367	ENST00000258774_IVS7	4
COSV51289854	PD18733a	breast	carcinoma	Unknown	tumor_suppressor	chr7	151848687	T	C	-	snv	KMT2C	#1/1	0	-21	1:YTNAY	5	eBP_Briese,cBP_BPP,cBP_Branchpointer,cBP_LaBranchoR,cBP_BPHunter	.	4.1	1.806	.	3.58	0.761	major	1123	ENST00000262189_IVS49	7
COSV51443853	RK015_C01	liver	carcinoma	Heterozygous	tumor_suppressor	chr7	151853168	T	G	-	snv	KMT2C	#1/2	0	-26	1:YTNAY	5	eBP_Mercer,eBP_Taggart,eBP_Pineda,cBP_Branchpointer,cBP_LaBranchoR	.	-11.4	-2.468	.	-2.52	-0.295	major	147	ENST00000262189_IVS45	4
COSV101184026	TCGA-HU-A4GT-01	stomach	carcinoma	Unknown	apoptosis	chr12	53346481	A	G	+	snv	KRT18	#1/2	0	-25	3:TNA	6	eBP_Mercer,eBP_Taggart,eBP_Pineda,eBP_Briese,cBP_BPP,cBP_Branchpointer	.	3.45	1.823	.	3.45	1.823	major	379	ENST00000388835_IVS6	5
COSV64719942	sysucc-2215T	large_intestine	carcinoma	Unknown	cell_cycle	chr20	39977706	A	C	+	snv	LPIN3	#1/2	0	-26	3:TNA	5	eBP_Pineda,eBP_BPHunter,cBP_BPP,cBP_Branchpointer,cBP_LaBranchoR	.	4.89	2.137	.	3.69	2.137	major	204	ENST00000373257_IVS4	5
COSV57717470	8030032	pancreas	carcinoma	Unknown	cell_cycle	chr6	52142520	A	C	-	snv	MCM3	#1/1	-2	-32	1:YTNAY	6	eBP_Mercer,eBP_Pineda,eBP_Briese,cBP_BPP,cBP_Branchpointer,cBP_LaBranchoR	-5.155	2.87	1.551	.	2.26	0.699	major	1053	ENST00000596288_IVS6	7
COSV65798593	17T	liver	other	Unknown	cell_cycle	chr1	204494590	A	G	+	snv	MDM4	#2/2	-2	-20	0:none	2	eBP_Pineda,cBP_LaBranchoR	.	-4.26	-0.786	.	0.557	-0.11	major	8974	ENST00000367182_IVS1	3
COSV60372837	PCSI_0473_Pa_P_526	pancreas	carcinoma	Unknown	cell_cycle	chr14	45712119	T	C	-	snv	MIS18BP1	#2/2	0	-42	1:YTNAY	3	eBP_Pineda,cBP_BPP,cBP_LaBranchoR	.	2.53	1.723	.	3.8	1.723	major	3868	ENST00000310806_IVS2	5
COSV51625891	sysucc-311T	large_intestine	carcinoma	Unknown	cell_cycle	chr3	37050277	T	G	+	snv	MLH1	#1/1	-2	-26	1:YTNAY	3	cBP_BPP,cBP_Branchpointer,cBP_LaBranchoR	.	4.26	1.116	.	4.31	2.371	major	1750	ENST00000231790_IVS5	7
COSV51615626	P-0006782-T02-IM5	central_nervous_system	glioma	Heterozygous	cell_cycle	chr3	37055898	AGCTTCAGAATCTCTTTTCTAATAGAGAA	A	+	del-28nt	MLH1	#1/1	-2|-1|0	-19	2:YTNA	2	cBP_BPP,cBP_LaBranchoR	-5.156	0.824	-0.175	-4.855	0.668	0.032	major	2332	ENST00000231790_IVS8	6
COSV104686827	H_QD-WAPAT079-V0DHRD	haematopoietic_and_lymphoid_tissue	lymphoid_neoplasm	Unknown	cell_cycle	chr6	31712987	C	A	+	snv	MSH5	#1/2	-2	-25	4:YNA	1	cBP_Branchpointer	.	-0.057	-0.078	.	0.82	0.152	major	655	ENST00000375750_IVS8	4
COSV101599388	GCTK_476_T	stomach	carcinoma	Unknown	cell_cycle	chr11	134051104	T	G	-	snv	NCAPD3	#2/2	0	-25	2:YTNA	2	cBP_Branchpointer,cBP_LaBranchoR	.	0.411	-0.034	.	4.42	2.225	major	3452	ENST00000534548_IVS19	3
COSV105254897	P69	haematopoietic_and_lymphoid_tissue	lymphoid_neoplasm	Unknown	tumor_suppressor	chr17	29550414	ATTAGGTTATTGATGATGCTAGTAACAATGAACTTTATGTTACTGCAGCTCACAAATGCTTTTTTACATCTGCA	A	+	del-73nt	NF1	#1/2	-2|-1|0	-24	3:TNA	3	eBP_Briese,cBP_BPP,cBP_Branchpointer	.	4.37	2.217	.	5.51	2.217	major	1514	ENST00000358273_IVS15	8
COSV62221337	DA12034	prostate	carcinoma	Unknown	tumor_suppressor	chr17	29661837	A	C	+	snv	NF1	#1/1	0	-19	1:YTNAY	4	eBP_Taggart,cBP_BPP,cBP_Branchpointer,cBP_LaBranchoR	.	5.34	2.162	-5.156	5.34	2.162	major	4339	ENST00000358273_IVS39	7
COSV62222226	1230688	soft_tissue	neurofibroma	Homozygous	tumor_suppressor	chr17	29676094	TTAATTCTTACTTGTTTGTTTGTTTGTTTGTTTGTTTTTTGTAGGGTACAGGCATCCTTCACCTGCTATTGTTGCAAGAACAGTCAGAATTTT	T	+	del-92nt	NF1	#1/2	-2|-1|0	-35	1:YTNAY	2	cBP_Branchpointer,cBP_LaBranchoR	-5.154	-7.21	-1.917	.	3.38	0.746	major	5984	ENST00000358273_IVS48	6
COSV105254952	P724	haematopoietic_and_lymphoid_tissue	lymphoid_neoplasm	Unknown	tumor_suppressor	chr17	29683436	CTGTAGTTAATGAACTTGCATATTCTTAACTTTTGTTTATAGGAACAAGGAAAAGTTTTGATCACTTGATATCAGACAC	C	+	del-78nt	NF1	#1/1	-2|-1|0	-33	1:YTNAY	3	eBP_Briese,cBP_BPP,cBP_LaBranchoR	.	4.23	2.133	.	4.32	2.175	major	4045	ENST00000358273_IVS51	10
COSV54238692	PD4876a	breast	carcinoma	Unknown	DNA_repair	chr7	33055506	A	C	-	snv	NT5C3A	#1/1	-2	-22	2:YTNA	3	cBP_BPP,cBP_Branchpointer,cBP_LaBranchoR	.	3.37	0.823	.	3.24	1.723	major	1568	ENST00000610140_IVS7	6
COSV99616743	GCYC_170_T	stomach	carcinoma	Unknown	cell_cycle	chr1	163295785	A	G	+	snv	NUF2	#2/2	0	-37	1:YTNAY	3	eBP_Briese,cBP_BPP,cBP_Branchpointer	.	-1.2	-0.108	.	0.922	0.053	major	3819	ENST00000271452_IVS1	3
COSV54846982	RK205_C01	liver	carcinoma	Unknown	cell_cycle	chr1	163317474	A	G	+	snv	NUF2	#2/2	0	-79	1:YTNAY	1	cBP_BPP	.	2.1	0.789	.	2.32	0.368	major	1944	ENST00000271452_IVS11	4
COSV54844877	00-010K	prostate	carcinoma	Unknown	cell_cycle	chr1	163318705	T	A	+	snv	NUF2	#2/2	-2	-28	2:YTNA	4	eBP_Mercer,eBP_Briese,cBP_BPP,cBP_Branchpointer	.	1.25	0.395	.	1.07	0.349	major	1006	ENST00000271452_IVS12	4
COSV54575928	RK038_C01	liver	carcinoma	Unknown	cell_cycle	chr1	229577810	T	C	-	snv	NUP133	#1/2	0	-23	3:TNA	4	eBP_Pineda,eBP_Briese,cBP_BPP,cBP_Branchpointer	.	-10.1	-0.982	.	-3.05	-0.968	major	2873	ENST00000261396_IVS25	3
COSV99345254	GCYC_105_T	stomach	carcinoma	Unknown	cell_cycle	chr4	77053889	CAATTTATAAAA	C	-	del-11nt	NUP54	#1/2	-2|-1|0	-21	3:TNA	1	cBP_BPP	.	0.752	-0.002	.	2.41	0.347	major	1455	ENST00000264883_IVS5	6
COSV56705610	HCC91T	liver	carcinoma	Heterozygous	cell_cycle	chr17	5320024	T	C	-	snv	NUP88	#1/2	0	-22	1:YTNAY	1	cBP_Branchpointer	-5.156	4.29	2.164	.	4.03	2.058	major	2671	ENST00000573584_IVS1	4
COSV57430774	HCC139T	liver	carcinoma	Heterozygous	cell_cycle	chr16	56871479	TACTTTATTGATT	T	+	del-12nt	NUP93	#1/2	-2|-1|0	-31	1:YTNAY	2	cBP_Branchpointer,cBP_LaBranchoR	.	2.32	1.355	.	-1.57	-0.375	major	890	ENST00000308159_IVS17	7
COSV52403830	2014_Lung_sq_16_T	lung	carcinoma	Unknown	cell_cycle	chr7	103838283	C	G	-	snv	ORC5	#1/2	-2	-34	0:none	2	eBP_Briese,cBP_LaBranchoR	-4.855	-0.985	-1.404	.	-0.985	-1.431	major	2958	ENST00000297431_IVS3	3
COSV58507113	tumor_4122063	haematopoietic_and_lymphoid_tissue	lymphoid_neoplasm	Unknown	DNA_repair	chr17	79618204	T	A	-	snv	PDE6G	#1/1	0	-24	1:YTNAY	3	cBP_BPP,cBP_Branchpointer,cBP_LaBranchoR	.	-3.71	-0.52	.	-4.24	-0.291	major	494	ENST00000331056_IVS3	5
COSV99518916	GCYC_051_T	stomach	carcinoma	Unknown	cell_cycle	chr19	4028486	A	G	+	snv	PIAS4	#1/2	0	-22	4:YNA	2	cBP_Branchpointer,cBP_LaBranchoR	.	0.0469	-0.179	-4.855	-3.44	-0.331	major	322	ENST00000262971_IVS4	4
COSV57141336	1504458	endometrium	carcinoma	Heterozygous	tumor_suppressor	chr5	67590332	TATGACATTATCTTTTTAAAATTAT	T	+	del-24nt	PIK3R1	#1/2	-2|-1|0	-26	0:none	2	eBP_Mercer,eBP_Pineda	-4.855	-3.25	-0.416	.	4.85	2.175	major	701	ENST00000521381_IVS11	5
COSV56151756	CHG-12-13407T	liver	other	Unknown	tumor_suppressor	chr7	6045690	T	G	-	snv	PMS2	#1/2	0	-28	1:YTNAY	2	cBP_Branchpointer,cBP_LaBranchoR	.	1.4	0.148	.	0.106	0.003	major	2965	ENST00000265849_IVS1	6
COSV99613649	GCYC_146_T	stomach	carcinoma	Unknown	DNA_repair	chr8	42214817	A	C	+	snv	POLB	#1/1	0	-21	1:YTNAY	4	cBP_BPP,cBP_Branchpointer,cBP_LaBranchoR,cBP_BPHunter	.	5.82	2.218	.	5.82	2.218	major	96	ENST00000265421_IVS8	7
COSV70956303	PD3945a	breast	carcinoma	Unknown	DNA_repair,cell_cycle	chr19	50909413	C	A	+	snv	POLD1	#2/2	0	-26	0:none	1	cBP_BPP	.	0.82	0.313	.	-3	-0.597	major	2584	ENST00000440232_IVS10	3
COSV101486871	25	stomach	carcinoma	Unknown	DNA_repair,cell_cycle	chr19	50909413	C	T	+	snv	POLD1	#2/2	0	-26	0:none	1	cBP_BPP	.	0.82	0.313	.	-3	-0.597	major	2584	ENST00000440232_IVS10	3
COSV54532615	ZZUFHECRKL-G051T	oesophagus	carcinoma	Unknown	DNA_repair,cell_cycle	chr19	50918953	A	C	+	snv	POLD1	#2/2	0	-28	1:YTNAY	4	cBP_BPP,cBP_Branchpointer,cBP_LaBranchoR,cBP_BPHunter	.	-0.319	0.155	.	1.28	0.132	major	133	ENST00000440232_IVS21	4
COSV54113192	pros_04_dx	haematopoietic_and_lymphoid_tissue	haematopoietic_neoplasm	Unknown	cell_cycle	chr12	80191205	T	C	-	snv	PPP1R12A	#2/2	0	-30	1:YTNAY	2	cBP_Branchpointer,cBP_LaBranchoR	-3.952	1.89	0.763	.	3.14	0.759	major	1098	ENST00000450142_IVS15	4
COSV54104973	HX30T	liver	carcinoma	Unknown	cell_cycle	chr12	80211323	T	C	-	snv	PPP1R12A	#1/1	0	-25	1:YTNAY	5	eBP_Mercer,eBP_Pineda,cBP_BPP,cBP_Branchpointer,cBP_LaBranchoR	.	1.31	0.81	.	-2.24	-0.241	major	3255	ENST00000450142_IVS8	7
COSV59045110	HCC122T	liver	carcinoma	Heterozygous	cell_cycle	chr19	52729192	A	G	+	snv	PPP2R1A	#1/2	0	-26	1:YTNAY	3	cBP_BPP,cBP_Branchpointer,cBP_LaBranchoR	.	3.43	2.04	.	4.52	2.04	major	156	ENST00000322088_IVS14	6
COSV101065542	25	stomach	carcinoma	Unknown	cell_cycle	chrX	306430	T	C	-	snv	PPP2R3B	#1/1	0	-23	2:YTNA	3	cBP_BPP,cBP_Branchpointer,cBP_LaBranchoR	.	0	0.098	.	-0.937	-0.763	major	501	ENST00000390665_IVS6	5
COSV99807010	273	stomach	carcinoma	Unknown	cell_cycle	chr1	212532002	T	A	+	snv	PPP2R5A	#1/2	-2	-24	2:YTNA	3	eBP_Mercer,eBP_Pineda,cBP_Branchpointer	.	1.45	0.288	.	-0.383	-0.056	major	1401	ENST00000261461_IVS11	3
COSV58069730	182T	liver	other	Unknown	cell_cycle	chr19	14217727	A	C	-	snv	PRKACA	#2/2	-2	-25	2:YTNA	3	cBP_BPP,cBP_Branchpointer,cBP_LaBranchoR	.	2.44	1.697	.	0.758	0.622	major	459	ENST00000308677_IVS2	4
COSV99373403	GCYC_211_T	stomach	carcinoma	Unknown	cell_cycle	chr14	58724617	A	G	+	snv	PSMA3	#2/2	0	-26	1:YTNAY	3	cBP_BPP,cBP_Branchpointer,cBP_LaBranchoR	.	1.14	0.294	.	5.11	2.057	major	78	ENST00000216455_IVS4	5
COSV57800395	LP2000331-DNA_A01	oesophagus	carcinoma	Unknown	cell_cycle	chr14	23502920	T	A	-	snv	PSMB5	#1/2	0	-37	1:YTNAY	5	eBP_Pineda,eBP_Briese,cBP_BPP,cBP_Branchpointer,cBP_LaBranchoR	.	1.01	0.248	.	0.804	0.278	major	1009	ENST00000361611_IVS1	6
COSV59531144	Lzc-scaA	large_intestine	carcinoma	Unknown	cell_cycle	chr3	184017613	A	G	+	snv	PSMD2	#2/2	0	-26	1:YTNAY	8	eBP_Mercer,eBP_Taggart,eBP_Pineda,eBP_Briese,eBP_BPHunter,cBP_BPP,cBP_Branchpointer,cBP_LaBranchoR	.	1.52	0.322	.	2.87	0.887	major	449	ENST00000310118_IVS1	5
COSV52825189	BD169T	biliary_tract	carcinoma	Unknown	cell_cycle	chr14	24607530	C	G	+	snv	PSME1	#1/2	-2	-22	4:YNA	2	cBP_Branchpointer,cBP_LaBranchoR	.	-1.29	-0.03	.	4.06	2.606	major	81	ENST00000206451_IVS8	5
COSV66364820	RK157_C01	liver	carcinoma	Heterozygous	cell_cycle	chr2	54163987	T	A	-	snv	PSME4	#2/2	0	-23	1:YTNAY	2	cBP_Branchpointer,cBP_LaBranchoR	.	-0.185	-0.199	.	2.62	0.252	major	563	ENST00000404125_IVS5	3
COSV52911105	CHG-10-29426T	liver	other	Unknown	cell_cycle	chr8	61471388	A	T	+	snv	RAB2A	#1/2	0	-23	1:YTNAY	4	eBP_Mercer,eBP_Pineda,cBP_Branchpointer,cBP_LaBranchoR	.	-1.68	-0.193	.	2.54	0.274	major	41598	ENST00000262646_IVS1	4
COSV105201461	2857118	urinary_tract	carcinoma	Unknown	tumor_suppressor	chrX	47045613	GGGGCCGGCAGGCCGACCACTC	G	+	del-21nt	RBM10	#1/2	-2|-1	-22	1:YTNAY	4	eBP_Pineda,cBP_BPP,cBP_Branchpointer,cBP_LaBranchoR	.	4.57	2.044	.	5.73	2.044	major	86	ENST00000377604_IVS22	6
COSV105201460	2857116	urinary_tract	carcinoma	Unknown	tumor_suppressor	chrX	47045613	GGGGCCGGCAGGCCGACCACTCATG	G	+	del-24nt	RBM10	#1/2	-2|-1|0	-22	1:YTNAY	4	eBP_Pineda,cBP_BPP,cBP_Branchpointer,cBP_LaBranchoR	.	4.57	2.044	.	5.73	2.044	major	86	ENST00000377604_IVS22	9
COSV57836524	EOPC-142_tumor_01	prostate	carcinoma	Unknown	cell_cycle	chr11	77402310	A	T	-	snv	RSF1	#1/2	-2	-25	3:TNA	3	cBP_BPP,cBP_Branchpointer,cBP_LaBranchoR	-5.156	1.91	0.187	.	4.49	1.897	major	2268	ENST00000308488_IVS8	5
COSV104416089	F27	large_intestine	carcinoma	Unknown	cell_cycle	chr1	243434248	A	C	+	snv	SDCCAG8	#2/2	0	-32	3:TNA	1	eBP_Taggart	.	3.76	1.939	.	-0.459	-0.093	major	720	ENST00000366541_IVS2	3
COSV99684814	TCGA-CR-6484-01	upper_aerodigestive_tract	carcinoma	Unknown	DNA_repair	chr3	127783682	G	T	+	snv	SEC61A1	#2/2	0	-38	0:none	1	eBP_Pineda	.	0.621	0.102	.	-5.32	-2.237	major	4215	ENST00000243253_IVS7	3
COSV61758195	HUB-02-B2-018	large_intestine	carcinoma	Unknown	tumor_suppressor	chr1	35650224	T	A	-	snv	SFPQ	#1/1	0	-30	1:YTNAY	2	cBP_Branchpointer,cBP_LaBranchoR	.	4.76	1.017	.	3.44	1.048	major	2407	ENST00000357214_IVS9	7
COSV61758199	HUB-02-B2-018	large_intestine	carcinoma	Unknown	tumor_suppressor	chr1	35650226	A	T	-	snv	SFPQ	#1/1	-2	-30	1:YTNAY	2	cBP_Branchpointer,cBP_LaBranchoR	.	4.76	1.017	.	3.44	1.048	major	2407	ENST00000357214_IVS9	7
COSV100054289	218	stomach	carcinoma	Unknown	cell_cycle,tumor_suppressor	chr18	45423202	T	C	-	snv	SMAD2	#1/2	0	-22	3:TNA	1	cBP_BPP	.	3.58	0.932	.	2.54	0.452	major	33551	ENST00000262160_IVS1	4
COSV59280419	AOCS-130-1-0	ovary	carcinoma	Unknown	cell_cycle	chr15	67457559	T	A	+	snv	SMAD3	#2/2	-2	-30	2:YTNA	5	eBP_Taggart,eBP_Briese,cBP_BPP,cBP_Branchpointer,cBP_LaBranchoR	.	1.79	0.644	.	0.584	-0.094	major	164	ENST00000327367_IVS2	3
COSV59131411	BD72T	biliary_tract	carcinoma	Unknown	cell_cycle	chrX	53436226	T	C	-	snv	SMC1A	#2/2	0	-26	0:none	1	cBP_Branchpointer	.	1.96	0.671	.	0.285	-0.193	major	151	ENST00000322213_IVS8	3
COSV63986247	G-2A	large_intestine	carcinoma	Unknown	apoptosis	chr9	131373969	A	G	+	snv	SPTAN1	#1/2	0	-24	0:none	1	cBP_LaBranchoR	.	5.16	2.291	.	-0.156	0.153	major	2048	ENST00000372739_IVS37	4
COSV100823466	138	stomach	carcinoma	Unknown	apoptosis	chr9	131394691	A	C	+	snv	SPTAN1	#1/1	0	-19	1:YTNAY	5	eBP_Pineda,eBP_Briese,cBP_BPP,cBP_Branchpointer,cBP_LaBranchoR	.	-6.3	-1.076	.	-9.4	-2.617	major	107	ENST00000372739_IVS53	5
COSV62441402	TCGA-E2-A15I-01	breast	carcinoma	Unknown	cell_cycle	chr20	36022255	A	G	+	snv	SRC	#1/1	0	-43	1:YTNAY	5	eBP_Taggart,eBP_Pineda,cBP_BPP,cBP_Branchpointer,cBP_LaBranchoR	-5.156	3.01	0.56	.	1.68	0.524	major	7720	ENST00000373578_IVS5	6
COSV61778639	PD8964a	breast	carcinoma	Unknown	cell_cycle	chr7	891559	T	G	+	snv	SUN1	#1/1	-2	-26	2:YTNA	6	eBP_Mercer,eBP_Pineda,eBP_Briese,cBP_BPP,cBP_Branchpointer,cBP_LaBranchoR	.	-1.49	-0.028	.	0.839	0.305	major	467	ENST00000401592_IVS6	6
COSV99147711	GCYC_227_T	stomach	carcinoma	Unknown	DNA_repair	chr12	124074856	A	G	+	snv	TMED2	#1/1	0	-33	1:YTNAY	4	eBP_Briese,cBP_BPP,cBP_Branchpointer,cBP_LaBranchoR	.	-6.63	-0.868	.	-0.34	0.051	major	3402	ENST00000262225_IVS2	5
COSV52965104	WG98-68	oesophagus	carcinoma	Unknown	DNA_repair,cell_cycle,tumor_suppressor	chr17	7577613	GAGATAACACAGGCCCAAGATGAGG	G	-	del-24nt	TP53	#1/1	-2|-1|0	-25	1:YTNAY	5	eBP_Pineda,eBP_Briese,cBP_BPP,cBP_Branchpointer,cBP_LaBranchoR	.	3	1.611	-5.153	1.77	0.495	major	568	ENST00000269305_IVS6	9
COSV53758360	WG98-42	oesophagus	carcinoma	Unknown	DNA_repair,cell_cycle,tumor_suppressor	chr17	7578301	CAGTGAGGAATCAGAGGCCTGGG	C	-	del-22nt	TP53	#1/1	-2|-1|0	-22	1:YTNAY	3	cBP_BPP,cBP_Branchpointer,cBP_LaBranchoR	.	3.5	2.054	.	3.6	2.054	major	81	ENST00000269305_IVS5	10
COSV52664165	149	stomach	carcinoma	Unknown	DNA_repair,cell_cycle,tumor_suppressor	chr17	7578303	GTGAGGAATCAG	G	-	del-11nt	TP53	#1/1	-2|-1|0	-22	1:YTNAY	3	cBP_BPP,cBP_Branchpointer,cBP_LaBranchoR	.	3.5	2.054	.	3.6	2.054	major	81	ENST00000269305_IVS5	10
COSV53241407	T101930	large_intestine	carcinoma	Unknown	DNA_repair,cell_cycle,tumor_suppressor	chr17	7578303	GTGAGGAATCAGAGGCCTGG	G	-	del-19nt	TP53	#1/1	-2|-1|0	-22	1:YTNAY	3	cBP_BPP,cBP_Branchpointer,cBP_LaBranchoR	.	3.5	2.054	.	3.6	2.054	major	81	ENST00000269305_IVS5	10
COSV52677121	GOM00-8	central_nervous_system	glioma	Unknown	DNA_repair,cell_cycle,tumor_suppressor	chr17	7578311	T	C	-	snv	TP53	#1/1	0	-22	1:YTNAY	3	cBP_BPP,cBP_Branchpointer,cBP_LaBranchoR	.	3.5	2.054	.	3.6	2.054	major	81	ENST00000269305_IVS5	7
COSV52863473	WU04-122	large_intestine	carcinoma	Unknown	DNA_repair,cell_cycle,tumor_suppressor	chr17	7578313	A	C	-	snv	TP53	#1/1	-2	-22	1:YTNAY	3	cBP_BPP,cBP_Branchpointer,cBP_LaBranchoR	.	3.5	2.054	.	3.6	2.054	major	81	ENST00000269305_IVS5	7
COSV51736736	TCGA-A6-5665-01	large_intestine	carcinoma	Unknown	DNA_repair	chr3	124460960	A	G	+	snv	UMPS	#2/2	0	-39	1:YTNAY	1	cBP_BPP	.	2.32	0.391	-5.156	1.67	0.226	major	1952	ENST00000232607_IVS4	4
COSV62053971	EOPC-157_tumor_01	prostate	carcinoma	Unknown	cell_cycle	chr8	101937294	T	A	-	snv	YWHAZ	#1/2	0	-27	1:YTNAY	6	eBP_Mercer,eBP_Pineda,eBP_Briese,cBP_BPP,cBP_Branchpointer,cBP_LaBranchoR	.	0.759	0.494	-5.156	1.55	1.629	major	23556	ENST00000395958_IVS2	6
